# Supplementary material for: Unraveling the Toxicological Effects of Hydroxyacetone - A Reaction Product in Electronic Cigarette Aerosols
Source: bioRxiv. 2025 Sep 4:2025.08.29.673133. Preprint. [Version 1] doi: 10.1101/2025.08.29.673133 (PMC12424699; doi:10.1101/2025.08.29.673133)
Supplement: Supplement 3 — Supplemental Table 2: Proteomics data used for enrichment analysis. [file media-3.xlsx]

## Sheet: Sheet1
Accession	Description	Gene	Abundance Ratio: (HAT) / (PBS)	log2FC HAT	P-Value: (HAT) / (PBS)	adjusted P-value HAT	Abundances (Grouped): PBS	Abundances (Grouped): HAT	Abundances (Grouped) CV [%]: PBS	Abundances (Grouped) CV [%]: HAT	Abundances (by Bio. Rep.): PBS,1	Abundances (by Bio. Rep.): PBS,2	Abundances (by Bio. Rep.): PBS,3	Abundances (by Bio. Rep.): HAT,1	Abundances (by Bio. Rep.): HAT,2	Abundances (by Bio. Rep.): HAT,3	Found in Sample: [S59] F23: 126, Sample, 1, PBS	Found in Sample: [S60] F23: 127N, Sample, 2, PBS	Found in Sample: [S61] F23: 127C, Sample, 3, PBS	Found in Sample: [S65] F23: 129C, Sample, 1, HAT	Found in Sample: [S66] F23: 130N, Sample, 2, HAT	Found in Sample: [S67] F23: 130C, Sample, 3, HAT	Modifications
Q6NXG1	Epithelial splicing regulatory protein 1 OS=Homo sapiens OX=9606 GN=ESRP1 PE=1 SV=2	ESRP1	1.809	0.855192	4e-07	0.00073	34.9	63.1	1.97	3.25	33.7	34.9	34.9	63	66.7	63.1	High	High	High	High	High	High
Q9UKV8	Protein argonaute-2 OS=Homo sapiens OX=9606 GN=AGO2 PE=1 SV=3	AGO2	1.605	0.682573	8.01e-07	0.000832	84.6	135.8	3.55	1.47	79.6	84.6	84.8	135.8	138.6	134.8	High	High	High	High	High	High
P04424	Argininosuccinate lyase OS=Homo sapiens OX=9606 GN=ASL PE=1 SV=4	ASL	2.093	1.06557	1.71e-06	0.001042	10.4	21.8	1.11	5.66	10.2	10.4	10.4	23.3	21.8	20.8	High	High	High	High	High	High
Q04760	Lactoylglutathione lyase OS=Homo sapiens OX=9606 GN=GLO1 PE=1 SV=4	GLO1	1.556	0.637842	2.8e-06	0.001246	841.8	1309.5	1.05	1.83	826.8	842.1	841.8	1339.6	1309.5	1292.1	High	High	High	High	High	High
P13929	Beta-enolase OS=Homo sapiens OX=9606 GN=ENO3 PE=1 SV=5	ENO3	16.802	4.07056	7.37e-06	0.002278	5	84.8	2.7	37.56	5	5.1	4.8	154.8	84.8	84.4	High	High	High	High	High	High
Q16186	Proteasomal ubiquitin receptor ADRM1 OS=Homo sapiens OX=9606 GN=ADRM1 PE=1 SV=2	ADRM1	2.639	1.39999	8.46e-06	0.002412	63.3	167.1	4.82	3.03	68.4	63.3	62.7	172.8	167.1	162.6	High	High	High	High	High	High
Q96JM4	Leucine-rich repeat and IQ domain-containing protein 1 OS=Homo sapiens OX=9606 GN=LRRIQ1 PE=2 SV=3	LRRIQ1	27.8	4.79701	8.8e-06	0.002412	19.5	543.1	21.08	33.51	26.3	19.5	17.8	930.1	538.7	543.1	High	High	High	High	High	High	Phospho [S748]
P01833	Polymeric immunoglobulin receptor OS=Homo sapiens OX=9606 GN=PIGR PE=1 SV=4	PIGR	1.524	0.607863	1.24e-05	0.002613	4330.5	6599.2	3.14	2.16	4560.2	4330.5	4311.7	6409.6	6599.2	6687	High	High	High	High	High	High
P26640	Valine--tRNA ligase OS=Homo sapiens OX=9606 GN=VARS PE=1 SV=4	VARS	1.86	0.895303	1.29e-05	0.002661	1713.2	3187	5.92	3.85	1886.4	1713.2	1698.4	3009.4	3240.9	3187	High	High	High	High	High	High
Q5NDL2	EGF domain-specific O-linked N-acetylglucosamine transferase OS=Homo sapiens OX=9606 GN=EOGT PE=1 SV=1	EOGT	1.586	0.665393	2.1e-05	0.003438	213.8	339.2	3.47	5.5	201.5	213.8	214.4	317.4	354.3	339.2	High	High	High	High	High	High
P07948	Tyrosine-protein kinase Lyn OS=Homo sapiens OX=9606 GN=LYN PE=1 SV=3	LYN	10.076	3.33285	2.64e-05	0.003971	35.5	357.7	34.73	3.05	60.2	35.5	33.3	357.7	361.1	341	High	High	High	High	High	High
Q9UN76	Sodium- and chloride-dependent neutral and basic amino acid transporter B(0+) OS=Homo sapiens OX=9606 GN=SLC6A14 PE=2 SV=1	SLC6A14	2.186	1.12829	2.91e-05	0.004138	347.8	760.4	8.93	5.21	401.6	347.8	343	806.9	727.7	760.4	High	High	High	High	High	High
P07910	Heterogeneous nuclear ribonucleoproteins C1/C2 OS=Homo sapiens OX=9606 GN=HNRNPC PE=1 SV=4	HNRNPC	1.538	0.621056	3.33e-05	0.004138	2796.1	4301.7	3.42	6.68	2956.7	2796.1	2781.2	4817.6	4301.7	4298.5	High	High	High	High	High	High
O43665	Regulator of G-protein signaling 10 OS=Homo sapiens OX=9606 GN=RGS10 PE=1 SV=3	RGS10	2.23	1.15704	3.67e-05	0.004308	51.4	114.7	4.34	10.89	55.2	51.4	51.1	96.7	119.5	114.7	High	High	High	High	High	High
Q5TH30	NDRG family member 3, isoform CRA_c OS=Homo sapiens OX=9606 GN=NDRG3 PE=1 SV=1	NDRG3	1.599	0.67717	4.37e-05	0.004776	172.2	275.4	5.12	4.85	187.2	172.2	171	257.7	283.5	275.4	High	High	High	High	High	High
Q9Y259	Choline/ethanolamine kinase OS=Homo sapiens OX=9606 GN=CHKB PE=1 SV=3	CHKB	2.193	1.13291	4.62e-05	0.004925	66.1	144.9	8.45	10.36	75.7	66.1	65.2	171.4	144.9	143	High	High	High	High	High	High
P08842	Steryl-sulfatase OS=Homo sapiens OX=9606 GN=STS PE=1 SV=2	STS	1.819	0.863146	4.9e-05	0.005101	78.2	142.2	4.65	6.45	84.3	78.2	77.6	131.1	149.1	142.2	High	High	High	High	High	High
Q96PU9	Outer dense fiber protein 3 OS=Homo sapiens OX=9606 GN=ODF3 PE=2 SV=1	ODF3	4.443	2.15153	5.8e-05	0.005685	62	275.5	9.25	28.68	71.6	62	60.6	425.1	275.5	258.4	High	High	High	High	High	High	Phospho [S24]
Q969V3	Nicalin OS=Homo sapiens OX=9606 GN=NCLN PE=1 SV=2	NCLN	2.249	1.16928	6.23e-05	0.005944	155.6	350	12.33	5.23	189.7	155.6	153	328.7	364.9	350	High	High	High	High	High	High
P01024	Complement C3 OS=Homo sapiens OX=9606 GN=C3 PE=1 SV=2	C3	1.896	0.922959	7.36e-05	0.006404	7771	14733.1	2.35	6.31	8076	7771	7742.6	13535.9	14733.1	15338.5	High	High	High	High	High	High
Q9UKM9	RNA-binding protein Raly OS=Homo sapiens OX=9606 GN=RALY PE=1 SV=1	RALY	1.574	0.654436	7.81e-05	0.006408	217.3	342	7.47	1.74	245.4	217.3	215.1	333.2	344.4	342	High	High	High	High	High	High
Q9NR30	Nucleolar RNA helicase 2 OS=Homo sapiens OX=9606 GN=DDX21 PE=1 SV=5	DDX21	2.007	1.00504	8.07e-05	0.006534	188.6	378.5	1.65	12.01	183.3	188.6	188.7	315.2	399.1	378.5	High	High	High	High	High	High
A0A0B4J2E5	Uncharacterized protein OS=Homo sapiens OX=9606 GN=LOC102724159 PE=1 SV=1	LOC102724159	2.073	1.05172	8.26e-05	0.0066	13.9	28.9	10.93	3.03	16.6	13.9	13.7	28.2	29.9	28.9	High	High	High	High	High	High
P52789	Hexokinase-2 OS=Homo sapiens OX=9606 GN=HK2 PE=1 SV=2	HK2	1.788	0.838347	8.41e-05	0.0066	304	543.5	7.6	5.14	344	304	300.9	584.8	543.5	530.2	High	High	High	High	High	High
Q15642	Cdc42-interacting protein 4 OS=Homo sapiens OX=9606 GN=TRIP10 PE=1 SV=3	TRIP10	2.073	1.05172	9.01e-05	0.006981	137.4	285	12.18	3.74	167.1	137.4	135.1	272.7	293.9	285	High	High	High	High	High	High
Q9HCN8	Stromal cell-derived factor 2-like protein 1 OS=Homo sapiens OX=9606 GN=SDF2L1 PE=1 SV=2	SDF2L1	1.583	0.662661	9.73e-05	0.007499	87.6	138.7	4.05	7.18	93.7	87.6	87.2	126.8	146.4	138.7	High	High	High	High	High	High
P54886	Delta-1-pyrroline-5-carboxylate synthase OS=Homo sapiens OX=9606 GN=ALDH18A1 PE=1 SV=2	ALDH18A1	2.606	1.38184	0.000105	0.007945	921.5	2401.7	9.2	12.71	1068.9	921.5	908.9	1964.8	2518.2	2401.7	High	High	High	High	High	High
Q9BYN0	Sulfiredoxin-1 OS=Homo sapiens OX=9606 GN=SRXN1 PE=1 SV=2	SRXN1	2.183	1.12631	0.00011	0.007999	9.5	20.7	12.25	9.23	11.6	9.5	9.3	23.6	20.7	19.8	High	High	High	High	High	High
O96005	Cleft lip and palate transmembrane protein 1 OS=Homo sapiens OX=9606 GN=CLPTM1 PE=1 SV=1	CLPTM1	1.961	0.97159	0.000152	0.00869	57.6	113	9.13	7.88	66.8	57.6	56.9	99.7	115.9	113	High	High	High	High	High	High
H0Y3M3	Echinoderm microtubule-associated protein-like 3 (Fragment) OS=Homo sapiens OX=9606 GN=EML3 PE=1 SV=2	EML3	4.256	2.0895	0.000152	0.00869	27	114.9	13.02	22.45	33.2	27	26.5	79	124.1	114.9	High	High	High	High	High	High
O15195	Villin-like protein OS=Homo sapiens OX=9606 GN=VILL PE=2 SV=3	VILL	1.68	0.748461	0.000158	0.008714	2017.6	3390	9.57	1.7	2356.4	2017.6	1992.7	3322.2	3436.6	3390	High	High	High	High	High	High
Q5BJD5	Transmembrane protein 41B OS=Homo sapiens OX=9606 GN=TMEM41B PE=1 SV=1	TMEM41B	3.792	1.92296	0.000161	0.008784	31.3	118.7	4.29	12.32	29.1	31.4	31.3	99.4	127.1	118.7	High	High	High	High	High	High
P36551	Oxygen-dependent coproporphyrinogen-III oxidase, mitochondrial OS=Homo sapiens OX=9606 GN=CPOX PE=1 SV=3	CPOX	1.515	0.599318	0.000169	0.009039	707.8	1072.3	7.77	3.37	803.3	707.8	700.7	1134.4	1072.3	1069.1	High	High	High	High	High	High
A0A0C4DGV4	Hepatitis B virus x interacting protein OS=Homo sapiens OX=9606 GN=LAMTOR5 PE=1 SV=1	LAMTOR5	3.192	1.67446	0.000172	0.009039	57.9	184.8	19.24	11.61	78.5	57.9	56.4	156.1	196.5	184.8	High	High	High	High	High	High
A0A0J9YXF2	Paraoxonase 2, isoform CRA_a OS=Homo sapiens OX=9606 GN=PON2 PE=1 SV=1	PON2	1.843	0.882056	0.000221	0.010626	821.9	1514.8	5.68	3.64	902.1	821.9	815.8	1444.6	1552.5	1514.8	High	High	High	High	High	High
Q9BXW7	Haloacid dehalogenase-like hydrolase domain-containing 5 OS=Homo sapiens OX=9606 GN=HDHD5 PE=1 SV=1	HDHD5	1.589	0.668119	0.00023	0.010657	72.7	115.5	9.02	3.67	84.1	72.7	71.8	119.1	115.5	110.7	High	High	High	High	High	High
Q8NDA8	Maestro heat-like repeat-containing protein family member 1 OS=Homo sapiens OX=9606 GN=MROH1 PE=2 SV=3	MROH1	1.63	0.704872	0.00027	0.011252	74.4	121.3	2.52	4.63	77.5	74.4	74	129.4	121.3	118.4	High	High	High	High	High	High
P17275	Transcription factor jun-B OS=Homo sapiens OX=9606 GN=JUNB PE=1 SV=1	JUNB	2.031	1.02219	0.000283	0.011553	29.1	59.1	13.24	2.25	36	29.1	28.6	60.9	59.1	58.3	High	High	High	High	High	High
Q6MZZ7	Calpain-13 OS=Homo sapiens OX=9606 GN=CAPN13 PE=1 SV=2	CAPN13	6.58	2.71809	0.000294	0.011703	9.9	65.4	34.52	5.11	16.9	9.9	9.4	68	65.4	61.4	High	High	High	High	High	High
F8W031	DUF3456 domain-containing protein (Fragment) OS=Homo sapiens OX=9606 PE=1 SV=1	#VALUE!	1.501	0.585924	0.000292	0.011703	105.4	158.3	0.67	0.51	106.6	105.4	105.3	159.3	158.3	157.7	High	High	High	High	High	High
P31040	Succinate dehydrogenase [ubiquinone] flavoprotein subunit, mitochondrial OS=Homo sapiens OX=9606 GN=SDHA PE=1 SV=2	SDHA	2.609	1.3835	0.000295	0.011708	657.8	1716.1	14.24	11.79	826.3	657.8	645.3	1428.2	1798.3	1716.1	High	High	High	High	High	High
O00562	Membrane-associated phosphatidylinositol transfer protein 1 OS=Homo sapiens OX=9606 GN=PITPNM1 PE=1 SV=4	PITPNM1	1.611	0.687956	0.000296	0.011722	27.3	44	6.52	6.71	30.4	27.3	27.1	39.8	45.4	44	High	High	High	High	High	High
Q16222	UDP-N-acetylhexosamine pyrophosphorylase OS=Homo sapiens OX=9606 GN=UAP1 PE=1 SV=3	UAP1	1.53	0.613532	0.000308	0.01198	128.8	197	6.19	7.21	115.8	128.8	129.6	178.9	206.4	197	High	High	High	High	High	High
Q13045	Protein flightless-1 homolog OS=Homo sapiens OX=9606 GN=FLII PE=1 SV=2	FLII	1.71	0.773996	0.000333	0.012415	554.4	947.9	9.47	9.36	646.1	554.4	547	1106.1	947.9	940.8	High	High	High	High	High	High
P32456	Guanylate-binding protein 2 OS=Homo sapiens OX=9606 GN=GBP2 PE=1 SV=3	GBP2	1.685	0.752749	0.000347	0.012529	238.3	401.5	7.85	6.12	270.9	238.3	236	363.1	407	401.5	High	High	High	High	High	High
P50135	Histamine N-methyltransferase OS=Homo sapiens OX=9606 GN=HNMT PE=1 SV=1	HNMT	2.423	1.27679	0.000366	0.013086	42.9	104	13.58	12.89	53.4	42.9	42.2	84.4	108.3	104	High	High	High	High	High	High
O00764	Pyridoxal kinase OS=Homo sapiens OX=9606 GN=PDXK PE=1 SV=1	PDXK	1.512	0.596458	0.000378	0.013471	486.1	735	7.7	2.31	550.9	486.1	481	756.8	735	723.2	High	High	High	High	High	High
P14854	Cytochrome c oxidase subunit 6B1 OS=Homo sapiens OX=9606 GN=COX6B1 PE=1 SV=2	COX6B1	2.407	1.26724	0.000392	0.013727	34	81.8	18.39	3.44	45.5	34	33.1	79.7	85.3	81.8	High	High	High	High	High	High
Q13085	Acetyl-CoA carboxylase 1 OS=Homo sapiens OX=9606 GN=ACACA PE=1 SV=2	ACACA	2.154	1.10702	0.000402	0.013935	7.9	17	7.65	19.19	8.9	7.9	7.8	23.2	17	16.8	High	High	High	High	High	High
P11234	Ras-related protein Ral-B OS=Homo sapiens OX=9606 GN=RALB PE=1 SV=1	RALB	2.914	1.543	0.00041	0.014028	113.4	330.3	21.48	12	158.9	113.4	109.9	393.7	315.3	330.3	High	High	High	High	High	High
P08559	Pyruvate dehydrogenase E1 component subunit alpha, somatic form, mitochondrial OS=Homo sapiens OX=9606 GN=PDHA1 PE=1 SV=3	PDHA1	1.921	0.941858	0.00044	0.014266	1206	2317.3	15.47	4.53	1543.6	1206	1180.6	2500	2309.9	2317.3	High	High	High	High	High	High
Q9BR76	Coronin-1B OS=Homo sapiens OX=9606 GN=CORO1B PE=1 SV=1	CORO1B	1.641	0.714575	0.00046	0.014677	1648.7	2706.2	4.62	9.96	1778.4	1648.7	1638.5	2318.8	2813.8	2706.2	High	High	High	High	High	High
P69905	Hemoglobin subunit alpha OS=Homo sapiens OX=9606 GN=HBA1 PE=1 SV=2	HBA1	5.195	2.37712	0.000477	0.015008	179.9	934.6	23.3	27.62	116.9	179.9	182.8	568.7	992.4	934.6	High	High	High	High	High	High
Q06787	Synaptic functional regulator FMR1 OS=Homo sapiens OX=9606 GN=FMR1 PE=1 SV=1	FMR1	2.236	1.16092	0.000504	0.015609	315.5	705.6	18.92	6.68	425.7	315.5	307.2	768.4	705.6	674.5	High	High	High	High	High	High
E9PCR7	2-oxoglutarate dehydrogenase, mitochondrial OS=Homo sapiens OX=9606 GN=OGDH PE=1 SV=1	OGDH	1.533	0.616358	0.00052	0.015682	2647.9	4060.3	8.45	7.73	3037	2647.9	2617.7	4583.3	3986.5	4060.3	High	High	High	High	High	High
Q96N67	Dedicator of cytokinesis protein 7 OS=Homo sapiens OX=9606 GN=DOCK7 PE=1 SV=4	DOCK7	2.316	1.21164	0.000518	0.015682	45.5	105.4	4.28	17.41	42.3	45.5	45.6	79.4	111.9	105.4	High	High	High	High	High	High
Q3MIR4	Cell cycle control protein 50B OS=Homo sapiens OX=9606 GN=TMEM30B PE=1 SV=1	TMEM30B	1.819	0.863146	0.000524	0.015758	106.2	193.2	13.4	3.23	131.7	106.2	104.4	186.8	199.3	193.2	High	High	High	High	High	High
Q9Y316	Protein MEMO1 OS=Homo sapiens OX=9606 GN=MEMO1 PE=1 SV=1	MEMO1	2.959	1.56511	0.000562	0.016688	106.3	314.7	8.06	11.93	92.5	106.3	107.1	264.1	334.6	314.7	High	High	High	High	High	High
Q5J8M3	ER membrane protein complex subunit 4 OS=Homo sapiens OX=9606 GN=EMC4 PE=1 SV=2	EMC4	2.635	1.3978	0.000615	0.017148	22.5	59.3	4.1	21.07	24.1	22.5	22.4	41.4	62.9	59.3	High	High	High	High	High	High
E7ESJ3	Ankyrin repeat domain-containing protein 26 OS=Homo sapiens OX=9606 GN=ANKRD26 PE=1 SV=1	ANKRD26	3.042	1.60502	0.000624	0.017274	8.2	25.1	7.43	38.2	7.2	8.3	8.2	45.7	24.4	25.1	High	High	High	High	High	High
Q86X10	Ral GTPase-activating protein subunit beta OS=Homo sapiens OX=9606 GN=RALGAPB PE=1 SV=1	RALGAPB	5.254	2.39342	0.000635	0.017346	83.2	436.9	29.71	20.94	131.8	83.2	79.6	308.9	469.3	436.9	High	High	High	High	High	High
Q96CM8	Medium-chain acyl-CoA ligase ACSF2, mitochondrial OS=Homo sapiens OX=9606 GN=ACSF2 PE=1 SV=2	ACSF2	1.627	0.702214	0.000672	0.017652	347.9	566.1	10.9	3.7	415	347.9	343.1	596.8	566.1	556.1	High	High	High	High	High	High
Q9UIV8	Serpin B13 OS=Homo sapiens OX=9606 GN=SERPINB13 PE=1 SV=2	SERPINB13	7.42	2.89142	0.000662	0.017652	132.3	981.8	48.11	1.34	273.3	132.3	121.8	965.6	991.5	981.8	High	High	High	High	High	High
Q9H6T0	Epithelial splicing regulatory protein 2 OS=Homo sapiens OX=9606 GN=ESRP2 PE=1 SV=1	ESRP2	1.779	0.831067	0.000668	0.017652	90.4	160.9	2.13	13.18	93.6	90.4	90.1	130.8	169.4	160.9	High	High	High	High	High	High
P08779	Keratin, type I cytoskeletal 16 OS=Homo sapiens OX=9606 GN=KRT16 PE=1 SV=4	KRT16	1.647	0.719841	0.000703	0.018094	510.7	841.3	8.81	3.6	588.9	510.7	504.3	890.7	841.3	834.2	High	High	High	High	High	High
Q8N5M9	Protein jagunal homolog 1 OS=Homo sapiens OX=9606 GN=JAGN1 PE=1 SV=1	JAGN1	2.137	1.09559	0.0007	0.018094	149.1	318.6	17.98	5.91	198.3	149.1	145.3	347.2	318.6	310.6	High	High	High	High	High	High
P50991	T-complex protein 1 subunit delta OS=Homo sapiens OX=9606 GN=CCT4 PE=1 SV=4	CCT4	1.558	0.639695	0.000727	0.018337	3527.7	5494.6	8.5	5.41	4051.1	3527.7	3490.1	5064.2	5620.3	5494.6	High	High	High	High	High	High
O43520	Phospholipid-transporting ATPase IC OS=Homo sapiens OX=9606 GN=ATP8B1 PE=1 SV=3	ATP8B1	3.529	1.81926	0.000747	0.018583	52.9	186.7	13.96	24.31	66.1	52.9	51.9	122.3	199	186.7	High	High	High	High	High	High
Q15008	26S proteasome non-ATPase regulatory subunit 6 OS=Homo sapiens OX=9606 GN=PSMD6 PE=1 SV=1	PSMD6	1.861	0.896078	0.000776	0.019195	793	1476.1	12.7	4.82	972.7	793	779.9	1588.6	1476.1	1452.9	High	High	High	High	High	High
P35219	Carbonic anhydrase-related protein OS=Homo sapiens OX=9606 GN=CA8 PE=1 SV=3	CA8	14.766	3.88421	0.000848	0.020369	5.4	79.1	56.68	13.13	12.5	5.4	4.8	95.4	79.1	74.7	High	High	High	High	High	High
Q10472	Polypeptide N-acetylgalactosaminyltransferase 1 OS=Homo sapiens OX=9606 GN=GALNT1 PE=1 SV=1	GALNT1	12.482	3.64178	0.000875	0.020461	3.3	40.7	0.98	60.98		3.2	3.3	105.3	39.4	40.7	Not Found	High	High	High	High	High
P09871	Complement C1s subcomponent OS=Homo sapiens OX=9606 GN=C1S PE=1 SV=1	C1S	11.986	3.58328	0.000874	0.020461	8.9	107.1	35.36	41.89	15.3	8.9	8.4	47.4	118.3	107.1	High	High	High	High	High	High
P23368	NAD-dependent malic enzyme, mitochondrial OS=Homo sapiens OX=9606 GN=ME2 PE=1 SV=1	ME2	1.582	0.66175	0.000957	0.021857	219.4	347.1	11.82	2.68	265.5	219.4	216.1	336.8	355.3	347.1	High	High	High	High	High	High
P51991	Heterogeneous nuclear ribonucleoprotein A3 OS=Homo sapiens OX=9606 GN=HNRNPA3 PE=1 SV=2	HNRNPA3	2.069	1.04893	0.00097	0.021966	1038.3	2148	18.95	4.23	1401.2	1038.3	1010.8	2304.9	2140	2148	High	High	High	High	High	High	Phospho [S358; Y360]
Q9HD20	Manganese-transporting ATPase 13A1 OS=Homo sapiens OX=9606 GN=ATP13A1 PE=1 SV=2	ATP13A1	1.738	0.797428	0.000979	0.022048	221.7	385.4	7.62	3.46	251.1	221.7	219.6	367.4	393.1	385.4	High	High	High	High	High	High
H3BND4	Pyridoxal-dependent decarboxylase domain-containing protein 1 OS=Homo sapiens OX=9606 GN=PDXDC1 PE=1 SV=1	PDXDC1	1.619	0.695103	0.000989	0.022155	1171.9	1897.1	2.8	2.42	1227.2	1171.9	1167.4	1963.9	1897.1	1875	High	High	High	High	High	High
A1L0T0	Acetolactate synthase-like protein OS=Homo sapiens OX=9606 GN=ILVBL PE=1 SV=2	ILVBL	1.526	0.609755	0.001029	0.022851	420.8	642.1	1.86	10.03	433.9	420.8	419.7	546.2	661.8	642.1	High	High	High	High	High	High
O14656	Torsin-1A OS=Homo sapiens OX=9606 GN=TOR1A PE=1 SV=1	TOR1A	1.967	0.975997	0.001059	0.023271	36.2	71.3	6.91	20.24	32.2	36.2	36.4	99	71.3	70.4	High	High	High	High	High	High
A0A140T913	HLA class I histocompatibility antigen, A-3 alpha chain OS=Homo sapiens OX=9606 GN=HLA-A PE=1 SV=1	HLA-A	1.614	0.690641	0.001078	0.023369	1985.4	3203.9	6.23	9.86	2197.9	1985.4	1968.7	3753.9	3203.9	3155.8	High	High	High	High	High	High
Q9UGP8	Translocation protein SEC63 homolog OS=Homo sapiens OX=9606 GN=SEC63 PE=1 SV=2	SEC63	1.549	0.631337	0.001105	0.023671	35.3	54.6	1.94	6.72	36.4	35.3	35.1	60.8	53.9	54.6	High	High	High	High	High	High
O75477	Erlin-1 OS=Homo sapiens OX=9606 GN=ERLIN1 PE=1 SV=2	ERLIN1	2.725	1.44626	0.001125	0.023983	318.7	868.4	27.99	2.57	492.7	318.7	306.1	851	895.5	868.4	High	High	High	High	High	High
P49662	Caspase-4 OS=Homo sapiens OX=9606 GN=CASP4 PE=1 SV=1	CASP4	2.622	1.39067	0.001158	0.024403	206.8	542.4	19.2	9.4	280.5	206.8	201.6	470.6	565.4	542.4	High	High	High	High	High	High
Q92828	Coronin-2A OS=Homo sapiens OX=9606 GN=CORO2A PE=1 SV=2	CORO2A	2.451	1.29337	0.001181	0.02468	27.2	66.6	23.41	13.84	39.2	27.2	26.3	83.1	66.6	65.4	High	High	High	High	High	High
P35813	Protein phosphatase 1A OS=Homo sapiens OX=9606 GN=PPM1A PE=1 SV=1	PPM1A	1.556	0.637842	0.001218	0.024729	36.5	56.8	0.35	8.76	36.7	36.5	36.5	49.7	59	56.8	High	High	High	High	High	High
Q8IYM9	E3 ubiquitin-protein ligase TRIM22 OS=Homo sapiens OX=9606 GN=TRIM22 PE=1 SV=1	TRIM22	6.929	2.79265	0.001217	0.024729	89.1	617.6	53.91	10.01	200.1	89.1	81	542.3	662.6	617.6	High	High	High	High	High	High
Q7Z4V5	Hepatoma-derived growth factor-related protein 2 OS=Homo sapiens OX=9606 GN=HDGFL2 PE=1 SV=1	HDGFL2	5.77	2.52857	0.001216	0.024729	167.9	968.9	19.92	33.24	230	167.9	163.3	510.1	1002	968.9	High	High	High	High	High	High
P62888	60S ribosomal protein L30 OS=Homo sapiens OX=9606 GN=RPL30 PE=1 SV=2	RPL30	2.106	1.07451	0.001348	0.025603	937.7	1974.4	17.98	9.04	1247.8	937.7	915.2	1710.4	2034.2	1974.4	High	High	High	High	High	High
Q8N427	Thioredoxin domain-containing protein 3 OS=Homo sapiens OX=9606 GN=NME8 PE=2 SV=2	NME8	7.595	2.92505	0.001366	0.025693	52.3	397.4	45.42	28.56	104	52.3	48.5	247.5	447.2	397.4	High	High	High	High	High	High
P23634	Plasma membrane calcium-transporting ATPase 4 OS=Homo sapiens OX=9606 GN=ATP2B4 PE=1 SV=2	ATP2B4	1.939	0.955313	0.001388	0.025951	263.2	510.4	2.87	17.67	250.6	263.2	263.8	377.7	532.4	510.4	High	High	High	High	High	High
O43865	S-adenosylhomocysteine hydrolase-like protein 1 OS=Homo sapiens OX=9606 GN=AHCYL1 PE=1 SV=2	AHCYL1	2.779	1.47457	0.001439	0.026532	252.4	701.4	27.63	3.2	388.2	252.4	242.6	724.3	701.4	679.4	High	High	High	High	High	High
O94776	Metastasis-associated protein MTA2 OS=Homo sapiens OX=9606 GN=MTA2 PE=1 SV=1	MTA2	1.887	0.916094	0.001452	0.026572	65.9	124.5	10.73	12.93	78.4	65.9	65	101.1	129.9	124.5	High	High	High	High	High	High
P55058	Phospholipid transfer protein OS=Homo sapiens OX=9606 GN=PLTP PE=1 SV=1	PLTP	3.61	1.852	0.001467	0.02677	11.9	43.1	1.5	22.87	11.6	11.9	12	29.1	46	43.1	High	High	High	High	High	High
O60524	Nuclear export mediator factor NEMF OS=Homo sapiens OX=9606 GN=NEMF PE=1 SV=4	NEMF	2.856	1.514	0.001485	0.0269	36.5	104.1	12.84	22.96	44.8	36.5	35.8	70	110.5	104.1	High	High	High	High	High	High
Q8TEX9	Importin-4 OS=Homo sapiens OX=9606 GN=IPO4 PE=1 SV=2	IPO4	1.72	0.782409	0.001686	0.028662	119.4	205.3	2.03	8.72	123.4	119.4	119	236.5	205.3	203	High	High	High	High	High	High
Q5H8A4	GPI ethanolamine phosphate transferase 2 OS=Homo sapiens OX=9606 GN=PIGG PE=1 SV=1	PIGG	2.316	1.21164	0.001694	0.028662	50.5	116.9	17.49	3.7	66.7	50.5	49.4	111.4	119.8	116.9	High	High	High	High	High	High
P28070	Proteasome subunit beta type-4 OS=Homo sapiens OX=9606 GN=PSMB4 PE=1 SV=4	PSMB4	2.177	1.12234	0.001757	0.029001	248.9	541.9	21.67	6.62	350.2	248.9	241.6	606.1	541.9	541.2	High	High	High	High	High	High
P04843	Dolichyl-diphosphooligosaccharide--protein glycosyltransferase subunit 1 OS=Homo sapiens OX=9606 GN=RPN1 PE=1 SV=1	RPN1	1.938	0.954569	0.001736	0.029001	4733.3	9174.5	10.78	1.28	5635.2	4733.3	4668.8	9174.5	9190.7	8980.3	High	High	High	High	High	High
O94906	Pre-mRNA-processing factor 6 OS=Homo sapiens OX=9606 GN=PRPF6 PE=1 SV=1	PRPF6	1.508	0.592636	0.001793	0.029336	443.4	668.7	3.14	4.46	466.7	443.4	441.1	628.7	686.2	668.7	High	High	High	High	High	High
Q9UEU0	Vesicle transport through interaction with t-SNAREs homolog 1B OS=Homo sapiens OX=9606 GN=VTI1B PE=1 SV=3	VTI1B	1.671	0.740712	0.001799	0.029354	267.5	447.1	3.89	14.13	250.4	267.5	268.5	357.4	471.6	447.1	High	High	High	High	High	High
O95803	Bifunctional heparan sulfate N-deacetylase/N-sulfotransferase 3 OS=Homo sapiens OX=9606 GN=NDST3 PE=2 SV=1	NDST3	7.371	2.88186	0.001812	0.029531	47.9	353.1	51.76	22.35	104.4	47.9	43.9	246.6	387.7	353.1	High	High	High	High	High	High	Phospho [S171]
Q9H223	EH domain-containing protein 4 OS=Homo sapiens OX=9606 GN=EHD4 PE=1 SV=1	EHD4	1.836	0.876566	0.001821	0.029632	610.1	1120	10.32	12.85	721	610.1	602	911.2	1169.4	1120	High	High	High	High	High	High
Q8WXH0	Nesprin-2 OS=Homo sapiens OX=9606 GN=SYNE2 PE=1 SV=3	SYNE2	2.031	1.02219	0.001912	0.030303	315.8	641.4	2.29	19.43	327.8	315.8	314.6	464.8	683	641.4	High	High	High	High	High	High
P18077	60S ribosomal protein L35a OS=Homo sapiens OX=9606 GN=RPL35A PE=1 SV=2	RPL35A	4.493	2.16768	0.001973	0.030711	150.6	676.4	44.66	1.98	296.4	150.6	140.1	676.4	692.6	666	High	High	High	High	High	High
Q9BXS5	AP-1 complex subunit mu-1 OS=Homo sapiens OX=9606 GN=AP1M1 PE=1 SV=3	AP1M1	2.135	1.09424	0.001984	0.030757	607.9	1298.2	13.56	15.69	755.8	607.9	597.3	997.6	1351.3	1298.2	High	High	High	High	High	High
P49406	39S ribosomal protein L19, mitochondrial OS=Homo sapiens OX=9606 GN=MRPL19 PE=1 SV=2	MRPL19	1.738	0.797428	0.002003	0.030761	18.6	32.3	5.2	4.88	20.2	18.6	18.5	34.9	32.3	31.9	High	High	High	High	High	High
P00414	Cytochrome c oxidase subunit 3 OS=Homo sapiens OX=9606 GN=MT-CO3 PE=1 SV=2	MT-CO3	8.893	3.15267	0.002024	0.030931	40.2	357.4	60.07	13.11	98.5	40.2	35.9	440.5	357.4	350.2	High	High	High	High	High	High
Q86WU2	Probable D-lactate dehydrogenase, mitochondrial OS=Homo sapiens OX=9606 GN=LDHD PE=1 SV=1	LDHD	2.343	1.22836	0.002084	0.031567	11.6	27.1	12.26	9.49	14.1	11.6	11.4	23.8	28.7	27.1	High	High	High	High	High	High
Q8IW45	ATP-dependent (S)-NAD(P)H-hydrate dehydratase OS=Homo sapiens OX=9606 GN=NAXD PE=1 SV=1	NAXD	2.448	1.2916	0.002152	0.032438	86.5	211.7	25.38	2.84	128.7	86.5	83.5	205.7	217.7	211.7	High	High	High	High	High	High
O15269	Serine palmitoyltransferase 1 OS=Homo sapiens OX=9606 GN=SPTLC1 PE=1 SV=1	SPTLC1	1.952	0.964953	0.002153	0.032438	52	101.4	18.35	5.8	69.6	52	50.7	93.3	104.5	101.4	High	High	High	High	High	High
Q9Y320	Thioredoxin-related transmembrane protein 2 OS=Homo sapiens OX=9606 GN=TMX2 PE=1 SV=1	TMX2	4.435	2.14893	0.002421	0.032502	10.4	46.2	37.77	32.11	18.4	10.4	9.7	74.1	42.2	46.2	High	High	High	High	High	High
Q9BXB5	Oxysterol-binding protein-related protein 10 OS=Homo sapiens OX=9606 GN=OSBPL10 PE=1 SV=2	OSBPL10	1.76	0.815575	0.002328	0.032502	29.8	52.4	15.93	2.15	38.4	29.8	29.2	53	52.4	50.8	High	High	High	High	High	High
Q9Y5P6	Mannose-1-phosphate guanyltransferase beta OS=Homo sapiens OX=9606 GN=GMPPB PE=1 SV=2	GMPPB	1.745	0.803227	0.002269	0.032502	146.3	255.3	15.82	3.39	188.3	146.3	143.3	241	255.3	256.1	High	High	High	High	High	High
Q9H4A3	Serine/threonine-protein kinase WNK1 OS=Homo sapiens OX=9606 GN=WNK1 PE=1 SV=2	WNK1	3.119	1.64108	0.002466	0.032502	64.6	201.4	26.38	17.72	97.4	64.6	62.1	150.5	213.4	201.4	High	High	High	High	High	High
Q6P9B6	MTOR-associated protein MEAK7 OS=Homo sapiens OX=9606 GN=MEAK7 PE=1 SV=2	MEAK7	1.812	0.857583	0.002181	0.032502	598	1083.2	9.39	12.19	696.2	598	590.6	884.7	1116.7	1083.2	High	High	High	High	High	High
P28702	Retinoic acid receptor RXR-beta OS=Homo sapiens OX=9606 GN=RXRB PE=1 SV=2	RXRB	1.625	0.70044	0.002471	0.032502	15	24.4	2.36	9.46	15.6	15	15	28.5	24.4	24.3	High	High	High	High	High	High
Q96HY7	Probable 2-oxoglutarate dehydrogenase E1 component DHKTD1, mitochondrial OS=Homo sapiens OX=9606 GN=DHTKD1 PE=1 SV=2	DHTKD1	1.727	0.788268	0.002469	0.032502	69.4	119.9	15.24	1.71	88.6	69.4	68.1	117.5	121.6	119.9	High	High	High	High	High	High
Q969T4	Ubiquitin-conjugating enzyme E2 E3 OS=Homo sapiens OX=9606 GN=UBE2E3 PE=1 SV=1	UBE2E3	4.113	2.04019	0.002401	0.032502	59.1	243.2	35.53	21.37	102.1	59.1	56.1	169.1	258.5	243.2	High	High	High	High	High	High
Q7L2E3	ATP-dependent RNA helicase DHX30 OS=Homo sapiens OX=9606 GN=DHX30 PE=1 SV=1	DHX30	1.958	0.969381	0.002474	0.032502	30.7	60.1	8.15	19.02	26.7	30.7	30.9	43.5	63.1	60.1	High	High	High	High	High	High
Q8N201	Integrator complex subunit 1 OS=Homo sapiens OX=9606 GN=INTS1 PE=1 SV=2	INTS1	5.03	2.33056	0.002414	0.032502	21.4	107.6	36.54	27.99	37.5	21.4	20.2	65.3	115.3	107.6	High	High	High	High	High	High
P04350	Tubulin beta-4A chain OS=Homo sapiens OX=9606 GN=TUBB4A PE=1 SV=2	TUBB4A	1.904	0.929033	0.002329	0.032502	113.8	216.6	15.67	4.44	146.2	113.8	111.5	206.1	225.3	216.6	High	High	High	High	High	High
Q15738	Sterol-4-alpha-carboxylate 3-dehydrogenase, decarboxylating OS=Homo sapiens OX=9606 GN=NSDHL PE=1 SV=2	NSDHL	2.221	1.15121	0.002492	0.032502	370.9	823.7	16.21	14.15	480.5	370.9	363.2	653.3	859.6	823.7	High	High	High	High	High	High
A6NNZ2	Tubulin beta-8 chain-like protein LOC260334 OS=Homo sapiens OX=9606 PE=1 SV=1	#VALUE!	4.088	2.03139	0.002244	0.032502	297.1	1214.5	20.64	29.06	411.6	297.1	288.9	728.7	1322.4	1214.5	High	High	High	High	High	High	Phospho [T7]
R4GMU1	GDH/6PGL endoplasmic bifunctional protein OS=Homo sapiens OX=9606 GN=H6PD PE=1 SV=1	H6PD	2.021	1.01507	0.002384	0.032502	46.3	93.6	4.59	6	49.9	46.3	46	87.3	98.5	93.6	High	High	High	High	High	High
Q9UPN7	Serine/threonine-protein phosphatase 6 regulatory subunit 1 OS=Homo sapiens OX=9606 GN=PPP6R1 PE=1 SV=5	PPP6R1	1.943	0.958286	0.002652	0.0336	21.7	42.3	9.67	5.27	25.4	21.7	21.4	39.3	43.6	42.3	High	High	High	High	High	High
P61513	60S ribosomal protein L37a OS=Homo sapiens OX=9606 GN=RPL37A PE=1 SV=2	RPL37A	2.201	1.13816	0.002695	0.0336	156.7	345	13.8	14	195.4	156.7	153.7	273	357.2	345	High	High	High	High	High	High
Q92499	ATP-dependent RNA helicase DDX1 OS=Homo sapiens OX=9606 GN=DDX1 PE=1 SV=2	DDX1	2.209	1.14339	0.002681	0.0336	871.2	1924.7	11.8	18.94	1054	871.2	858.1	1392.7	2016.4	1924.7	High	High	High	High	High	High
Q9BSH4	Translational activator of cytochrome c oxidase 1 OS=Homo sapiens OX=9606 GN=TACO1 PE=1 SV=1	TACO1	1.708	0.772308	0.002746	0.033913	104.3	178.1	17.17	3.41	137.1	104.3	101.9	187.7	178.1	176.2	High	High	High	High	High	High
P82933	28S ribosomal protein S9, mitochondrial OS=Homo sapiens OX=9606 GN=MRPS9 PE=1 SV=2	MRPS9	2.229	1.1564	0.002779	0.033991	132.6	295.5	11.86	18.65	160.5	132.6	130.6	218.5	316.6	295.5	High	High	High	High	High	High
Q92947	Glutaryl-CoA dehydrogenase, mitochondrial OS=Homo sapiens OX=9606 GN=GCDH PE=1 SV=1	GCDH	1.536	0.619178	0.002788	0.034032	50.1	76.9	6.3	3.29	55.5	50.1	49.7	74.1	79.1	76.9	High	High	High	High	High	High
Q6NUM9	All-trans-retinol 13,14-reductase OS=Homo sapiens OX=9606 GN=RETSAT PE=1 SV=2	RETSAT	1.56	0.641546	0.002887	0.034837	277.9	433.5	12.87	10.43	341.8	277.9	273.2	515.7	433.5	431.7	High	High	High	High	High	High
Q5T653	39S ribosomal protein L2, mitochondrial OS=Homo sapiens OX=9606 GN=MRPL2 PE=1 SV=2	MRPL2	1.565	0.646163	0.002928	0.035206	82.6	129.2	4.43	8.41	76.5	82.6	82.9	114.5	135.1	129.2	High	High	High	High	High	High
A5YKK6	CCR4-NOT transcription complex subunit 1 OS=Homo sapiens OX=9606 GN=CNOT1 PE=1 SV=2	CNOT1	1.72	0.782409	0.002961	0.035241	133.2	229.2	14.6	8.04	168.4	133.2	130.8	204.3	239.4	229.2	High	High	High	High	High	High
Q8WVF1	Protein OSCP1 OS=Homo sapiens OX=9606 GN=OSCP1 PE=1 SV=4	OSCP1	2.09	1.0635	0.003006	0.035241	44.4	92.9	4.95	11.76	40.8	44.4	44.7	77.5	97.5	92.9	High	High	High	High	High	High
Q9NPA0	ER membrane protein complex subunit 7 OS=Homo sapiens OX=9606 GN=EMC7 PE=1 SV=1	EMC7	2.249	1.16928	0.002998	0.035241	21.2	47.6	4.71	20.38	22.9	21.2	21	33.7	50.4	47.6	High	High	High	High	High	High
J3QTA6	MICOS complex subunit OS=Homo sapiens OX=9606 GN=CHCHD6 PE=1 SV=1	CHCHD6	2.077	1.0545	0.003089	0.035757	74.6	155	7.26	21.84	65.9	74.6	75.1	106.8	164.9	155	High	High	High	High	High	High
A0A0G2JJD3	HLA-B associated transcript 5, isoform CRA_b OS=Homo sapiens OX=9606 GN=ABHD16A PE=1 SV=1	ABHD16A	1.963	0.97306	0.003075	0.035757	37.9	74.5	13.78	14.35	47.3	37.9	37.3	59.1	78.3	74.5	High	High	High	High	High	High
P49959	Double-strand break repair protein MRE11 OS=Homo sapiens OX=9606 GN=MRE11 PE=1 SV=3	MRE11	2.066	1.04684	0.003084	0.035757	455.1	940.3	5.28	17.3	496.3	455.1	452.1	704.4	988	940.3	High	High	High	High	High	High	Phospho [T36]
Q86XL3	Ankyrin repeat and LEM domain-containing protein 2 OS=Homo sapiens OX=9606 GN=ANKLE2 PE=1 SV=4	ANKLE2	2.027	1.01935	0.003112	0.035825	12.3	25	10.95	20.83	10.2	12.3	12.5	17.6	26.6	25	High	High	High	High	High	High
P09417	Dihydropteridine reductase OS=Homo sapiens OX=9606 GN=QDPR PE=1 SV=2	QDPR	1.697	0.762987	0.003109	0.035825	366.3	621.7	4.4	15.15	393.8	366.3	364.3	485.3	652	621.7	High	High	High	High	High	High
Q14197	Peptidyl-tRNA hydrolase ICT1, mitochondrial OS=Homo sapiens OX=9606 GN=MRPL58 PE=1 SV=1	MRPL58	1.869	0.902267	0.003131	0.035894	328	613	3.18	18.15	310.8	328	329	454.3	649.7	613	High	High	High	High	High	High
Q13523	Serine/threonine-protein kinase PRP4 homolog OS=Homo sapiens OX=9606 GN=PRPF4B PE=1 SV=3	PRPF4B	5.446	2.4452	0.003194	0.036313	28.4	154.9	27.78	31.3	43.9	28.4	27.4	87.6	166.9	154.9	High	High	High	High	High	High
Q6ZXV5	Protein O-mannosyl-transferase TMTC3 OS=Homo sapiens OX=9606 GN=TMTC3 PE=1 SV=2	TMTC3	3.845	1.94298	0.003208	0.036332	94.7	364	39.74	15.19	173.6	94.7	88.9	283.2	380.3	364	High	High	High	High	High	High
Q6PGP7	Tetratricopeptide repeat protein 37 OS=Homo sapiens OX=9606 GN=TTC37 PE=1 SV=1	TTC37	2.362	1.24001	0.003287	0.036802	122.4	289.2	23.66	4.12	177.6	122.4	118.6	271.8	294.1	289.2	High	High	High	High	High	High
O15294	UDP-N-acetylglucosamine--peptide N-acetylglucosaminyltransferase 110 kDa subunit OS=Homo sapiens OX=9606 GN=OGT PE=1 SV=3	OGT	1.614	0.690641	0.003288	0.036802	166.4	268.6	6.73	14.62	148.3	166.4	167.6	210.2	278.4	268.6	High	High	High	High	High	High
O75157	TSC22 domain family protein 2 OS=Homo sapiens OX=9606 GN=TSC22D2 PE=1 SV=3	TSC22D2	1.617	0.69332	0.003335	0.037137	14.4	23.3	8.72	6.42	16.6	14.4	14.2	25.7	23.3	22.8	High	High	High	High	High	High
Q96KG9	N-terminal kinase-like protein OS=Homo sapiens OX=9606 GN=SCYL1 PE=1 SV=1	SCYL1	1.667	0.737254	0.003566	0.037359	11.8	19.7	5.15	10.85	12.9	11.8	11.7	23.5	19.4	19.7	High	High	High	High	High	High
Q9GZT4	Serine racemase OS=Homo sapiens OX=9606 GN=SRR PE=1 SV=1	SRR	2.881	1.52657	0.00342	0.037359	62.1	178.8	28.42	14.33	96.5	62.1	59.5	141.3	186.6	178.8	High	High	High	High	High	High
Q96TC7	Regulator of microtubule dynamics protein 3 OS=Homo sapiens OX=9606 GN=RMDN3 PE=1 SV=2	RMDN3	2.099	1.0697	0.003539	0.037359	83.4	175	23.94	3.24	121.4	83.4	80.7	184.8	174.6	175	High	High	High	High	High	High
Q641Q2	WASH complex subunit 2A OS=Homo sapiens OX=9606 GN=WASHC2A PE=1 SV=3	WASHC2A	2.436	1.28451	0.003499	0.037359	19	46.4	6.18	26.81	17.1	19	19.1	28.9	49.7	46.4	High	High	High	High	High	High
P08603	Complement factor H OS=Homo sapiens OX=9606 GN=CFH PE=1 SV=4	CFH	1.688	0.755315	0.003745	0.038389	238.3	402.4	1.71	4.91	231.6	238.3	238.7	370.9	402.4	406.1	High	High	High	High	High	High
Q7L5Y1	Mitochondrial enolase superfamily member 1 OS=Homo sapiens OX=9606 GN=ENOSF1 PE=1 SV=1	ENOSF1	2.061	1.04334	0.003957	0.039357	78.1	160.9	6.12	11.83	86.3	78.1	77.5	132.1	165.4	160.9	High	High	High	High	High	High
A4D1U4	Protein LCHN OS=Homo sapiens OX=9606 GN=LCHN PE=1 SV=1	LCHN	3.489	1.80281	0.004011	0.039652	8.7	30.3	42.76	2.7	16.7	8.7	8.1	31.7	30.3	30.2	High	High	High	High	High	High	Phospho [S410]
Q9BY12	S phase cyclin A-associated protein in the endoplasmic reticulum OS=Homo sapiens OX=9606 GN=SCAPER PE=1 SV=2	SCAPER	2.812	1.4916	0.004091	0.040008	103.7	291.6	21.85	27.16	69.6	103.7	105.9	183.2	319.2	291.6	High	High	High	High	High	High	Phospho [S200]
Q16799	Reticulon-1 OS=Homo sapiens OX=9606 GN=RTN1 PE=1 SV=1	RTN1	9.093	3.18476	0.004193	0.040577	65.5	595.4	54.95	38.15	149.5	65.5	59.6	288.8	651.8	595.4	High	High	High	High	High	High
Q9NRW3	DNA dC->dU-editing enzyme APOBEC-3C OS=Homo sapiens OX=9606 GN=APOBEC3C PE=1 SV=2	APOBEC3C	2.888	1.53007	0.004235	0.040611	9.2	26.6	36.35	0.84	16.1	9.2	8.7	26.9	26.6	26.4	High	High	High	High	High	High
Q9NUL5	Repressor of yield of DENV protein OS=Homo sapiens OX=9606 GN=RYDEN PE=1 SV=2	RYDEN	1.609	0.686164	0.004336	0.040834	68.3	109.9	19.82	1.92	47.7	68.3	69.6	111	109.9	106.9	High	High	High	High	High	High
Q8N3D4	EH domain-binding protein 1-like protein 1 OS=Homo sapiens OX=9606 GN=EHBP1L1 PE=1 SV=2	EHBP1L1	5.027	2.3297	0.004384	0.041023	40.1	201.5	3.57	44.27	37.7	40.1	40.1	83.3	221.6	201.5	High	High	High	High	High	High
P00846	ATP synthase subunit a OS=Homo sapiens OX=9606 GN=MT-ATP6 PE=1 SV=1	MT-ATP6	5.599	2.48517	0.004391	0.041034	19	106.2	39.77	21.71	34.9	19	17.9	74.6	115.5	106.2	High	High	High	High	High	High
Q8N1F7	Nuclear pore complex protein Nup93 OS=Homo sapiens OX=9606 GN=NUP93 PE=1 SV=2	NUP93	1.885	0.914565	0.004414	0.041189	540.2	1018.2	5.43	15.11	590.7	540.2	536.7	798.1	1073.2	1018.2	High	High	High	High	High	High
Q6P2Q9	Pre-mRNA-processing-splicing factor 8 OS=Homo sapiens OX=9606 GN=PRPF8 PE=1 SV=2	PRPF8	2.284	1.19156	0.004485	0.041452	365.6	834.8	23.19	3.17	526.6	365.6	354.4	809	861.9	834.8	High	High	High	High	High	High
P48729	Casein kinase I isoform alpha OS=Homo sapiens OX=9606 GN=CSNK1A1 PE=1 SV=2	CSNK1A1	2.282	1.1903	0.004615	0.042168	186.9	426.5	26.57	6.53	283.2	186.9	180.2	385.2	436.5	426.5	High	High	High	High	High	High
O75146	Huntingtin-interacting protein 1-related protein OS=Homo sapiens OX=9606 GN=HIP1R PE=1 SV=2	HIP1R	2.933	1.55238	0.004822	0.043248	27.6	80.9	30.23	16.7	44.1	27.6	26.4	61.6	85.6	80.9	High	High	High	High	High	High
A0A0J9YXC7	LIM and senescent cell antigen-like-containing domain protein OS=Homo sapiens OX=9606 GN=LIMS4 PE=4 SV=1	LIMS4	2.214	1.14665	0.004813	0.043248	92.4	204.6	9.49	19.09	107.8	92.4	91.3	148.7	216.7	204.6	High	High	High	High	High	High
Q9ULV0	Unconventional myosin-Vb OS=Homo sapiens OX=9606 GN=MYO5B PE=1 SV=3	MYO5B	2.131	1.09153	0.004856	0.043472	40	85.2	21.54	4.41	56.2	40	38.8	81.4	88.9	85.2	High	High	High	High	High	High
H0YMV8	40S ribosomal protein S27 OS=Homo sapiens OX=9606 GN=RPS27L PE=1 SV=1	RPS27L	1.644	0.71721	0.004922	0.043848	695.9	1144.1	15.45	5.01	891.3	695.9	682.3	1051.7	1144.1	1152.5	High	High	High	High	High	High
P15907	Beta-galactoside alpha-2,6-sialyltransferase 1 OS=Homo sapiens OX=9606 GN=ST6GAL1 PE=1 SV=1	ST6GAL1	1.701	0.766383	0.004941	0.043861	93	158.1	9.11	14.06	107.8	93	91.9	125.5	164.7	158.1	High	High	High	High	High	High
Q9Y276	Mitochondrial chaperone BCS1 OS=Homo sapiens OX=9606 GN=BCS1L PE=1 SV=1	BCS1L	1.606	0.683472	0.004985	0.043979	41.2	66.2	13.3	8.22	51.1	41.2	40.5	58.9	69.3	66.2	High	High	High	High	High	High
K7EIK7	Echinoderm microtubule-associated protein-like 2 OS=Homo sapiens OX=9606 GN=EML2 PE=1 SV=1	EML2	2.872	1.52206	0.005014	0.044023	243.6	699.8	34.01	4.12	411.6	243.6	231.9	656.8	710.3	699.8	High	High	High	High	High	High
O00519	Fatty-acid amide hydrolase 1 OS=Homo sapiens OX=9606 GN=FAAH PE=1 SV=2	FAAH	7.938	2.98878	0.004999	0.044023	12.1	95.9	54.18	37	27.3	12.1	11	48	105.3	95.9	High	High	High	High	High	High
Q5JTH9	RRP12-like protein OS=Homo sapiens OX=9606 GN=RRP12 PE=1 SV=2	RRP12	2.357	1.23695	0.005098	0.044421	19.6	46.3	22.4	19.78	27.9	19.6	18.9	64.2	46.3	46.3	High	High	High	High	High	High
P11766	Alcohol dehydrogenase class-3 OS=Homo sapiens OX=9606 GN=ADH5 PE=1 SV=4	ADH5	1.742	0.800745	0.005171	0.044803	2285.6	3981.3	18.27	4.37	3056	2285.6	2231.7	3700.8	4008.8	3981.3	High	High	High	High	High	High
Q92903	Phosphatidate cytidylyltransferase 1 OS=Homo sapiens OX=9606 GN=CDS1 PE=2 SV=2	CDS1	2.833	1.50233	0.005223	0.045032	31.9	90.5	33.64	1.29	53.7	31.9	30.4	90.5	92.2	89.9	High	High	High	High	High	High
Q93008	Probable ubiquitin carboxyl-terminal hydrolase FAF-X OS=Homo sapiens OX=9606 GN=USP9X PE=1 SV=3	USP9X	2.482	1.3115	0.00524	0.045032	305.3	757.8	22.35	11.4	434.3	305.3	296.4	634.8	792.9	757.8	High	High	High	High	High	High
Q9NX20	39S ribosomal protein L16, mitochondrial OS=Homo sapiens OX=9606 GN=MRPL16 PE=1 SV=1	MRPL16	2.138	1.09626	0.00538	0.045673	189.8	405.8	13.32	19.84	235.1	189.8	186.5	289.8	428.4	405.8	High	High	High	High	High	High
Q15436	Protein transport protein Sec23A OS=Homo sapiens OX=9606 GN=SEC23A PE=1 SV=2	SEC23A	1.915	0.937344	0.005452	0.045732	980.7	1878.1	7.6	10.52	1110.2	980.7	971.7	1595.5	1958.2	1878.1	High	High	High	High	High	High
E9PN48	ADP-ribosylation factor GTPase-activating protein 2 (Fragment) OS=Homo sapiens OX=9606 GN=ARFGAP2 PE=1 SV=1	ARFGAP2	2.597	1.37685	0.005555	0.045841	95.1	247	15.04	17.87	121.1	95.1	93.3	181.9	257.2	247	High	High	High	High	High	High
A0A0A0MT49	Transcription activator BRG1 OS=Homo sapiens OX=9606 GN=SMARCA4 PE=1 SV=1	SMARCA4	1.834	0.874994	0.00561	0.04593	109.4	200.7	2.37	18.26	113.8	109.4	109	266.6	200.7	193.7	High	High	High	High	High	High	Phospho [T922; T923]
O15230	Laminin subunit alpha-5 OS=Homo sapiens OX=9606 GN=LAMA5 PE=1 SV=8	LAMA5	1.672	0.741575	0.005652	0.046055	84.9	141.9	15.48	3.06	64.4	84.9	86	141.9	142.6	134.9	High	High	High	High	High	High
O00159	Unconventional myosin-Ic OS=Homo sapiens OX=9606 GN=MYO1C PE=1 SV=4	MYO1C	1.529	0.612588	0.005704	0.046384	965	1475.1	8.25	9	1103.6	965	954.7	1277.7	1518	1475.1	High	High	High	High	High	High
Q5T7N3	KN motif and ankyrin repeat domain-containing protein 4 OS=Homo sapiens OX=9606 GN=KANK4 PE=1 SV=1	KANK4	4.143	2.05068	0.005874	0.046736	15.2	62.9	35.32	49.24	25.8	15.2	14	133.8	59.3	62.9	High	High	High	High	High	High
O00214	Galectin-8 OS=Homo sapiens OX=9606 GN=LGALS8 PE=1 SV=4	LGALS8	1.666	0.736388	0.005912	0.046736	117.5	195.7	5.93	17.54	106.2	117.5	118.2	146.6	206.9	195.7	High	High	High	High	High	High
Q9Y606	tRNA pseudouridine synthase A OS=Homo sapiens OX=9606 GN=PUS1 PE=1 SV=3	PUS1	3.269	1.70885	0.005941	0.046736	51	166.6	23.94	17.36	74.2	51	49.4	126	177.7	166.6	High	High	High	High	High	High
E5RJR5	S-phase kinase-associated protein 1 OS=Homo sapiens OX=9606 GN=SKP1 PE=1 SV=1	SKP1	2.007	1.00504	0.005872	0.046736	444.6	892.4	4.23	20.91	476.7	444.6	442.3	621.7	937.6	892.4	High	High	High	High	High	High
Q00722	1-phosphatidylinositol 4,5-bisphosphate phosphodiesterase beta-2 OS=Homo sapiens OX=9606 GN=PLCB2 PE=1 SV=2	PLCB2	2.857	1.5145	0.006046	0.047419	24.8	71	12.23	29.66	30.3	24.8	24.5	41.2	75	71	High	High	High	High	High	High
Q92614	Unconventional myosin-XVIIIa OS=Homo sapiens OX=9606 GN=MYO18A PE=1 SV=3	MYO18A	1.522	0.605968	0.006064	0.047446	156.1	237.7	1.32	6	159.6	156.1	155.8	256.7	237.7	228.4	High	High	High	High	High	High
O95049	Tight junction protein ZO-3 OS=Homo sapiens OX=9606 GN=TJP3 PE=1 SV=3	TJP3	2.122	1.08543	0.006109	0.047658	171.1	363.2	19.67	6.06	233.8	171.1	166.8	336.9	380.1	363.2	High	High	High	High	High	High
P62873	Guanine nucleotide-binding protein G(I)/G(S)/G(T) subunit beta-1 OS=Homo sapiens OX=9606 GN=GNB1 PE=1 SV=3	GNB1	1.527	0.6107	0.006155	0.047801	631.4	964.5	6.41	5.97	701.5	631.4	626.6	885.8	995.7	964.5	High	High	High	High	High	High
Q96BZ9	TBC1 domain family member 20 OS=Homo sapiens OX=9606 GN=TBC1D20 PE=1 SV=1	TBC1D20	4.226	2.07929	0.006398	0.048443	11.3	47.8	41.11	9.25	21.2	11.3	10.6	42.5	51.1	47.8	High	High	High	High	High	High	Phospho [S305]
P20338	Ras-related protein Rab-4A OS=Homo sapiens OX=9606 GN=RAB4A PE=1 SV=3	RAB4A	1.775	0.827819	0.006538	0.049169	11	19.5	5.96	25.32	12.1	11	10.9	28.8	18.6	19.5	High	High	High	High	High	High
E9PFW3	AP-2 complex subunit mu OS=Homo sapiens OX=9606 GN=AP2M1 PE=1 SV=1	AP2M1	2.002	1.00144	0.006583	0.049274	434.2	869.5	24.77	7.74	640.3	434.2	419.7	990.6	868	869.5	High	High	High	High	High	High
Q8IUH4	Palmitoyltransferase ZDHHC13 OS=Homo sapiens OX=9606 GN=ZDHHC13 PE=1 SV=3	ZDHHC13	2.776	1.47301	0.006603	0.049367	133.2	369.6	34.03	8.28	225.1	133.2	126.8	328	386.1	369.6	High	High	High	High	High	High
O75083	WD repeat-containing protein 1 OS=Homo sapiens OX=9606 GN=WDR1 PE=1 SV=4	WDR1	2.006	1.00432	0.006634	0.049481	3460.6	6941.7	21.45	9.87	4856.2	3460.6	3363.8	5891.8	7098.4	6941.7	High	High	High	High	High	High
O60231	Pre-mRNA-splicing factor ATP-dependent RNA helicase DHX16 OS=Homo sapiens OX=9606 GN=DHX16 PE=1 SV=2	DHX16	2.334	1.2228	0.006729	0.049752	15.6	36.5	16.12	27.03	11.7	15.6	15.9	22.6	39	36.5	High	High	High	High	High	High
Q8N4P3	Guanosine-3',5'-bis(diphosphate) 3'-pyrophosphohydrolase MESH1 OS=Homo sapiens OX=9606 GN=HDDC3 PE=1 SV=3	HDDC3	0.469	-1.09234	9.23e-06	0.002412	28.4	13.3	1.31	6.91	29	28.4	28.4	12.1	13.9	13.3	High	High	High	High	High	High
O76070	Gamma-synuclein OS=Homo sapiens OX=9606 GN=SNCG PE=1 SV=2	SNCG	0.351	-1.51046	2.39e-05	0.003636	147.7	51.9	10.04	11.19	124.2	147.7	149.4	55.8	44.6	51.9	High	High	High	High	High	High
Q8TB37	Iron-sulfur protein NUBPL OS=Homo sapiens OX=9606 GN=NUBPL PE=1 SV=3	NUBPL	0.65	-0.62149	3.84e-05	0.004427	70.8	46	2.34	2.85	68.1	70.8	71.1	44.8	46	47.4	High	High	High	High	High	High
A9Z1X7	Serine/arginine repetitive matrix protein 1 OS=Homo sapiens OX=9606 GN=SRRM1 PE=1 SV=1	SRRM1	0.597	-0.7442	5.08e-05	0.005161	372.6	222.6	5.61	4.43	338.8	372.6	375.3	206.1	223	222.6	High	High	High	High	High	High	Phospho [S445; T702; S703; S704; S705; S883]
Q15847	Adipogenesis regulatory factor OS=Homo sapiens OX=9606 GN=ADIRF PE=1 SV=1	ADIRF	0.412	-1.27928	0.0001	0.007652	1739.1	715.8	6.19	11.29	1565.7	1739.1	1752.8	592.1	715.8	732.8	High	High	High	High	High	High
A0A0A6YY92	Adenylosuccinate lyase OS=Homo sapiens OX=9606 GN=ADSL PE=1 SV=1	ADSL	0.593	-0.7539	0.000109	0.007994	239.1	141.7	3.6	4.99	253.9	239.1	238.4	132.6	141.7	146.4	High	High	High	High	High	High
P54727	UV excision repair protein RAD23 homolog B OS=Homo sapiens OX=9606 GN=RAD23B PE=1 SV=1	RAD23B	0.464	-1.1078	0.000186	0.009483	2874.1	1333.3	13.29	2.72	2277.4	2874.1	2917	1320.1	1333.3	1389.1	High	High	High	High	High	High	Phospho [T159; S160]
P27348	14-3-3 protein theta OS=Homo sapiens OX=9606 GN=YWHAQ PE=1 SV=1	YWHAQ	0.664	-0.59074	0.000194	0.009738	2605.3	1729.4	1.96	0.9	2521.6	2605.3	2612.3	1714.7	1729.4	1745.9	High	High	High	High	High	High
Q9Y365	START domain-containing protein 10 OS=Homo sapiens OX=9606 GN=STARD10 PE=1 SV=2	STARD10	0.629	-0.66887	0.000269	0.011252	1188.6	747.9	8.94	2.86	1019.1	1188.6	1200.7	759.6	718.3	747.9	High	High	High	High	High	High
Q9GZT3	SRA stem-loop-interacting RNA-binding protein, mitochondrial OS=Homo sapiens OX=9606 GN=SLIRP PE=1 SV=1	SLIRP	0.563	-0.82879	0.000301	0.011902	1599.7	900.3	9.52	9.58	1357.7	1599.7	1617.6	762	900.3	907.7	High	High	High	High	High	High
Q9Y6G5	COMM domain-containing protein 10 OS=Homo sapiens OX=9606 GN=COMMD10 PE=1 SV=1	COMMD10	0.335	-1.57777	0.000321	0.012106	120.4	40.4	18.72	7.76	86.1	120.4	122.8	41.4	35.7	40.4	High	High	High	High	High	High
Q9NVM6	DnaJ homolog subfamily C member 17 OS=Homo sapiens OX=9606 GN=DNAJC17 PE=1 SV=1	DNAJC17	0.532	-0.9105	0.000319	0.012106	99.2	52.8	3.14	13.27	94.1	99.2	99.6	65.9	52.8	52.8	High	High	High	High	High	High
Q969E4	Transcription elongation factor A protein-like 3 OS=Homo sapiens OX=9606 GN=TCEAL3 PE=1 SV=1	TCEAL3	0.502	-0.99424	0.00034	0.012529	43.5	21.9	8.83	7.65	37.4	43.5	44	19.1	21.9	21.9	High	High	High	High	High	High
P37108	Signal recognition particle 14 kDa protein OS=Homo sapiens OX=9606 GN=SRP14 PE=1 SV=2	SRP14	0.422	-1.24469	0.00034	0.012529	1987.3	838.6	16.3	10.64	1488.7	1987.3	2023.3	699.1	838.6	852.3	High	High	High	High	High	High
B4DLN1	cDNA FLJ60124, highly similar to Mitochondrial dicarboxylate carrier OS=Homo sapiens OX=9606 PE=2 SV=1	#VALUE!	0.543	-0.88098	0.000412	0.014028	2635.1	1430.5	1.1	2.23	2684.6	2635.1	2633.4	1479.2	1418.7	1430.5	High	High	High	High	High	High
Q8WW12	PEST proteolytic signal-containing nuclear protein OS=Homo sapiens OX=9606 GN=PCNP PE=1 SV=2	PCNP	0.489	-1.03209	0.00043	0.014266	456.6	223.1	15.2	2.47	349.2	456.6	464.3	224.7	214.5	223.1	High	High	High	High	High	High
Q9UBW8	COP9 signalosome complex subunit 7a OS=Homo sapiens OX=9606 GN=COPS7A PE=1 SV=1	COPS7A	0.492	-1.02327	0.000526	0.015799	480.4	236.5	11.33	4.16	394.5	480.4	486.5	236.5	222.1	240.6	High	High	High	High	High	High
P25786	Proteasome subunit alpha type-1 OS=Homo sapiens OX=9606 GN=PSMA1 PE=1 SV=1	PSMA1	0.64	-0.64386	0.000566	0.016769	4001.9	2562.6	8.96	3.76	3430.3	4001.9	4043.8	2443.4	2562.6	2633	High	High	High	High	High	High
P60604	Ubiquitin-conjugating enzyme E2 G2 OS=Homo sapiens OX=9606 GN=UBE2G2 PE=1 SV=1	UBE2G2	0.449	-1.15521	0.000715	0.018229	174.1	78.1	1.99	20.77	180	174.1	173.8	109.6	77.4	78.1	High	High	High	High	High	High
P11279	Lysosome-associated membrane glycoprotein 1 OS=Homo sapiens OX=9606 GN=LAMP1 PE=1 SV=3	LAMP1	0.638	-0.64837	0.00077	0.019091	1555.1	992	10.02	4.75	1307.9	1555.1	1573	925.3	1014.6	992	High	High	High	High	High	High
Q9BTT0	Acidic leucine-rich nuclear phosphoprotein 32 family member E OS=Homo sapiens OX=9606 GN=ANP32E PE=1 SV=1	ANP32E	0.583	-0.77843	0.000779	0.019195	709.7	413.4	7.44	7.58	625.1	709.7	716.3	366.2	413.4	423	High	High	High	High	High	High
L0R6Q1	SLC35A4 upstream open reading frame protein OS=Homo sapiens OX=9606 GN=SLC35A4 PE=3 SV=1	SLC35A4	0.648	-0.62593	0.000834	0.020134	177.1	114.8	10.33	1.1	148.1	177.1	179.2	116.6	114.1	114.8	High	High	High	High	High	High
Q9Y4E8	Ubiquitin carboxyl-terminal hydrolase 15 OS=Homo sapiens OX=9606 GN=USP15 PE=1 SV=3	USP15	0.611	-0.71076	0.000913	0.021263	115.7	70.7	5.29	13.19	126.2	115.7	115	81.6	62.8	70.7	High	High	High	High	High	High
Q15370	Elongin-B OS=Homo sapiens OX=9606 GN=ELOB PE=1 SV=1	ELOB	0.523	-0.93512	0.000994	0.022184	1749.6	914.7	13.99	4.27	1368.5	1749.6	1776.4	979.9	907.4	914.7	High	High	High	High	High	High
H7C2K6	Band 4.1-like protein 1 (Fragment) OS=Homo sapiens OX=9606 GN=EPB41L1 PE=1 SV=1	EPB41L1	0.553	-0.85465	0.001105	0.023671	811.4	448.8	6.96	9.45	720.6	811.4	818.2	393.8	448.8	475.2	High	High	High	High	High	High
O15145	Actin-related protein 2/3 complex subunit 3 OS=Homo sapiens OX=9606 GN=ARPC3 PE=1 SV=3	ARPC3	0.418	-1.25843	0.001104	0.023671	1753.5	733.6	9.57	16	1486.4	1753.5	1772.5	909.1	671.1	733.6	High	High	High	High	High	High
B0QYN7	SUMO-conjugating enzyme UBC9 OS=Homo sapiens OX=9606 GN=UBE2I PE=1 SV=1	UBE2I	0.364	-1.45799	0.00121	0.024729	1578.4	574	21.56	13.05	1067.1	1578.4	1614.3	682.8	532	574	High	High	High	High	High	High
P31949	Protein S100-A11 OS=Homo sapiens OX=9606 GN=S100A11 PE=1 SV=2	S100A11	0.4	-1.32193	0.001223	0.024789	8858.4	3540.9	12.75	9.66	7088.5	8858.4	8983.4	3995.4	3308.9	3540.9	High	High	High	High	High	High
A0A087WT44	Heme oxygenase 2 OS=Homo sapiens OX=9606 GN=HMOX2 PE=1 SV=1	HMOX2	0.341	-1.55216	0.001294	0.025476	439.2	149.8	26.47	5.59	268.5	439.2	451.3	136.7	149.8	151.7	High	High	High	High	High	High
Q9HD33	39S ribosomal protein L47, mitochondrial OS=Homo sapiens OX=9606 GN=MRPL47 PE=1 SV=2	MRPL47	0.663	-0.59292	0.001347	0.025603	398.8	264.4	10.22	0.16	334.2	398.8	403.4	265	264.2	264.4	High	High	High	High	High	High
Q32MZ4	Leucine-rich repeat flightless-interacting protein 1 OS=Homo sapiens OX=9606 GN=LRRFIP1 PE=1 SV=2	LRRFIP1	0.66	-0.59946	0.001372	0.025724	1053.5	694.8	10.48	4.79	878.7	1053.5	1066	643.6	694.8	704.3	High	High	High	High	High	High
F5GYQ1	V-type proton ATPase subunit OS=Homo sapiens OX=9606 GN=ATP6V0D1 PE=1 SV=1	ATP6V0D1	0.652	-0.61706	0.001451	0.026572	1342.1	875	5.7	4.25	1218.4	1342.1	1351.6	938	869.6	875	High	High	High	High	High	High
Q9UBC2	Epidermal growth factor receptor substrate 15-like 1 OS=Homo sapiens OX=9606 GN=EPS15L1 PE=1 SV=1	EPS15L1	0.615	-0.70134	0.001466	0.02677	249.3	153.3	12.33	0.45	201	249.3	252.7	153.3	154	152.6	High	High	High	High	High	High
P82932	28S ribosomal protein S6, mitochondrial OS=Homo sapiens OX=9606 GN=MRPS6 PE=1 SV=3	MRPS6	0.642	-0.63935	0.001475	0.026844	427.9	274.6	1.7	11.31	415.9	427.9	428.8	328.9	269.5	274.6	High	High	High	High	High	High
P51665	26S proteasome non-ATPase regulatory subunit 7 OS=Homo sapiens OX=9606 GN=PSMD7 PE=1 SV=2	PSMD7	0.594	-0.75147	0.00156	0.027804	787.1	467.9	12.13	5.26	637.2	787.1	797.8	510	464.6	467.9	High	High	High	High	High	High
P31937	3-hydroxyisobutyrate dehydrogenase, mitochondrial OS=Homo sapiens OX=9606 GN=HIBADH PE=1 SV=2	HIBADH	0.607	-0.72023	0.001561	0.027804	750.8	455.5	3.35	14.51	709.7	750.8	754	549.6	415.8	455.5	High	High	High	High	High	High
A8K878	Mesencephalic astrocyte-derived neurotrophic factor OS=Homo sapiens OX=9606 GN=MANF PE=1 SV=1	MANF	0.577	-0.79336	0.001644	0.028546	4321.6	2492.9	14.27	0.97	3362.8	4321.6	4389.8	2508.4	2461.1	2492.9	High	High	High	High	High	High
P30050	60S ribosomal protein L12 OS=Homo sapiens OX=9606 GN=RPL12 PE=1 SV=1	RPL12	0.644	-0.63487	0.001769	0.029091	2304.2	1482.8	8.55	6.15	1989.4	2304.2	2327.1	1598.8	1416.6	1482.8	High	High	High	High	High	High
A0A087X0R6	Sorting nexin-12 OS=Homo sapiens OX=9606 GN=SNX12 PE=1 SV=1	SNX12	0.516	-0.95456	0.001918	0.030303	666.1	344	16.71	2.98	495	666.1	678.1	354.2	333.7	344	High	High	High	High	High	High
P35869	Aryl hydrocarbon receptor OS=Homo sapiens OX=9606 GN=AHR PE=1 SV=2	AHR	0.316	-1.662	0.001953	0.030591	91.1	28.8	24.53	13.95	58	91.1	93.4	35.1	27.1	28.8	High	High	High	High	High	High
O75937	DnaJ homolog subfamily C member 8 OS=Homo sapiens OX=9606 GN=DNAJC8 PE=1 SV=2	DNAJC8	0.446	-1.16488	0.001991	0.030761	1594.8	711	16.03	21.69	1200.9	1594.8	1623.4	476.6	711	719.6	High	High	High	High	High	High
O43852	Calumenin OS=Homo sapiens OX=9606 GN=CALU PE=1 SV=2	CALU	0.456	-1.13289	0.001994	0.030761	1501.2	684.2	17.56	4.29	1097.5	1501.2	1529.4	718.9	660.2	684.2	High	High	High	High	High	High
P23284	Peptidyl-prolyl cis-trans isomerase B OS=Homo sapiens OX=9606 GN=PPIB PE=1 SV=2	PPIB	0.647	-0.62816	0.001989	0.030761	9467.9	6127.7	1.52	12.03	9711.8	9467.9	9454.4	7133.3	5647.4	6127.7	High	High	High	High	High	High
A0A0B4J2C3	Translationally-controlled tumor protein OS=Homo sapiens OX=9606 GN=TPT1 PE=1 SV=1	TPT1	0.551	-0.85988	0.002059	0.031242	2295.4	1264.5	13.28	13.79	1819.5	2295.4	2329.8	994.1	1287.1	1264.5	High	High	High	High	High	High
Q99733	Nucleosome assembly protein 1-like 4 OS=Homo sapiens OX=9606 GN=NAP1L4 PE=1 SV=1	NAP1L4	0.622	-0.68501	0.00232	0.032502	1307.4	813.2	12.32	9.98	1054.7	1307.4	1325.6	681.1	813.2	815.2	High	High	High	High	High	High	Phospho [S121; S125]
O15400	Syntaxin-7 OS=Homo sapiens OX=9606 GN=STX7 PE=1 SV=4	STX7	0.518	-0.94898	0.002391	0.032502	533	276.4	18.33	1.92	384	533	543.6	269.1	276.4	279.4	High	High	High	High	High	High
Q9BX68	Histidine triad nucleotide-binding protein 2, mitochondrial OS=Homo sapiens OX=9606 GN=HINT2 PE=1 SV=1	HINT2	0.481	-1.05589	0.002346	0.032502	751.4	361.7	19.61	4.81	527.9	751.4	767	384.5	349.9	361.7	High	High	High	High	High	High
Q6BCY4	NADH-cytochrome b5 reductase 2 OS=Homo sapiens OX=9606 GN=CYB5R2 PE=1 SV=1	CYB5R2	0.624	-0.68038	0.002209	0.032502	97.6	60.9	11.44	1.63	80	97.6	98.8	61.4	59.5	60.9	High	High	High	High	High	High
P35270	Sepiapterin reductase OS=Homo sapiens OX=9606 GN=SPR PE=1 SV=1	SPR	0.499	-1.00289	0.002209	0.032502	331.1	165	16.86	8.38	245.3	331.1	337.1	180.4	152.6	165	High	High	High	High	High	High
Q12899	Tripartite motif-containing protein 26 OS=Homo sapiens OX=9606 GN=TRIM26 PE=1 SV=1	TRIM26	0.505	-0.98564	0.002449	0.032502	29.9	15.1	0.91	20.33	29.4	29.9	29.9	20.6	14.4	15.1	High	High	High	High	High	High
Q92597	Protein NDRG1 OS=Homo sapiens OX=9606 GN=NDRG1 PE=1 SV=1	NDRG1	0.544	-0.87832	0.002595	0.033397	279.1	151.8	9.94	17.39	235.1	279.1	282.4	113.1	158.5	151.8	High	High	High	High	High	High
P09382	Galectin-1 OS=Homo sapiens OX=9606 GN=LGALS1 PE=1 SV=2	LGALS1	0.634	-0.65745	0.002619	0.0336	2706.6	1715.8	12.87	0.24	2161.1	2706.6	2744.8	1715.8	1720.5	1712.2	High	High	High	High	High	High
Q9H9H4	Vacuolar protein sorting-associated protein 37B OS=Homo sapiens OX=9606 GN=VPS37B PE=1 SV=1	VPS37B	0.417	-1.26188	0.002669	0.0336	25.8	10.8	12.23	20.23	20.8	25.8	26.1	14.7	10.3	10.8	High	High	High	High	High	High
Q9Y2Q3	Glutathione S-transferase kappa 1 OS=Homo sapiens OX=9606 GN=GSTK1 PE=1 SV=3	GSTK1	0.445	-1.16812	0.002665	0.0336	5346.3	2381.3	18.03	11.72	3873.4	5346.3	5448.8	2745.1	2181.9	2381.3	High	High	High	High	High	High
P63220	40S ribosomal protein S21 OS=Homo sapiens OX=9606 GN=RPS21 PE=1 SV=1	RPS21	0.543	-0.88098	0.002777	0.033991	1581.3	858.5	8.04	15.83	1377.5	1581.3	1595.7	1092.2	822.9	858.5	High	High	High	High	High	High
Q9UBI6	Guanine nucleotide-binding protein G(I)/G(S)/G(O) subunit gamma-12 OS=Homo sapiens OX=9606 GN=GNG12 PE=1 SV=3	GNG12	0.59	-0.76121	0.002785	0.034031	1816.9	1071.7	9.56	15.35	1540.9	1816.9	1837.2	816.5	1071.7	1088	High	High	High	High	High	High
Q9BY32	Inosine triphosphate pyrophosphatase OS=Homo sapiens OX=9606 GN=ITPA PE=1 SV=2	ITPA	0.532	-0.9105	0.00289	0.034838	1313.8	699.5	10.16	15.85	1102.2	1313.8	1329.1	852.1	626.5	699.5	High	High	High	High	High	High
P78337	Pituitary homeobox 1 OS=Homo sapiens OX=9606 GN=PITX1 PE=1 SV=2	PITX1	0.453	-1.14242	0.002957	0.035241	33.3	15.1	11.87	21.17	27.1	33.3	33.7	20.7	14.2	15.1	High	High	High	High	High	High
P49458	Signal recognition particle 9 kDa protein OS=Homo sapiens OX=9606 GN=SRP9 PE=1 SV=2	SRP9	0.531	-0.91322	0.003051	0.035642	761.6	404	12.01	8.38	617.8	761.6	771.6	434.5	367.2	404	High	High	High	High	High	High
P08263	Glutathione S-transferase A1 OS=Homo sapiens OX=9606 GN=GSTA1 PE=1 SV=3	GSTA1	0.525	-0.92961	0.003151	0.036017	2428.9	1275.1	15.16	9.28	1858.9	2428.9	2469.5	1431.2	1193.9	1275.1	High	High	High	High	High	High
Q9BV40	Vesicle-associated membrane protein 8 OS=Homo sapiens OX=9606 GN=VAMP8 PE=1 SV=1	VAMP8	0.46	-1.12029	0.003278	0.036779	2511.6	1154.9	19.12	4.5	1781.4	2511.6	2562.4	1194.5	1092	1154.9	High	High	High	High	High	High
Q9UNZ2	NSFL1 cofactor p47 OS=Homo sapiens OX=9606 GN=NSFL1C PE=1 SV=2	NSFL1C	0.551	-0.85988	0.003512	0.037359	2087.1	1150.5	16.97	5.5	1543.3	2087.1	2125.3	1046.3	1150.5	1154.8	High	High	High	High	High	High
Q6ZVM7	TOM1-like protein 2 OS=Homo sapiens OX=9606 GN=TOM1L2 PE=1 SV=1	TOM1L2	0.506	-0.98279	0.003434	0.037359	288.7	146.2	13.41	14.69	228.3	288.7	293	179.8	136.7	146.2	High	High	High	High	High	High
P51668	Ubiquitin-conjugating enzyme E2 D1 OS=Homo sapiens OX=9606 GN=UBE2D1 PE=1 SV=1	UBE2D1	0.387	-1.36959	0.003475	0.037359	186.1	72	23.86	14.89	120.1	186.1	190.8	85.9	64.1	72	High	High	High	High	High	High
Q13596	Sorting nexin-1 OS=Homo sapiens OX=9606 GN=SNX1 PE=1 SV=3	SNX1	0.565	-0.82368	0.003375	0.037359	1304.7	737.4	16.41	3.52	975	1304.7	1327.8	771.4	720	737.4	High	High	High	High	High	High
Q86UE4	Protein LYRIC OS=Homo sapiens OX=9606 GN=MTDH PE=1 SV=2	MTDH	0.428	-1.22432	0.003561	0.037359	2704.8	1158.2	22.17	7.45	1805.8	2704.8	2767.2	1254.5	1081.3	1158.2	High	High	High	High	High	High
P25445	Tumor necrosis factor receptor superfamily member 6 OS=Homo sapiens OX=9606 GN=FAS PE=1 SV=1	FAS	0.487	-1.03801	0.00338	0.037359	108.6	52.9	9.85	21.53	91.6	108.6	109.8	67.8	44.4	52.9	High	High	High	High	High	High
A0A087WX97	Bcl-2-like protein 13 OS=Homo sapiens OX=9606 GN=BCL2L13 PE=1 SV=1	BCL2L13	0.583	-0.77843	0.003386	0.037359	67.4	39.3	4.98	11.4	61.9	67.4	67.8	45.8	36.8	39.3	High	High	High	High	High	High
O95171	Sciellin OS=Homo sapiens OX=9606 GN=SCEL PE=1 SV=2	SCEL	0.594	-0.75147	0.003615	0.037715	1798.8	1068.1	12.96	4.77	1433.9	1798.8	1824.2	1155	1068.1	1061.5	High	High	High	High	High	High
P10412	Histone H1.4 OS=Homo sapiens OX=9606 GN=HIST1H1E PE=1 SV=2	HIST1H1E	0.525	-0.92961	0.003626	0.037775	9288	4873.6	17.46	3.76	6802.9	9288	9461.7	4596.5	4935.1	4873.6	High	High	High	High	High	High
S4R3E9	NEDD8-MDP1 readthrough OS=Homo sapiens OX=9606 GN=NEDD8-MDP1 PE=4 SV=1	NEDD8-MDP1	0.414	-1.2723	0.004148	0.040331	2346.1	971.7	21.63	23	1584.3	2346.1	2400.7	631.7	976.8	971.7	High	High	High	High	High	High
Q9C002	Normal mucosa of esophagus-specific gene 1 protein OS=Homo sapiens OX=9606 GN=NMES1 PE=1 SV=1	NMES1	0.661	-0.59728	0.004188	0.040577	1726.5	1140.5	2.91	15.71	1644.6	1726.5	1733.6	857.1	1140.5	1143.3	High	High	High	High	High	High
O60493	Sorting nexin-3 OS=Homo sapiens OX=9606 GN=SNX3 PE=1 SV=3	SNX3	0.512	-0.96578	0.004213	0.040592	859.7	439.9	14.61	21.55	664.9	859.7	873.9	300.5	457.7	439.9	High	High	High	High	High	High
O95336	6-phosphogluconolactonase OS=Homo sapiens OX=9606 GN=PGLS PE=1 SV=2	PGLS	0.662	-0.5951	0.004214	0.040592	3403	2253.5	10.87	1.28	2818	3403	3443.8	2219.1	2253.5	2276.5	High	High	High	High	High	High
P15954	Cytochrome c oxidase subunit 7C, mitochondrial OS=Homo sapiens OX=9606 GN=COX7C PE=1 SV=1	COX7C	0.28	-1.8365	0.004214	0.040592	2380.7	667.5	15.74	39.56	1802.1	2380.7	2422.2	1170.9	580	667.5	High	High	High	High	High	High
Q8IVS2	Malonyl-CoA-acyl carrier protein transacylase, mitochondrial OS=Homo sapiens OX=9606 GN=MCAT PE=1 SV=2	MCAT	0.64	-0.64386	0.004266	0.040611	148.1	94.7	10.13	14.46	174.6	148.1	146.3	115.4	87.9	94.7	High	High	High	High	High	High
A0A0C4DGQ5	Calpain small subunit 1 OS=Homo sapiens OX=9606 GN=CAPNS1 PE=1 SV=1	CAPNS1	0.578	-0.79086	0.00433	0.040834	4963.2	2867.4	13	9.46	3954	4963.2	5034.9	3290.3	2757.8	2867.4	High	High	High	High	High	High
B5MC82	D-dopachrome decarboxylase OS=Homo sapiens OX=9606 GN=DDT PE=4 SV=2	DDT	0.592	-0.75633	0.004367	0.040925	454	268.8	0.07	8.74	454	453.5	454.1	236.3	280.5	268.8	High	High	High	High	High	High
Q15758	Neutral amino acid transporter B(0) OS=Homo sapiens OX=9606 GN=SLC1A5 PE=1 SV=2	SLC1A5	0.608	-0.71786	0.00452	0.04171	259	157.4	15.62	2.52	196.5	259	263.4	150.9	157.4	158	High	High	High	High	High	High
A0A1B0GTU4	Paxillin OS=Homo sapiens OX=9606 GN=PXN PE=1 SV=1	PXN	0.651	-0.61927	0.004584	0.042064	464.1	301.9	13.43	1.5	366.7	464.1	470.9	297.9	306.9	301.9	High	High	High	High	High	High
Q96AG4	Leucine-rich repeat-containing protein 59 OS=Homo sapiens OX=9606 GN=LRRC59 PE=1 SV=1	LRRC59	0.611	-0.71076	0.004603	0.04215	4016.9	2453.6	7.49	14.57	3533.1	4016.9	4051.2	3042.3	2331.1	2453.6	High	High	High	High	High	High
Q14444	Caprin-1 OS=Homo sapiens OX=9606 GN=CAPRIN1 PE=1 SV=2	CAPRIN1	0.417	-1.26188	0.004607	0.042154	1441.6	600.9	20.19	17.65	1001.2	1441.6	1472.2	770.4	555.3	600.9	High	High	High	High	High	High
Q15404	Ras suppressor protein 1 OS=Homo sapiens OX=9606 GN=RSU1 PE=1 SV=3	RSU1	0.568	-0.81604	0.004648	0.042368	496.7	281.9	6.93	15.27	441.1	496.7	500.5	346.3	259.2	281.9	High	High	High	High	High	High
P36543	V-type proton ATPase subunit E 1 OS=Homo sapiens OX=9606 GN=ATP6V1E1 PE=1 SV=1	ATP6V1E1	0.596	-0.74662	0.004788	0.043248	2975.4	1772.1	15.31	0.19	2270.1	2975.4	3024.5	1766.9	1773.2	1772.1	High	High	High	High	High	High
H0Y704	Zinc finger protein 185 (Fragment) OS=Homo sapiens OX=9606 GN=ZNF185 PE=1 SV=2	ZNF185	0.366	-1.45008	0.00498	0.043979	186.6	68.3	29.5	3.91	106.8	186.6	192.1	72.5	67.4	68.3	High	High	High	High	High	High	Phospho [S205; T206; S211; S212; S216; S224]
A0A087WZT3	BolA-like protein 2 OS=Homo sapiens OX=9606 GN=BOLA2B PE=1 SV=2	BOLA2B	0.544	-0.87832	0.004976	0.043979	1851.4	1007.5	16.21	7.42	1388.7	1851.4	1883.5	1128.1	984.2	1007.5	High	High	High	High	High	High
P27482	Calmodulin-like protein 3 OS=Homo sapiens OX=9606 GN=CALML3 PE=1 SV=2	CALML3	0.441	-1.18115	0.004976	0.043979	52.6	23.2	3.29	18.86	49.8	52.6	52.8	31.4	22.8	23.2	High	High	High	High	High	High
Q6QNY1	Biogenesis of lysosome-related organelles complex 1 subunit 2 OS=Homo sapiens OX=9606 GN=BLOC1S2 PE=1 SV=1	BLOC1S2	0.162	-2.62593	0.005205	0.04499	55.1	8.9	47.41	16.07	20	55.1	57.5	9.6	6.9	8.9	High	High	High	High	High	High
Q13405	39S ribosomal protein L49, mitochondrial OS=Homo sapiens OX=9606 GN=MRPL49 PE=1 SV=1	MRPL49	0.568	-0.81604	0.00527	0.045032	19.5	11.1	1	18.54	19.2	19.5	19.6	14.2	10	11.1	High	High	High	High	High	High
O75351	Vacuolar protein sorting-associated protein 4B OS=Homo sapiens OX=9606 GN=VPS4B PE=1 SV=2	VPS4B	0.505	-0.98564	0.005299	0.045193	2840.7	1435.7	15.21	15.25	2171.4	2840.7	2887.2	1802.6	1367.2	1435.7	High	High	High	High	High	High
Q9P1Y6	PHD and RING finger domain-containing protein 1 OS=Homo sapiens OX=9606 GN=PHRF1 PE=1 SV=3	PHRF1	0.516	-0.95456	0.005402	0.045673	33.7	17.4	17.83	12.33	24.5	33.7	34.4	14.1	17.7	17.4	High	High	High	High	High	High
Q96AT9	Ribulose-phosphate 3-epimerase OS=Homo sapiens OX=9606 GN=RPE PE=1 SV=1	RPE	0.579	-0.78836	0.005488	0.045732	164.2	95.1	12.45	9.49	132.1	164.2	166.5	110.8	93.8	95.1	High	High	High	High	High	High
Q9NRL3	Striatin-4 OS=Homo sapiens OX=9606 GN=STRN4 PE=1 SV=2	STRN4	0.516	-0.95456	0.005524	0.045841	215.2	111	11.95	25.41	174.8	215.2	218.2	69.5	114.2	111	High	High	High	High	High	High
O15347	High mobility group protein B3 OS=Homo sapiens OX=9606 GN=HMGB3 PE=1 SV=4	HMGB3	0.556	-0.84684	0.005534	0.045841	4076.3	2265	18.69	4.7	2916.2	4076.3	4158.4	2090.1	2274.9	2265	High	High	High	High	High	High
O00161	Synaptosomal-associated protein 23 OS=Homo sapiens OX=9606 GN=SNAP23 PE=1 SV=1	SNAP23	0.619	-0.69199	0.005544	0.045841	395.9	245	14.71	6.38	305.5	395.9	402.2	261.2	229.9	245	High	High	High	High	High	High
A0A0C4DGB5	Calpastatin OS=Homo sapiens OX=9606 GN=CAST PE=1 SV=1	CAST	0.494	-1.01742	0.005642	0.046055	5578.1	2753.5	22.67	9.96	3687.5	5578.1	5711.1	2306.9	2753.5	2759.3	High	High	High	High	High	High
Q96QR1	Secretoglobin family 3A member 1 OS=Homo sapiens OX=9606 GN=SCGB3A1 PE=1 SV=2	SCGB3A1	0.608	-0.71786	0.005653	0.046055	264.4	160.8	4.98	16.73	243	264.4	266	204.5	150.3	160.8	High	High	High	High	High	High
P16070	CD44 antigen OS=Homo sapiens OX=9606 GN=CD44 PE=1 SV=3	CD44	0.424	-1.23786	0.005854	0.046736	1269.9	539	13.73	20.98	997.9	1269.9	1288.7	737.4	507.2	539	High	High	High	High	High	High
P23497	Nuclear autoantigen Sp-100 OS=Homo sapiens OX=9606 GN=SP100 PE=1 SV=3	SP100	0.555	-0.84944	0.005935	0.046736	25.1	13.9	4.72	13.76	23.2	25.1	25.2	17.4	13.9	13.7	High	High	High	High	High	High
Q96B36	Proline-rich AKT1 substrate 1 OS=Homo sapiens OX=9606 GN=AKT1S1 PE=1 SV=1	AKT1S1	0.608	-0.71786	0.006234	0.047801	86	52.3	15.26	1.81	65.6	86	87.4	52.2	52.3	53.9	High	High	High	High	High	High
Q8N271	Prominin-2 OS=Homo sapiens OX=9606 GN=PROM2 PE=1 SV=1	PROM2	0.42	-1.25154	0.006244	0.047801	21.1	8.9	0.43	18.8	21	21.1	21.1	9.8	6.7	8.9	High	High	High	High	High	High
Q5HY81	Ubiquitin-like protein 4A OS=Homo sapiens OX=9606 GN=UBL4A PE=1 SV=2	UBL4A	0.603	-0.72977	0.006331	0.048094	304.9	183.8	14.77	2.89	235	304.9	309.8	175.3	183.8	184.8	High	High	High	High	High	High
Q6P2E9	Enhancer of mRNA-decapping protein 4 OS=Homo sapiens OX=9606 GN=EDC4 PE=1 SV=1	EDC4	0.588	-0.76611	0.006407	0.048443	102.5	60.3	16.82	4.86	76	102.5	104.4	55.5	60.3	60.6	High	High	High	High	High	High	Phospho [S879]
Q15942	Zyxin OS=Homo sapiens OX=9606 GN=ZYX PE=1 SV=1	ZYX	0.472	-1.08314	0.00648	0.048901	1407.6	663.9	21.05	10.47	961.2	1407.6	1438.5	777.2	641.6	663.9	High	High	High	High	High	High
P56385	ATP synthase subunit e, mitochondrial OS=Homo sapiens OX=9606 GN=ATP5ME PE=1 SV=2	ATP5ME	0.5	-1	0.006511	0.049091	910.6	455.5	13.99	10.94	712.1	910.6	924.3	538.8	442.1	455.5	High	High	High	High	High	High
P49790	Nuclear pore complex protein Nup153 OS=Homo sapiens OX=9606 GN=NUP153 PE=1 SV=2	NUP153	0.651	-0.61927	0.006565	0.049231	121.2	78.9	10.2	6.57	101.6	121.2	122.6	71.2	78.9	80.7	High	High	High	High	High	High
F8W8Z9	Mitochondrial import receptor subunit TOM5 homolog OS=Homo sapiens OX=9606 GN=TOMM5 PE=1 SV=1	TOMM5	0.341	-1.55216	0.00676	0.049864	539.5	184.2	18.92	18.6	384.1	539.5	550.1	237.4	167.5	184.2	High	High	High	High	High	High
P62995	Transformer-2 protein homolog beta OS=Homo sapiens OX=9606 GN=TRA2B PE=1 SV=1	TRA2B	1.448	0.534062	9.1e-07	0.000832	426.5	617.6	0.72	1.86	421.2	426.6	426.5	617.6	633.3	610.8	High	High	High	High	High	High
P17900	Ganglioside GM2 activator OS=Homo sapiens OX=9606 GN=GM2A PE=1 SV=4	GM2A	0.755	-0.40545	1.82e-06	0.001057	4622.7	3490.6	1.42	2.3	4514.8	4622.7	4632.5	3502.9	3359.7	3490.6	High	High	High	High	High	High
A6NDG6	Glycerol-3-phosphate phosphatase OS=Homo sapiens OX=9606 GN=PGP PE=1 SV=1	PGP	1.439	0.525067	2.82e-06	0.001246	218.1	313.8	0.75	3.78	220.8	218.1	217.8	299.2	322.5	313.8	High	High	High	High	High	High
Q06830	Peroxiredoxin-1 OS=Homo sapiens OX=9606 GN=PRDX1 PE=1 SV=1	PRDX1	0.799	-0.32373	3.2e-06	0.001363	15797.8	12630.1	1.35	1.56	16160.4	15797.8	15781.6	12630.1	12311.6	12669	High	High	High	High	High	High
P30876	DNA-directed RNA polymerase II subunit RPB2 OS=Homo sapiens OX=9606 GN=POLR2B PE=1 SV=1	POLR2B	1.424	0.509949	3.79e-06	0.001425	137.2	195.3	3.05	2.83	130.3	137.2	137.5	188.5	199.4	195.3	High	High	High	High	High	High
P46087	Probable 28S rRNA (cytosine(4447)-C(5))-methyltransferase OS=Homo sapiens OX=9606 GN=NOP2 PE=1 SV=2	NOP2	0.798	-0.32554	1.12e-05	0.002568	43.6	34.8	2.89	1.43	45.7	43.6	43.5	35.6	34.8	34.8	High	High	High	High	High	High
O75935	Dynactin subunit 3 OS=Homo sapiens OX=9606 GN=DCTN3 PE=1 SV=1	DCTN3	0.693	-0.52907	1.22e-05	0.002613	953.3	660.6	5.42	0.29	1042.6	953.3	948	663.7	660.6	660.1	High	High	High	High	High	High
S4R347	Formin-binding protein 1-like OS=Homo sapiens OX=9606 GN=FNBP1L PE=1 SV=1	FNBP1L	1.349	0.43189	1.5e-05	0.002736	52.1	70.3	1.6	2.89	53.5	52.1	52	73	69	70.3	High	High	High	High	High	High
Q16822	Phosphoenolpyruvate carboxykinase [GTP], mitochondrial OS=Homo sapiens OX=9606 GN=PCK2 PE=1 SV=4	PCK2	1.223	0.290424	1.58e-05	0.002773	1475.9	1804.9	0.59	2.56	1490.1	1475.9	1474.4	1763.6	1856.2	1804.9	High	High	High	High	High	High
Q8WWA1	Transmembrane protein 40 OS=Homo sapiens OX=9606 GN=TMEM40 PE=1 SV=2	TMEM40	0.77	-0.37707	1.79e-05	0.003091	33.7	25.9	3.39	1.91	35.6	33.7	33.6	26.7	25.9	25.7	High	High	High	High	High	High
P02750	Leucine-rich alpha-2-glycoprotein OS=Homo sapiens OX=9606 GN=LRG1 PE=1 SV=2	LRG1	1.418	0.503858	1.88e-05	0.003205	302.9	429.4	5.03	1.86	277.9	302.9	304.2	436.1	429.4	420.2	High	High	High	High	High	High
A0A0U1RQK7	Eukaryotic translation initiation factor 4 gamma 3 OS=Homo sapiens OX=9606 GN=EIF4G3 PE=1 SV=1	EIF4G3	1.481	0.566572	2.08e-05	0.003438	71.2	105.5	3.97	5.07	66.5	71.2	71.4	112.9	105.5	102.3	High	High	High	High	High	High
O00429	Dynamin-1-like protein OS=Homo sapiens OX=9606 GN=DNM1L PE=1 SV=2	DNM1L	1.132	0.178874	2.32e-05	0.003615	1251	1415.6	0.09	1.47	1252.6	1251	1250.5	1395.7	1437.2	1415.6	High	High	High	High	High	High
O00748	Cocaine esterase OS=Homo sapiens OX=9606 GN=CES2 PE=1 SV=1	CES2	1.433	0.519039	2.96e-05	0.004138	267.5	383.4	0.11	2.12	267.1	267.7	267.5	371.4	386.7	383.4	High	High	High	High	High	High
Q15233	Non-POU domain-containing octamer-binding protein OS=Homo sapiens OX=9606 GN=NONO PE=1 SV=4	NONO	1.485	0.570463	3.65e-05	0.004308	2060.3	3059.1	2.96	6.39	1958.5	2060.3	2064.5	3389.2	3059.1	3022.8	High	High	High	High	High	High
P52948	Nuclear pore complex protein Nup98-Nup96 OS=Homo sapiens OX=9606 GN=NUP98 PE=1 SV=4	NUP98	1.242	0.312665	3.64e-05	0.004308	119.2	148	2.57	2.55	114.1	119.2	119.5	150.6	148	143.2	High	High	High	High	High	High
Q07021	Complement component 1 Q subcomponent-binding protein, mitochondrial OS=Homo sapiens OX=9606 GN=C1QBP PE=1 SV=1	C1QBP	1.462	0.547943	4.14e-05	0.004649	1721	2516.5	4.45	4.22	1595.1	1721	1728.1	2353.6	2548.3	2516.5	High	High	High	High	High	High
P05023	Sodium/potassium-transporting ATPase subunit alpha-1 OS=Homo sapiens OX=9606 GN=ATP1A1 PE=1 SV=1	ATP1A1	1.407	0.492622	4.5e-05	0.004878	8385.5	11796.9	5.32	2.13	9149	8385.5	8326.3	12229.1	11796.9	11781.8	High	High	High	High	High	High
A0A1W2PQ51	Probable ATP-dependent RNA helicase DDX17 OS=Homo sapiens OX=9606 GN=DDX17 PE=1 SV=1	DDX17	1.284	0.360645	4.94e-05	0.005101	2414.2	3098.9	1.39	3.99	2469.7	2414.2	2408.8	3317.1	3097.1	3098.9	High	High	High	High	High	High
Q9BVK6	Transmembrane emp24 domain-containing protein 9 OS=Homo sapiens OX=9606 GN=TMED9 PE=1 SV=2	TMED9	1.146	0.196607	5.51e-05	0.005504	457	523.6	1.44	1.58	468	457	456.1	513.6	529.9	523.6	High	High	High	High	High	High
A0A0A0MRM8	Unconventional myosin-VI OS=Homo sapiens OX=9606 GN=MYO6 PE=1 SV=1	MYO6	1.138	0.186501	6.86e-05	0.006224	1069.2	1216.2	0.37	2.2	1062.4	1069.2	1069.4	1180	1231.8	1216.2	High	High	High	High	High	High
R4GMX3	COMMD3-BMI1 readthrough OS=Homo sapiens OX=9606 GN=COMMD3-BMI1 PE=4 SV=1	COMMD3-BMI1	0.722	-0.46993	7.61e-05	0.006404	479.3	345.9	3.65	1.11	509.2	479.3	477.5	350.6	345.9	343	High	High	High	High	High	High
Q9UJU6	Drebrin-like protein OS=Homo sapiens OX=9606 GN=DBNL PE=1 SV=1	DBNL	0.762	-0.39214	8.31e-05	0.0066	1835	1398.9	2.84	0.33	1749.5	1835	1841.5	1406.5	1398.2	1398.9	High	High	High	High	High	High
Q92665	28S ribosomal protein S31, mitochondrial OS=Homo sapiens OX=9606 GN=MRPS31 PE=1 SV=3	MRPS31	1.428	0.513996	9.94e-05	0.007616	337.5	482.1	5.1	3.8	367	337.5	335.3	456.2	491.1	482.1	High	High	High	High	High	High
P13760	HLA class II histocompatibility antigen, DRB1-4 beta chain OS=Homo sapiens OX=9606 GN=HLA-DRB1 PE=1 SV=1	HLA-DRB1	1.45	0.536053	0.000123	0.008386	971.4	1408.2	4.72	1.48	896.2	971.4	975.7	1438.9	1408.2	1399	High	High	High	High	High	High
P60174	Triosephosphate isomerase OS=Homo sapiens OX=9606 GN=TPI1 PE=1 SV=3	TPI1	0.707	-0.50022	0.000136	0.008444	16506	11670.7	6.06	2.79	14888	16506	16625.1	11166.1	11670.7	11764.5	High	High	High	High	High	High	Phospho [S58]
P62280	40S ribosomal protein S11 OS=Homo sapiens OX=9606 GN=RPS11 PE=1 SV=3	RPS11	1.288	0.365133	0.000154	0.00869	1913.3	2463.8	3.04	4.6	2011.4	1913.3	1905.3	2643.7	2463.8	2427.9	High	High	High	High	High	High	Phospho [T6]
P46734	Dual specificity mitogen-activated protein kinase kinase 3 OS=Homo sapiens OX=9606 GN=MAP2K3 PE=1 SV=2	MAP2K3	1.38	0.464668	0.000156	0.00869	157.4	217.3	2.81	6.24	164.9	157.4	156.8	240.6	217.3	215.5	High	High	High	High	High	High
Q14574	Desmocollin-3 OS=Homo sapiens OX=9606 GN=DSC3 PE=1 SV=3	DSC3	0.757	-0.40163	0.000174	0.009107	486.6	368.4	2.91	1.45	463.4	486.6	488.4	361.1	368.4	371.4	High	High	High	High	High	High
Q6UXB2	C-X-C motif chemokine 17 OS=Homo sapiens OX=9606 GN=CXCL17 PE=1 SV=1	CXCL17	0.785	-0.34924	0.000189	0.009565	855.9	672.1	4.02	4.31	914.9	855.9	852.3	693.3	672.1	636.4	High	High	High	High	High	High
P12429	Annexin A3 OS=Homo sapiens OX=9606 GN=ANXA3 PE=1 SV=3	ANXA3	0.829	-0.27056	0.000217	0.010602	7915.9	6565	0.92	3.55	8039.6	7915.9	7910.7	6218	6653.5	6565	High	High	High	High	High	High
O43815	Striatin OS=Homo sapiens OX=9606 GN=STRN PE=1 SV=4	STRN	1.464	0.549916	0.000222	0.010626	30.9	45.3	2.01	6.37	29.9	30.9	31	50.2	45.3	44.9	High	High	High	High	High	High	Phospho [S245]
O94905	Erlin-2 OS=Homo sapiens OX=9606 GN=ERLIN2 PE=1 SV=1	ERLIN2	1.236	0.305679	0.000228	0.010657	1448.4	1789.5	4.14	1.75	1550.6	1448.4	1440.8	1828.3	1789.5	1766.2	High	High	High	High	High	High
P53990	IST1 homolog OS=Homo sapiens OX=9606 GN=IST1 PE=1 SV=1	IST1	0.689	-0.53742	0.000232	0.010657	1636.7	1128	4.44	5.03	1518.3	1636.7	1645.3	1209	1097.5	1128	High	High	High	High	High	High
P15924	Desmoplakin OS=Homo sapiens OX=9606 GN=DSP PE=1 SV=3	DSP	1.266	0.340277	0.000236	0.010829	5727.5	7248.9	2.53	2.77	5972.2	5727.5	5708.5	7426.8	7248.9	7027.2	High	High	High	High	High	High
Q8IY26	Phospholipid phosphatase 6 OS=Homo sapiens OX=9606 GN=PLPP6 PE=1 SV=3	PLPP6	1.308	0.387363	0.00027	0.011252	38.1	49.9	5.89	2.85	34.5	38.1	38.3	51.8	49.9	49	High	High	High	High	High	High
Q9H3P7	Golgi resident protein GCP60 OS=Homo sapiens OX=9606 GN=ACBD3 PE=1 SV=4	ACBD3	1.299	0.377401	0.000265	0.011252	785.1	1019.9	3.29	5.75	828.7	785.1	781.5	1123.2	1019.9	1016.8	High	High	High	High	High	High
Q13724	Mannosyl-oligosaccharide glucosidase OS=Homo sapiens OX=9606 GN=MOGS PE=1 SV=5	MOGS	1.158	0.211635	0.000258	0.011252	785.3	909.7	2.59	3.34	751.6	785.3	787.2	962.6	909.7	908.4	High	High	High	High	High	High
P26572	Alpha-1,3-mannosyl-glycoprotein 2-beta-N-acetylglucosaminyltransferase OS=Homo sapiens OX=9606 GN=MGAT1 PE=1 SV=2	MGAT1	1.442	0.528071	0.000273	0.011252	81.4	117.3	7.21	1.36	71.9	81.4	82	117.3	117.9	114.9	High	High	High	High	High	High
Q9Y6W5	Wiskott-Aldrich syndrome protein family member 2 OS=Homo sapiens OX=9606 GN=WASF2 PE=1 SV=3	WASF2	0.669	-0.57992	0.000349	0.012529	590	394.7	2.71	5.49	563.9	590	592.3	359.2	394.7	396.5	High	High	High	High	High	High
P35579	Myosin-9 OS=Homo sapiens OX=9606 GN=MYH9 PE=1 SV=4	MYH9	0.884	-0.17788	0.000347	0.012529	48549.5	42916.2	1.88	1.96	50104.7	48549.5	48464.1	42003.1	43683.7	42916.2	High	High	High	High	High	High	Phospho [S1943]
Q9UI09	NADH dehydrogenase [ubiquinone] 1 alpha subcomplex subunit 12 OS=Homo sapiens OX=9606 GN=NDUFA12 PE=1 SV=1	NDUFA12	1.392	0.477159	0.000387	0.013658	645.3	898	0.99	0.44	634.4	645.4	645.3	892.8	900.6	898	High	High	High	High	High	High
Q9NZB2	Constitutive coactivator of PPAR-gamma-like protein 1 OS=Homo sapiens OX=9606 GN=FAM120A PE=1 SV=2	FAM120A	1.385	0.469886	0.000396	0.013844	797.6	1104.6	5.97	5.37	879.4	797.6	791.3	1199.7	1104.6	1086.6	High	High	High	High	High	High
P55036	26S proteasome non-ATPase regulatory subunit 4 OS=Homo sapiens OX=9606 GN=PSMD4 PE=1 SV=1	PSMD4	0.702	-0.51046	0.000408	0.014028	1084.4	761.4	7.47	2.82	954.3	1084.4	1093.9	725.1	761.4	761.8	High	High	High	High	High	High
G5E9T8	Golgi SNAP receptor complex member 1 (Fragment) OS=Homo sapiens OX=9606 GN=GOSR1 PE=1 SV=2	GOSR1	0.845	-0.24298	0.000439	0.014266	54	45.7	0.33	4.54	53.7	54	54.1	42.3	45.9	45.7	High	High	High	High	High	High
P99999	Cytochrome c OS=Homo sapiens OX=9606 GN=CYCS PE=1 SV=2	CYCS	0.682	-0.55216	0.000435	0.014266	2909.5	1984.9	7.28	1.86	2570.1	2909.5	2936.2	1951.3	1984.9	2025.3	High	High	High	High	High	High
P17050	Alpha-N-acetylgalactosaminidase OS=Homo sapiens OX=9606 GN=NAGA PE=1 SV=2	NAGA	1.208	0.27262	0.000428	0.014266	198.5	239.8	1.46	3.81	203.3	198.5	198.1	226.9	239.8	244.3	High	High	High	High	High	High
Q9NRD9	Dual oxidase 1 OS=Homo sapiens OX=9606 GN=DUOX1 PE=1 SV=1	DUOX1	1.18	0.238787	0.000444	0.014321	263.3	310.8	3.53	3.4	248	263.3	264.2	326.6	310.8	306.2	High	High	High	High	High	High
Q8TCT8	Signal peptide peptidase-like 2A OS=Homo sapiens OX=9606 GN=SPPL2A PE=1 SV=2	SPPL2A	1.382	0.466758	0.000454	0.014563	78.9	109	5.07	4.27	72.4	78.9	79.3	103.7	112.9	109	High	High	High	High	High	High
A0A1B0GW23	ABHD14A-ACY1 readthrough (Fragment) OS=Homo sapiens OX=9606 GN=ABHD14A-ACY1 PE=4 SV=1	ABHD14A-ACY1	1.366	0.449957	0.000476	0.015008	817	1115.7	3.81	0.34	869.9	817	813.1	1115.7	1116.9	1109.7	High	High	High	High	High	High
P28838	Cytosol aminopeptidase OS=Homo sapiens OX=9606 GN=LAP3 PE=1 SV=3	LAP3	1.224	0.291604	0.000519	0.015682	3041.1	3722.7	0.59	2.4	3071.1	3041.1	3038.5	3583	3722.7	3746.7	High	High	High	High	High	High
Q14166	Tubulin--tyrosine ligase-like protein 12 OS=Homo sapiens OX=9606 GN=TTLL12 PE=1 SV=2	TTLL12	0.898	-0.15521	0.000575	0.016926	503.2	451.8	0.12	2.66	504.2	503.2	503.2	469.4	446.2	451.8	High	High	High	High	High	High
Q9Y2Q9	28S ribosomal protein S28, mitochondrial OS=Homo sapiens OX=9606 GN=MRPS28 PE=1 SV=1	MRPS28	1.443	0.529071	0.000606	0.017148	238.5	344.1	3.36	7.28	252.1	238.5	237.4	311.2	359.4	344.1	High	High	High	High	High	High
Q9NX08	COMM domain-containing protein 8 OS=Homo sapiens OX=9606 GN=COMMD8 PE=1 SV=1	COMMD8	0.76	-0.39593	0.00064	0.017378	359.1	273	8.87	1.39	415.1	359.1	355.6	268.3	275.7	273	High	High	High	High	High	High
Q99832	T-complex protein 1 subunit eta OS=Homo sapiens OX=9606 GN=CCT7 PE=1 SV=2	CCT7	0.858	-0.22095	0.000645	0.017482	6202	5324.1	2.31	4.48	6447	6202	6188.9	4928	5337.8	5324.1	High	High	High	High	High	High
Q99732	Lipopolysaccharide-induced tumor necrosis factor-alpha factor OS=Homo sapiens OX=9606 GN=LITAF PE=1 SV=2	LITAF	0.869	-0.20257	0.000654	0.01764	546.1	474.6	0.46	3.81	550.4	546.1	546	447.4	480.8	474.6	High	High	High	High	High	High
Q8TEW0	Partitioning defective 3 homolog OS=Homo sapiens OX=9606 GN=PARD3 PE=1 SV=2	PARD3	1.354	0.437228	0.000673	0.017652	91.6	124	1.99	2.46	94.6	91.6	91.3	122.4	128.4	124	High	High	High	High	High	High	Phospho [S143; S144]
P07858	Cathepsin B OS=Homo sapiens OX=9606 GN=CTSB PE=1 SV=3	CTSB	1.375	0.459432	0.000671	0.017652	4577.4	6292.3	4.11	6.13	4268.7	4577.4	4596.8	5706.8	6408.9	6292.3	High	High	High	High	High	High
Q92900	Regulator of nonsense transcripts 1 OS=Homo sapiens OX=9606 GN=UPF1 PE=1 SV=2	UPF1	1.462	0.547943	0.000729	0.018337	678.4	991.6	8.22	1.85	775.6	678.4	671.4	966.4	1001.7	991.6	High	High	High	High	High	High
Q16537	Serine/threonine-protein phosphatase 2A 56 kDa regulatory subunit epsilon isoform OS=Homo sapiens OX=9606 GN=PPP2R5E PE=1 SV=1	PPP2R5E	1.383	0.467801	0.000726	0.018337	32.2	44.6	2.78	8.19	30.8	32.2	32.3	39.8	46.9	44.6	High	High	High	High	High	High
Q86TX2	Acyl-coenzyme A thioesterase 1 OS=Homo sapiens OX=9606 GN=ACOT1 PE=1 SV=1	ACOT1	1.296	0.374066	0.000793	0.019326	861.3	1115.8	4.53	4.13	927.9	861.3	856.5	1044.7	1128.6	1115.8	High	High	High	High	High	High
R4GMQ1	Lysine-specific histone demethylase OS=Homo sapiens OX=9606 GN=KDM1A PE=1 SV=2	KDM1A	1.199	0.261832	0.000828	0.02003	92.5	110.9	0.99	4.88	91	92.5	92.6	103.8	114.3	110.9	High	High	High	High	High	High
P14618	Pyruvate kinase PKM OS=Homo sapiens OX=9606 GN=PKM PE=1 SV=4	PKM	1.485	0.570463	0.000922	0.021377	20260.9	30096.4	7.18	5.94	22780.2	20260.9	20075.4	27403	30672	30096.4	High	High	High	High	High	High
Q9HCC0	Methylcrotonoyl-CoA carboxylase beta chain, mitochondrial OS=Homo sapiens OX=9606 GN=MCCC2 PE=1 SV=1	MCCC2	1.365	0.448901	0.000951	0.021857	1319.1	1800.2	7.18	2.05	1483.3	1319.1	1307.5	1762.1	1835.6	1800.2	High	High	High	High	High	High
Q9H8Y8	Golgi reassembly-stacking protein 2 OS=Homo sapiens OX=9606 GN=GORASP2 PE=1 SV=3	GORASP2	0.721	-0.47193	0.000975	0.021988	868.3	626	0.46	5.11	875	867.8	868.3	673.6	611.3	626	High	High	High	High	High	High
P36405	ADP-ribosylation factor-like protein 3 OS=Homo sapiens OX=9606 GN=ARL3 PE=1 SV=2	ARL3	0.824	-0.27928	0.001036	0.022884	19.6	16.1	3.6	5.14	20.8	19.6	19.5	15.1	16.1	16.7	High	High	High	High	High	High
Q52LJ0	Protein FAM98B OS=Homo sapiens OX=9606 GN=FAM98B PE=1 SV=2	FAM98B	1.435	0.521051	0.001043	0.023004	110.6	158.7	9.95	5.25	93	110.6	111.6	145.4	158.7	160.2	High	High	High	High	High	High
Q8NCF5	NFATC2-interacting protein OS=Homo sapiens OX=9606 GN=NFATC2IP PE=1 SV=1	NFATC2IP	0.683	-0.55004	0.001062	0.023271	53.4	36.5	7.37	8.25	47.1	53.4	53.9	31.9	37.3	36.5	High	High	High	High	High	High
P55060	Exportin-2 OS=Homo sapiens OX=9606 GN=CSE1L PE=1 SV=3	CSE1L	1.273	0.348232	0.00106	0.023271	1825.2	2322.7	4.11	1.68	1953.2	1825.2	1816.1	2260.5	2331.6	2322.7	High	High	High	High	High	High
P12830	Cadherin-1 OS=Homo sapiens OX=9606 GN=CDH1 PE=1 SV=3	CDH1	0.76	-0.39593	0.001142	0.024145	1790.1	1360.7	3.59	1.32	1685	1790.1	1797.8	1333.7	1367.6	1360.7	High	High	High	High	High	High
Q13247	Serine/arginine-rich splicing factor 6 OS=Homo sapiens OX=9606 GN=SRSF6 PE=1 SV=2	SRSF6	1.26	0.333424	0.001164	0.024485	1856	2337.7	5.17	2.84	2020.5	1856	1844.4	2267.9	2400.6	2337.7	High	High	High	High	High	High
Q9Y224	RNA transcription, translation and transport factor protein OS=Homo sapiens OX=9606 GN=RTRAF PE=1 SV=1	RTRAF	0.696	-0.52284	0.001194	0.024729	3989.7	2777.3	7.55	2.2	3506.2	3989.7	4025	2879.1	2767.8	2777.3	High	High	High	High	High	High
Q6UW68	Transmembrane protein 205 OS=Homo sapiens OX=9606 GN=TMEM205 PE=1 SV=1	TMEM205	1.304	0.382944	0.001257	0.025077	421.1	549.2	1.32	10.54	411.6	421.1	421.2	654.8	549.2	547.2	High	High	High	High	High	High
P09622	Dihydrolipoyl dehydrogenase, mitochondrial OS=Homo sapiens OX=9606 GN=DLD PE=1 SV=2	DLD	1.34	0.422233	0.001323	0.025476	2401.8	3218.8	7.53	1.46	2715.8	2401.8	2379	3164.8	3258.3	3218.8	High	High	High	High	High	High
A0A499FI48	Protein disulfide-isomerase OS=Homo sapiens OX=9606 GN=PDIA4 PE=1 SV=1	PDIA4	0.776	-0.36587	0.001297	0.025476	10106.6	7842.1	6.27	1.61	9081.5	10106.6	10179.4	7669.4	7842.1	7914.1	High	High	High	High	High	High
A0A0A0MSZ4	NADPH:adrenodoxin oxidoreductase, mitochondrial OS=Homo sapiens OX=9606 GN=FDXR PE=1 SV=1	FDXR	1.195	0.257011	0.001326	0.025476	1457.1	1741	0.55	1.43	1470.5	1457.1	1456	1700.7	1745.7	1741	High	High	High	High	High	High
Q5EBL8	PDZ domain-containing protein 11 OS=Homo sapiens OX=9606 GN=PDZD11 PE=1 SV=2	PDZD11	0.692	-0.53116	0.001322	0.025476	73.1	50.6	3.32	9	77.3	73.1	72.9	58.6	50.1	50.6	High	High	High	High	High	High
O00116	Alkyldihydroxyacetonephosphate synthase, peroxisomal OS=Homo sapiens OX=9606 GN=AGPS PE=1 SV=1	AGPS	1.179	0.237564	0.001373	0.025724	112.8	133	3.25	2.37	119	112.8	112.4	127.7	133.3	133	High	High	High	High	High	High
Q9UIV1	CCR4-NOT transcription complex subunit 7 OS=Homo sapiens OX=9606 GN=CNOT7 PE=1 SV=3	CNOT7	1.357	0.440421	0.001393	0.025975	19.6	26.6	1.19	4.83	20	19.6	19.6	24.9	27.4	26.6	High	High	High	High	High	High
P29144	Tripeptidyl-peptidase 2 OS=Homo sapiens OX=9606 GN=TPP2 PE=1 SV=4	TPP2	1.445	0.531069	0.001587	0.027894	352.2	508.9	6.77	5.98	393.5	352.2	349.3	462.8	518.4	508.9	High	High	High	High	High	High
F6TLX2	Glyoxalase domain-containing protein 4 OS=Homo sapiens OX=9606 GN=GLOD4 PE=1 SV=1	GLOD4	0.797	-0.32735	0.001611	0.028185	3694.2	2944.2	5.79	2.96	3347.6	3694.2	3719	2796.2	2944.2	2945	High	High	High	High	High	High
Q9Y295	Developmentally-regulated GTP-binding protein 1 OS=Homo sapiens OX=9606 GN=DRG1 PE=1 SV=1	DRG1	1.162	0.21661	0.001656	0.028546	204.7	237.9	3.53	3.38	217	204.7	203.8	250.8	235.6	237.9	High	High	High	High	High	High
B7ZM99	MTHFD1L protein OS=Homo sapiens OX=9606 GN=MTHFD1L PE=1 SV=1	MTHFD1L	0.733	-0.44811	0.001662	0.028546	97.9	71.7	9.6	1.91	114.5	97.9	96.9	71.7	70.8	73.5	High	High	High	High	High	High
Q9UIJ7	GTP:AMP phosphotransferase AK3, mitochondrial OS=Homo sapiens OX=9606 GN=AK3 PE=1 SV=4	AK3	0.759	-0.39783	0.001648	0.028546	6064.4	4605	6.76	3.11	5403.1	6064.4	6111.5	4367.7	4605	4617.9	High	High	High	High	High	High
P60983	Glia maturation factor beta OS=Homo sapiens OX=9606 GN=GMFB PE=1 SV=2	GMFB	0.743	-0.42857	0.001675	0.028606	425	316	6.17	3.12	382.6	425	428	326.8	307.1	316	High	High	High	High	High	High
P52566	Rho GDP-dissociation inhibitor 2 OS=Homo sapiens OX=9606 GN=ARHGDIB PE=1 SV=3	ARHGDIB	0.719	-0.47594	0.001731	0.029001	709.4	510.3	6.44	7.5	635.7	709.4	714.9	449.8	510.3	516.7	High	High	High	High	High	High
P20042	Eukaryotic translation initiation factor 2 subunit 2 OS=Homo sapiens OX=9606 GN=EIF2S2 PE=1 SV=2	EIF2S2	1.452	0.538041	0.001756	0.029001	865.5	1256.5	6.1	7.99	956.4	865.5	859	1100.9	1278.5	1256.5	High	High	High	High	High	High
O00299	Chloride intracellular channel protein 1 OS=Homo sapiens OX=9606 GN=CLIC1 PE=1 SV=4	CLIC1	0.712	-0.49005	0.001779	0.029174	7522.8	5358.8	5.19	4.71	6890	7522.8	7572.2	4941.2	5376.2	5358.8	High	High	High	High	High	High
P40926	Malate dehydrogenase, mitochondrial OS=Homo sapiens OX=9606 GN=MDH2 PE=1 SV=3	MDH2	0.912	-0.13289	0.001796	0.029349	11471.6	10467.1	2.07	1.37	11079	11471.6	11499.9	10279	10558.9	10467.1	High	High	High	High	High	High
P23246	Splicing factor, proline- and glutamine-rich OS=Homo sapiens OX=9606 GN=SFPQ PE=1 SV=2	SFPQ	1.341	0.423309	0.001859	0.029799	2511	3367.7	1.31	7.61	2564.4	2511	2503.4	3825.4	3356.4	3367.7	High	High	High	High	High	High
A0A0D9SF53	ATP-dependent RNA helicase DDX3X OS=Homo sapiens OX=9606 GN=DDX3X PE=1 SV=1	DDX3X	1.211	0.276199	0.001868	0.029799	1188.2	1438.7	2.88	3.13	1246	1188.2	1183.8	1373.9	1459.5	1438.7	High	High	High	High	High	High
P04179	Superoxide dismutase [Mn], mitochondrial OS=Homo sapiens OX=9606 GN=SOD2 PE=1 SV=3	SOD2	1.264	0.337996	0.00195	0.030591	3733	4720.1	0.6	4.65	3767.9	3733	3726.3	5071.7	4656	4720.1	High	High	High	High	High	High
O43175	D-3-phosphoglycerate dehydrogenase OS=Homo sapiens OX=9606 GN=PHGDH PE=1 SV=4	PHGDH	1.375	0.459432	0.001961	0.030591	1828.7	2514.1	3.21	8.48	1928.2	1828.7	1821.4	2211.7	2608.6	2514.1	High	High	High	High	High	High
O14657	Torsin-1B OS=Homo sapiens OX=9606 GN=TOR1B PE=1 SV=2	TOR1B	1.275	0.350497	0.001969	0.030678	83	105.8	7.46	4.95	73	83	83.6	99.3	109.5	105.8	High	High	High	High	High	High
Q92598	Heat shock protein 105 kDa OS=Homo sapiens OX=9606 GN=HSPH1 PE=1 SV=1	HSPH1	0.891	-0.1665	0.002002	0.030761	2028.2	1808.1	2.23	3.24	1953.8	2028.2	2033.9	1719.6	1808.1	1828.2	High	High	High	High	High	High
P41134	DNA-binding protein inhibitor ID-1 OS=Homo sapiens OX=9606 GN=ID1 PE=1 SV=3	ID1	0.777	-0.36401	0.001993	0.030761	21.1	16.4	3.53	9.22	22.4	21.1	21.1	17.4	14.5	16.4	High	High	High	High	High	High
I3L504	Eukaryotic translation initiation factor 5A-1 OS=Homo sapiens OX=9606 GN=EIF5A PE=1 SV=1	EIF5A	0.707	-0.50022	0.002023	0.030931	3449.3	2439.5	3.87	1.2	3231.8	3449.3	3466.9	2457.1	2400.1	2439.5	High	High	High	High	High	High
Q6ZV73	FYVE, RhoGEF and PH domain-containing protein 6 OS=Homo sapiens OX=9606 GN=FGD6 PE=1 SV=2	FGD6	1.405	0.49057	0.002297	0.032502	12.7	17.9	0.84	15.27	12.5	12.7	12.7	22.8	17.9	17.5	High	High	High	High	High	High
P24666	Low molecular weight phosphotyrosine protein phosphatase OS=Homo sapiens OX=9606 GN=ACP1 PE=1 SV=3	ACP1	0.723	-0.46793	0.002162	0.032502	682	492.9	8.99	2.18	584.2	682	689	475	492.9	493.8	High	High	High	High	High	High
Q00839	Heterogeneous nuclear ribonucleoprotein U OS=Homo sapiens OX=9606 GN=HNRNPU PE=1 SV=6	HNRNPU	1.215	0.280956	0.002446	0.032502	8300.1	10081.6	1.54	2.8	8513.1	8300.1	8281	9679	10217	10081.6	High	High	High	High	High	High	Phospho [S271]
Q8WVT3	Trafficking protein particle complex subunit 12 OS=Homo sapiens OX=9606 GN=TRAPPC12 PE=1 SV=3	TRAPPC12	1.315	0.395063	0.002409	0.032502	51.3	67.4	7.96	2.38	58.4	51.3	50.8	68.9	65.7	67.4	High	High	High	High	High	High
Q9HAU5	Regulator of nonsense transcripts 2 OS=Homo sapiens OX=9606 GN=UPF2 PE=1 SV=1	UPF2	1.398	0.483364	0.002392	0.032502	26.5	37.1	9.7	2.19	31	26.5	26.2	36.1	37.7	37.1	High	High	High	High	High	High
P14324	Farnesyl pyrophosphate synthase OS=Homo sapiens OX=9606 GN=FDPS PE=1 SV=4	FDPS	0.855	-0.226	0.002384	0.032502	2925	2499.8	1.63	5.06	3005.8	2925	2920.2	2684.7	2437.6	2499.8	High	High	High	High	High	High
Q9BZF1	Oxysterol-binding protein-related protein 8 OS=Homo sapiens OX=9606 GN=OSBPL8 PE=1 SV=3	OSBPL8	1.3	0.378512	0.00243	0.032502	163.7	212.9	1.37	1.53	159.9	163.7	163.9	217.2	212.9	210.7	High	High	High	High	High	High
O75832	26S proteasome non-ATPase regulatory subunit 10 OS=Homo sapiens OX=9606 GN=PSMD10 PE=1 SV=1	PSMD10	0.707	-0.50022	0.002442	0.032502	579	409.2	4.57	9.51	535.8	579	582.1	468.5	391.8	409.2	High	High	High	High	High	High
Q96AQ6	Pre-B-cell leukemia transcription factor-interacting protein 1 OS=Homo sapiens OX=9606 GN=PBXIP1 PE=1 SV=1	PBXIP1	1.421	0.506907	0.002493	0.032502	234.3	332.8	6.88	4.93	208.2	234.3	236	323.2	355.6	332.8	High	High	High	High	High	High
E7EVA0	Microtubule-associated protein OS=Homo sapiens OX=9606 GN=MAP4 PE=1 SV=1	MAP4	0.749	-0.41696	0.002183	0.032502	1786	1337.9	2.44	7.04	1714.1	1786	1791.2	1485.2	1302.5	1337.9	High	High	High	High	High	High
P48643	T-complex protein 1 subunit epsilon OS=Homo sapiens OX=9606 GN=CCT5 PE=1 SV=1	CCT5	0.882	-0.18115	0.002486	0.032502	7436.1	6562	1.42	2.64	7614	7436.1	7425	6776.6	6432.8	6562	High	High	High	High	High	High
P02786	Transferrin receptor protein 1 OS=Homo sapiens OX=9606 GN=TFRC PE=1 SV=2	TFRC	1.367	0.451013	0.002376	0.032502	89	121.6	0.11	4.97	89.1	89	88.9	113.7	125.4	121.6	High	High	High	High	High	High
P12956	X-ray repair cross-complementing protein 6 OS=Homo sapiens OX=9606 GN=XRCC6 PE=1 SV=2	XRCC6	0.823	-0.28104	0.002568	0.033152	6509.9	5355.1	3.44	2.94	6142.5	6509.9	6535.6	5568.5	5258.7	5355.1	High	High	High	High	High	High
P16152	Carbonyl reductase [NADPH] 1 OS=Homo sapiens OX=9606 GN=CBR1 PE=1 SV=3	CBR1	0.819	-0.28806	0.002591	0.033376	6116.7	5008.1	2.92	2.74	6422.3	6116.7	6100.4	4817.3	5008.1	5080.3	High	High	High	High	High	High
Q15424	Scaffold attachment factor B1 OS=Homo sapiens OX=9606 GN=SAFB PE=1 SV=4	SAFB	1.167	0.222805	0.002779	0.033991	738.4	862	6.33	1.96	662.5	738.4	743.2	876.1	862	842.5	High	High	High	High	High	High
P25685	DnaJ homolog subfamily B member 1 OS=Homo sapiens OX=9606 GN=DNAJB1 PE=1 SV=4	DNAJB1	0.75	-0.41504	0.002803	0.034147	1538.9	1154.8	7.62	1.86	1350.4	1538.9	1552.1	1185.2	1143.3	1154.8	High	High	High	High	High	High
P33121	Long-chain-fatty-acid--CoA ligase 1 OS=Homo sapiens OX=9606 GN=ACSL1 PE=1 SV=1	ACSL1	1.404	0.489543	0.002973	0.035241	2594.9	3643.2	8.77	5.34	2992.7	2594.9	2566.6	3362.3	3727.1	3643.2	High	High	High	High	High	High
Q9UKV3	Apoptotic chromatin condensation inducer in the nucleus OS=Homo sapiens OX=9606 GN=ACIN1 PE=1 SV=2	ACIN1	0.708	-0.49818	0.003002	0.035241	1050	743.9	9.37	3.89	893.2	1050	1060.9	786.4	743.9	730.1	High	High	High	High	High	High
Q8TCD5	5'(3')-deoxyribonucleotidase, cytosolic type OS=Homo sapiens OX=9606 GN=NT5C PE=1 SV=2	NT5C	1.329	0.410341	0.002961	0.035241	579.6	770.2	4.02	5.66	541.4	579.6	582.1	703.4	782.3	770.2	High	High	High	High	High	High
O95202	Mitochondrial proton/calcium exchanger protein OS=Homo sapiens OX=9606 GN=LETM1 PE=1 SV=1	LETM1	0.698	-0.5187	0.003009	0.035251	2493	1740.3	8.42	2.49	2157	2493	2516.7	1667.5	1740.3	1742.7	High	High	High	High	High	High
Q13421	Mesothelin OS=Homo sapiens OX=9606 GN=MSLN PE=1 SV=2	MSLN	1.302	0.380729	0.003092	0.035757	177.9	231.6	7.87	5.77	155.4	177.9	179.4	209.4	231.6	231.9	High	High	High	High	High	High
A0A494C0R8	Clustered mitochondria protein homolog OS=Homo sapiens OX=9606 GN=CLUH PE=1 SV=1	CLUH	1.156	0.209141	0.003109	0.035825	455.3	526.3	1.55	3.43	467.1	455.3	454.2	555.8	522.2	526.3	High	High	High	High	High	High
P35475	Alpha-L-iduronidase OS=Homo sapiens OX=9606 GN=IDUA PE=1 SV=2	IDUA	1.49	0.575312	0.003117	0.035825	29.9	44.5	9.72	2.28	35	29.9	29.5	44.2	46.1	44.5	High	High	High	High	High	High
P19338	Nucleolin OS=Homo sapiens OX=9606 GN=NCL PE=1 SV=3	NCL	1.332	0.413594	0.003199	0.036313	4934.9	6572	7.19	0.44	5548.9	4934.9	4888.8	6572	6578.6	6525.3	High	High	High	High	High	High
P06756	Integrin alpha-V OS=Homo sapiens OX=9606 GN=ITGAV PE=1 SV=2	ITGAV	0.686	-0.54372	0.003511	0.037359	435.5	298.7	2.95	15.49	457.6	435.5	434.5	227.6	304.7	298.7	High	High	High	High	High	High
Q9Y6M9	NADH dehydrogenase [ubiquinone] 1 beta subcomplex subunit 9 OS=Homo sapiens OX=9606 GN=NDUFB9 PE=1 SV=3	NDUFB9	1.25	0.321928	0.003497	0.037359	727	909	6.17	3.04	654	727	731.4	876.7	931.4	909	High	High	High	High	High	High
P38117	Electron transfer flavoprotein subunit beta OS=Homo sapiens OX=9606 GN=ETFB PE=1 SV=3	ETFB	0.685	-0.54582	0.003413	0.037359	6602	4519.7	10.84	5.68	5470.5	6602	6682.2	4119.5	4579.7	4519.7	High	High	High	High	High	High
D6RER5	Septin-11 OS=Homo sapiens OX=9606 GN=SEPTIN11 PE=1 SV=1	SEPTIN11	0.743	-0.42857	0.003544	0.037359	959.6	712.8	1.63	10.08	986.3	959.6	958.2	825.4	684.2	712.8	High	High	High	High	High	High
P30153	Serine/threonine-protein phosphatase 2A 65 kDa regulatory subunit A alpha isoform OS=Homo sapiens OX=9606 GN=PPP2R1A PE=1 SV=4	PPP2R1A	0.747	-0.42082	0.003533	0.037359	5125.6	3830.6	4.26	8.21	4769	5125.6	5151.3	4312	3695.8	3830.6	High	High	High	High	High	High
Q00765	Receptor expression-enhancing protein 5 OS=Homo sapiens OX=9606 GN=REEP5 PE=1 SV=3	REEP5	0.674	-0.56918	0.003557	0.037359	1905.1	1283.1	7.32	2.19	1680.6	1905.1	1920.8	1313.5	1257.3	1283.1	High	High	High	High	High	High
Q96JH7	Deubiquitinating protein VCIP135 OS=Homo sapiens OX=9606 GN=VCPIP1 PE=1 SV=2	VCPIP1	1.396	0.481299	0.003468	0.037359	24.7	34.5	6.93	7.96	27.7	24.7	24.5	31.5	36.9	34.5	High	High	High	High	High	High
A0A1W2PNP0	GPI transamidase component PIG-T (Fragment) OS=Homo sapiens OX=9606 GN=PIGT PE=1 SV=1	PIGT	1.321	0.40163	0.00367	0.037888	201	265.4	0.58	8.26	199	201	201	230.7	268.7	265.4	High	High	High	High	High	High
Q9HB71	Calcyclin-binding protein OS=Homo sapiens OX=9606 GN=CACYBP PE=1 SV=2	CACYBP	0.725	-0.46395	0.003762	0.038435	429.6	311.6	1.97	15.1	444.1	429.6	429.1	238.9	311.6	317.3	High	High	High	High	High	High
D6RBZ0	Heterogeneous nuclear ribonucleoprotein A/B OS=Homo sapiens OX=9606 GN=HNRNPAB PE=1 SV=1	HNRNPAB	0.701	-0.51251	0.003777	0.038435	428.6	300.3	10.53	1.52	357.1	428.6	433.6	302.4	293.7	300.3	High	High	High	High	High	High
J3KNA0	Mitochondrial inner membrane protein OXA1L OS=Homo sapiens OX=9606 GN=OXA1L PE=1 SV=1	OXA1L	1.434	0.520045	0.003876	0.039013	421.9	605	9.14	3.76	489.4	421.9	417	572	614.8	605	High	High	High	High	High	High
Q01082	Spectrin beta chain, non-erythrocytic 1 OS=Homo sapiens OX=9606 GN=SPTBN1 PE=1 SV=2	SPTBN1	0.863	-0.21257	0.003984	0.039475	11843.5	10216.7	3.96	1.49	11075.8	11843.5	11898.5	10441.7	10150.1	10216.7	High	High	High	High	High	High	Phospho [S2102]
Q14674	Separin OS=Homo sapiens OX=9606 GN=ESPL1 PE=1 SV=3	ESPL1	1.398	0.483364	0.004031	0.039761	151.8	212.3	11.33	3.4	182.3	151.8	149.6	224.4	212.3	211.1	High	High	High	High	High	High
P04040	Catalase OS=Homo sapiens OX=9606 GN=CAT PE=1 SV=3	CAT	1.284	0.360645	0.004044	0.039806	1660	2130.8	0.05	6.75	1659.2	1660.7	1660	1895.2	2139.6	2130.8	High	High	High	High	High	High
P42574	Caspase-3 OS=Homo sapiens OX=9606 GN=CASP3 PE=1 SV=2	CASP3	1.218	0.284514	0.004187	0.040577	336.2	409.6	4.16	6.14	359.9	336.2	334.3	451.5	404.1	409.6	High	High	High	High	High	High
O60783	28S ribosomal protein S14, mitochondrial OS=Homo sapiens OX=9606 GN=MRPS14 PE=1 SV=1	MRPS14	1.225	0.292782	0.004202	0.040592	73.8	90.4	8.06	2.64	64.2	73.8	74.4	91.1	90.4	86.7	High	High	High	High	High	High
A0A0D9SG04	Cordon-bleu protein-like 1 OS=Homo sapiens OX=9606 GN=COBLL1 PE=1 SV=2	COBLL1	0.668	-0.58208	0.00428	0.040611	122.1	81.5	5	19.61	132.7	122.1	121.6	57	81.5	82.6	High	High	High	High	High	High
A0A1P0AYU5	Sidoreflexin OS=Homo sapiens OX=9606 GN=SFXN3 PE=1 SV=1	SFXN3	1.259	0.332278	0.004236	0.040611	208.1	261.9	8.46	9.32	179.7	208.1	209.7	303.3	261.9	256.7	High	High	High	High	High	High
F5H6I0	Beta-2-microglobulin OS=Homo sapiens OX=9606 GN=B2M PE=1 SV=1	B2M	1.408	0.493647	0.004255	0.040611	3184.9	4485.1	6.8	9.12	2833.6	3184.9	3205.6	3893.7	4645.5	4485.1	High	High	High	High	High	High
Q15477	Helicase SKI2W OS=Homo sapiens OX=9606 GN=SKIV2L PE=1 SV=3	SKIV2L	1.293	0.370722	0.004337	0.040834	168.9	218.5	2.23	4.56	175.3	168.9	168.5	203	221	218.5	High	High	High	High	High	High
Q9Y383	Putative RNA-binding protein Luc7-like 2 OS=Homo sapiens OX=9606 GN=LUC7L2 PE=1 SV=2	LUC7L2	0.674	-0.56918	0.004447	0.0412	1589.1	1070.4	10.02	6.44	1336.5	1589.1	1607.5	960.4	1080.8	1070.4	High	High	High	High	High	High
Q9Y3E7	Charged multivesicular body protein 3 OS=Homo sapiens OX=9606 GN=CHMP3 PE=1 SV=3	CHMP3	0.757	-0.40163	0.004789	0.043248	491.2	371.8	3.87	8.57	523.8	491.2	489.3	425.6	365	371.8	High	High	High	High	High	High
P62266	40S ribosomal protein S23 OS=Homo sapiens OX=9606 GN=RPS23 PE=1 SV=3	RPS23	1.353	0.436162	0.00481	0.043248	2231.9	3018.7	8.95	2.11	2581.7	2231.9	2207.4	3022.1	3018.7	2911.5	High	High	High	High	High	High
Q5T8D3	Acyl-CoA-binding domain-containing protein 5 OS=Homo sapiens OX=9606 GN=ACBD5 PE=1 SV=1	ACBD5	0.726	-0.46196	0.004867	0.043505	333.7	242.2	10.53	3.72	278.1	333.7	337.7	227.6	242.2	243.6	High	High	High	High	High	High
Q04864	Proto-oncogene c-Rel OS=Homo sapiens OX=9606 GN=REL PE=1 SV=1	REL	1.093	0.128293	0.004873	0.043531	98.9	108	3.68	2.59	92.9	98.9	99.3	105.9	111.5	108	High	High	High	High	High	High
Q8IVF2	Protein AHNAK2 OS=Homo sapiens OX=9606 GN=AHNAK2 PE=1 SV=2	AHNAK2	0.724	-0.46594	0.004877	0.043538	2369.7	1715.8	10.41	4.57	1978.8	2369.7	2397.5	1593.4	1734.9	1715.8	High	High	High	High	High	High
J3KTA4	Probable ATP-dependent RNA helicase DDX5 OS=Homo sapiens OX=9606 GN=DDX5 PE=1 SV=1	DDX5	1.124	0.168642	0.005006	0.044023	1215.1	1366.4	4.47	2.1	1125.9	1215.1	1220.4	1416.6	1366.4	1366.4	High	High	High	High	High	High
E7EVH7	Uncharacterized protein OS=Homo sapiens OX=9606 PE=4 SV=1	#VALUE!	1.232	0.301002	0.005108	0.044421	316	389.2	2.93	5.81	331.7	316	314.9	355.6	397.4	389.2	High	High	High	High	High	High
P22234	Multifunctional protein ADE2 OS=Homo sapiens OX=9606 GN=PAICS PE=1 SV=3	PAICS	0.745	-0.42469	0.005165	0.044803	1850.6	1378.8	6.05	0.81	1669.6	1850.6	1864.2	1373.8	1378.8	1395.2	High	High	High	High	High	High
P05787	Keratin, type II cytoskeletal 8 OS=Homo sapiens OX=9606 GN=KRT8 PE=1 SV=7	KRT8	1.254	0.326537	0.005262	0.045032	8509.3	10674.2	4.92	3.63	9223.5	8509.3	8452.8	11332.9	10674.2	10627.6	High	High	High	High	High	High
Q04446	1,4-alpha-glucan-branching enzyme OS=Homo sapiens OX=9606 GN=GBE1 PE=1 SV=3	GBE1	1.298	0.37629	0.005413	0.045732	170.5	221.3	2.91	7.16	178.8	170.5	169.8	246.4	215.9	221.3	High	High	High	High	High	High
E9PAV3	Nascent polypeptide-associated complex subunit alpha, muscle-specific form OS=Homo sapiens OX=9606 GN=NACA PE=1 SV=1	NACA	0.833	-0.26361	0.005576	0.045841	578.8	482.3	5.25	3.28	631.3	578.8	575.6	494.6	463.4	482.3	High	High	High	High	High	High
Q8IZ83	Aldehyde dehydrogenase family 16 member A1 OS=Homo sapiens OX=9606 GN=ALDH16A1 PE=1 SV=2	ALDH16A1	1.311	0.390668	0.005646	0.046055	1332.2	1746.4	8.31	8.2	1525	1332.2	1317.8	1999.5	1746.4	1734.4	High	High	High	High	High	High
P22626	Heterogeneous nuclear ribonucleoproteins A2/B1 OS=Homo sapiens OX=9606 GN=HNRNPA2B1 PE=1 SV=2	HNRNPA2B1	1.246	0.317304	0.005694	0.046366	5327.4	6639	1.23	7.55	5218.3	5327.4	5333.8	5834.8	6698.2	6639	High	High	High	High	High	High
G3V1L9	Tight junction protein 1 (Zona occludens 1), isoform CRA_a OS=Homo sapiens OX=9606 GN=TJP1 PE=1 SV=1	TJP1	0.718	-0.47794	0.005751	0.046621	1020.3	732.7	10.73	1.58	847	1020.3	1032.4	713.1	732.7	733.1	High	High	High	High	High	High
P50416	Carnitine O-palmitoyltransferase 1, liver isoform OS=Homo sapiens OX=9606 GN=CPT1A PE=1 SV=2	CPT1A	1.357	0.440421	0.005852	0.046736	107.2	145.5	5.1	13.79	116.5	107.2	106.4	182	143.5	145.5	High	High	High	High	High	High
Q12931	Heat shock protein 75 kDa, mitochondrial OS=Homo sapiens OX=9606 GN=TRAP1 PE=1 SV=3	TRAP1	1.361	0.444667	0.005897	0.046736	918.4	1250.1	11.1	3.35	1099	918.4	905.5	1319.9	1242.6	1250.1	High	High	High	High	High	High
P51649	Succinate-semialdehyde dehydrogenase, mitochondrial OS=Homo sapiens OX=9606 GN=ALDH5A1 PE=1 SV=2	ALDH5A1	1.229	0.297485	0.005928	0.046736	234.6	288.3	5.48	4.25	256.6	234.6	233	272	295.7	288.3	High	High	High	High	High	High
P49750	YLP motif-containing protein 1 OS=Homo sapiens OX=9606 GN=YLPM1 PE=1 SV=4	YLPM1	0.828	-0.2723	0.006046	0.047419	839.4	695	5.39	4.74	765.9	839.4	844.7	640.7	697.7	695	High	High	High	High	High	High
P53634	Dipeptidyl peptidase 1 OS=Homo sapiens OX=9606 GN=CTSC PE=1 SV=2	CTSC	1.141	0.190299	0.006062	0.047446	2229	2543.3	2.01	1.85	2154.8	2229	2233.9	2470.5	2557.7	2543.3	High	High	High	High	High	High
E7EUU4	Eukaryotic translation initiation factor 4 gamma 1 OS=Homo sapiens OX=9606 GN=EIF4G1 PE=1 SV=1	EIF4G1	0.866	-0.20756	0.006235	0.047801	2843.1	2461	4.01	0.47	2656.9	2843.1	2856.7	2446.2	2461	2468.9	High	High	High	High	High	High
P12270	Nucleoprotein TPR OS=Homo sapiens OX=9606 GN=TPR PE=1 SV=3	TPR	0.695	-0.52492	0.006247	0.047801	1912.4	1328.8	11.46	9.05	1566.9	1912.4	1937	1135.2	1338.4	1328.8	High	High	High	High	High	High
Q86UY5	Protein FAM83A OS=Homo sapiens OX=9606 GN=FAM83A PE=1 SV=1	FAM83A	1.387	0.471968	0.006248	0.047801	44.3	61.5	1	6.33	45.1	44.3	44.2	55.2	62	61.5	High	High	High	High	High	High
Q92734	Protein TFG OS=Homo sapiens OX=9606 GN=TFG PE=1 SV=2	TFG	0.814	-0.2969	0.006193	0.047801	1519.4	1236.6	0.71	1.18	1501.6	1519.4	1520.8	1258.7	1236.6	1231.1	High	High	High	High	High	High
P61981	14-3-3 protein gamma OS=Homo sapiens OX=9606 GN=YWHAG PE=1 SV=2	YWHAG	0.873	-0.19595	0.006386	0.048443	1540.4	1344.2	0.96	6.66	1516.2	1540.4	1542.9	1195	1344.4	1344.2	High	High	High	High	High	High
Q8WW22	DnaJ homolog subfamily A member 4 OS=Homo sapiens OX=9606 GN=DNAJA4 PE=1 SV=1	DNAJA4	0.764	-0.38836	0.006622	0.049423	57.2	43.7	5.29	6.3	52.3	57.2	57.5	40.5	43.7	45.9	High	High	High	High	High	High
O14684	Prostaglandin E synthase OS=Homo sapiens OX=9606 GN=PTGES PE=1 SV=2	PTGES	1.248	0.319618	0.00666	0.049617	265.9	332	0.52	11.94	263.7	266.1	265.9	401.8	332	325.9	High	High	High	High	High	High
P26440	Isovaleryl-CoA dehydrogenase, mitochondrial OS=Homo sapiens OX=9606 GN=IVD PE=1 SV=2	IVD	1.618	0.694212	0.006891	0.050316	1192.3	1928.6	6.38	13.95	1323.8	1192.3	1183.2	1531.6	2005	1928.6	High	High	High	High	High	High
Q96SB3	Neurabin-2 OS=Homo sapiens OX=9606 GN=PPP1R9B PE=1 SV=3	PPP1R9B	1.668	0.738119	0.007191	0.051725	42.9	71.6	13.78	16.33	33.7	42.9	43.5	54.5	74.9	71.6	High	High	High	High	High	High
P51553	Isocitrate dehydrogenase [NAD] subunit gamma, mitochondrial OS=Homo sapiens OX=9606 GN=IDH3G PE=1 SV=1	IDH3G	4.465	2.15866	0.007214	0.051725	157	701.1	38.18	31.81	281.7	157	148.2	390.1	750.1	701.1	High	High	High	High	High	High
B1AKJ5	Nardilysin OS=Homo sapiens OX=9606 GN=NRDC PE=1 SV=1	NRDC	2.293	1.19724	0.007321	0.051766	75.7	173.5	31.35	2.93	123	75.7	72.4	165	173.7	173.5	High	High	High	High	High	High
Q9UHL4	Dipeptidyl peptidase 2 OS=Homo sapiens OX=9606 GN=DPP7 PE=1 SV=3	DPP7	1.643	0.716332	0.007288	0.051766	1129	1854.9	2.66	5.49	1079.3	1129	1132.1	1741.5	1943.8	1854.9	High	High	High	High	High	High
Q92769	Histone deacetylase 2 OS=Homo sapiens OX=9606 GN=HDAC2 PE=1 SV=2	HDAC2	2.045	1.0321	0.007436	0.052256	51.6	105.4	13.05	18.83	63.6	51.6	50.7	76.1	109.6	105.4	High	High	High	High	High	High
P81605	Dermcidin OS=Homo sapiens OX=9606 GN=DCD PE=1 SV=2	DCD	5.424	2.43936	0.007485	0.052461	231.2	1253.8	27.23	45.22	138.7	231.2	236.6	496.6	1349.6	1253.8	High	High	High	High	High	High
P04406	Glyceraldehyde-3-phosphate dehydrogenase OS=Homo sapiens OX=9606 GN=GAPDH PE=1 SV=3	GAPDH	1.644	0.71721	0.00752	0.052569	15920.6	26172.6	6.39	7.79	17662.6	15920.6	15773.7	23113.7	26811.7	26172.6	High	High	High	High	High	High
P33527	Multidrug resistance-associated protein 1 OS=Homo sapiens OX=9606 GN=ABCC1 PE=1 SV=3	ABCC1	1.973	0.980391	0.007538	0.052634	93.3	184	18.42	13.81	125	93.3	91	143.9	185.6	184	High	High	High	High	High	High
Q15437	Protein transport protein Sec23B OS=Homo sapiens OX=9606 GN=SEC23B PE=1 SV=2	SEC23B	2.767	1.46832	0.007741	0.053421	54.5	150.7	38.43	1.12	98.1	54.5	51.4	150.7	152.7	149.3	High	High	High	High	High	High
Q96HS1	Serine/threonine-protein phosphatase PGAM5, mitochondrial OS=Homo sapiens OX=9606 GN=PGAM5 PE=1 SV=2	PGAM5	2.852	1.51197	0.007733	0.053421	110.1	313.9	32.79	13.84	182.8	110.1	105.1	253.6	333.4	313.9	High	High	High	High	High	High
Q9H3N1	Thioredoxin-related transmembrane protein 1 OS=Homo sapiens OX=9606 GN=TMX1 PE=1 SV=1	TMX1	1.559	0.640621	0.007726	0.053421	663.9	1034.9	10.67	4.53	789.3	663.9	655.4	956.8	1034.9	1037.3	High	High	High	High	High	High	Phospho [S247]
A6NI56	Coiled-coil domain-containing protein 154 OS=Homo sapiens OX=9606 GN=CCDC154 PE=2 SV=4	CCDC154	3.739	1.90265	0.007854	0.053579	20.9	78.2	28.45	58.37	32	20.9	19.5	193	74.8	78.2	High	High	High	High	High	High
P62913	60S ribosomal protein L11 OS=Homo sapiens OX=9606 GN=RPL11 PE=1 SV=2	RPL11	1.507	0.591679	0.007789	0.053579	1755.2	2644.6	1.26	11.9	1791.3	1755.2	1751	2177.7	2736.8	2644.6	High	High	High	High	High	High
Q16881	Thioredoxin reductase 1, cytoplasmic OS=Homo sapiens OX=9606 GN=TXNRD1 PE=1 SV=3	TXNRD1	2.271	1.18333	0.007838	0.053579	242.4	550.4	29.91	7.19	385.7	242.4	232.4	489.3	559.8	550.4	High	High	High	High	High	High
Q9NZ32	Actin-related protein 10 OS=Homo sapiens OX=9606 GN=ACTR10 PE=1 SV=1	ACTR10	2.258	1.17504	0.008033	0.054084	33	74.6	3.87	23.13	35.2	33	32.8	50.3	79.9	74.6	High	High	High	High	High	High
O14818	Proteasome subunit alpha type-7 OS=Homo sapiens OX=9606 GN=PSMA7 PE=1 SV=1	PSMA7	2.031	1.02219	0.008033	0.054084	996.2	2023.6	24.64	8.27	1466.2	996.2	963.3	1759.6	2050.6	2023.6	High	High	High	High	High	High
Q7Z4W1	L-xylulose reductase OS=Homo sapiens OX=9606 GN=DCXR PE=1 SV=2	DCXR	2.025	1.01792	0.00808	0.054186	481.1	974.5	27.8	4.45	742	481.1	462.7	1042.4	974.5	959.7	High	High	High	High	High	High
A0A494C165	Xaa-Pro dipeptidase (Fragment) OS=Homo sapiens OX=9606 GN=PEPD PE=1 SV=1	PEPD	1.676	0.745022	0.00816	0.054391	227.5	381.3	19.49	3.18	309.9	227.5	221.7	366.7	390.7	381.3	High	High	High	High	High	High
Q9BX79	Receptor for retinol uptake STRA6 OS=Homo sapiens OX=9606 GN=STRA6 PE=1 SV=1	STRA6	2.813	1.49211	0.008213	0.054511	35.3	99.4	13.19	14.14	43.7	35.3	34.8	79.8	105.5	99.4	High	High	High	High	High	High
Q9Y6R7	IgGFc-binding protein OS=Homo sapiens OX=9606 GN=FCGBP PE=1 SV=3	FCGBP	1.839	0.878921	0.008211	0.054511	1282	2358.1	1.59	11.71	1316.3	1282	1279.6	1932.4	2408.5	2358.1	High	High	High	High	High	High
P55064	Aquaporin-5 OS=Homo sapiens OX=9606 GN=AQP5 PE=1 SV=1	AQP5	2.241	1.16414	0.00827	0.054537	58.5	131.2	27.34	9.69	89.7	58.5	56.4	152.9	131.2	128.6	High	High	High	High	High	High
Q9BTZ2	Dehydrogenase/reductase SDR family member 4 OS=Homo sapiens OX=9606 GN=DHRS4 PE=1 SV=3	DHRS4	1.512	0.596458	0.008295	0.05462	126.6	191.3	15.54	0.01	162.2	126.6	124	191.3	191.3	191.3	High	High	High	High	High	High
Q92544	Transmembrane 9 superfamily member 4 OS=Homo sapiens OX=9606 GN=TM9SF4 PE=1 SV=2	TM9SF4	1.97	0.978196	0.008481	0.055267	401.5	791	26.73	0.61	609.6	401.5	386.9	789.2	791	798.3	High	High	High	High	High	High
Q13325	Interferon-induced protein with tetratricopeptide repeats 5 OS=Homo sapiens OX=9606 GN=IFIT5 PE=1 SV=1	IFIT5	2.02	1.01435	0.008548	0.055478	51.5	104	12.81	8.02	63.3	51.5	50.7	92.5	108.3	104	High	High	High	High	High	High
Q5JTV8	Torsin-1A-interacting protein 1 OS=Homo sapiens OX=9606 GN=TOR1AIP1 PE=1 SV=2	TOR1AIP1	1.763	0.818032	0.008746	0.056208	308.8	544.4	3.2	19.19	325.5	308.8	307.5	389	563.6	544.4	High	High	High	High	High	High
Q8IZ81	ELMO domain-containing protein 2 OS=Homo sapiens OX=9606 GN=ELMOD2 PE=1 SV=1	ELMOD2	1.515	0.599318	0.008757	0.056208	33.1	50.1	7.33	11.15	37.3	33.1	32.8	41.3	50.8	50.1	High	High	High	High	High	High
Q8N3C0	Activating signal cointegrator 1 complex subunit 3 OS=Homo sapiens OX=9606 GN=ASCC3 PE=1 SV=3	ASCC3	3.489	1.80281	0.008846	0.056436	49.4	172.4	47.18	7.37	101	49.4	45.8	156.2	180.8	172.4	High	High	High	High	High	High
Q7Z3E2	Coiled-coil domain-containing protein 186 OS=Homo sapiens OX=9606 GN=CCDC186 PE=1 SV=2	CCDC186	1.817	0.861558	0.008908	0.056609	61	110.8	15.85	24.43	78.5	61	59.6	165	110.3	110.8	High	High	High	High	High	High
P11498	Pyruvate carboxylase, mitochondrial OS=Homo sapiens OX=9606 GN=PC PE=1 SV=2	PC	1.502	0.586885	0.009003	0.056679	1706.9	2562.9	13.12	5.14	2108.5	1706.9	1679.2	2381.5	2633.3	2562.9	High	High	High	High	High	High
H0YJH6	Signal transducer and activator of transcription OS=Homo sapiens OX=9606 GN=STAT6 PE=1 SV=2	STAT6	1.515	0.599318	0.009114	0.05671	543.8	823.9	13.63	6.76	677	543.8	534.6	743.1	846.5	823.9	High	High	High	High	High	High
P08236	Beta-glucuronidase OS=Homo sapiens OX=9606 GN=GUSB PE=1 SV=2	GUSB	2.331	1.22095	0.009022	0.05671	150.6	350.9	25.07	14.43	223.1	150.6	145.6	273.4	359.1	350.9	High	High	High	High	High	High
Q9Y6D5	Brefeldin A-inhibited guanine nucleotide-exchange protein 2 OS=Homo sapiens OX=9606 GN=ARFGEF2 PE=1 SV=3	ARFGEF2	3.304	1.72421	0.009054	0.05671	57.7	190.7	31.62	21.64	94.2	57.7	55.2	132.5	204	190.7	High	High	High	High	High	High
Q9BQL6	Fermitin family homolog 1 OS=Homo sapiens OX=9606 GN=FERMT1 PE=1 SV=1	FERMT1	2.588	1.37184	0.009337	0.057333	25.5	66	23.13	21.96	36.7	25.5	24.7	45.5	70.5	66	High	High	High	High	High	High
P34896	Serine hydroxymethyltransferase, cytosolic OS=Homo sapiens OX=9606 GN=SHMT1 PE=1 SV=1	SHMT1	1.616	0.692427	0.009502	0.057386	95.6	154.4	16.06	11.26	123.5	95.6	93.6	184.7	151.3	154.4	High	High	High	High	High	High
A0A3B3IUB1	Translation initiation factor eIF-2B subunit epsilon OS=Homo sapiens OX=9606 GN=EIF2B5 PE=1 SV=1	EIF2B5	1.698	0.763836	0.009549	0.057386	39.3	66.8	9.47	14.92	33.4	39.3	39.7	52.4	70.1	66.8	High	High	High	High	High	High
A0A087WU53	Magnesium transporter protein 1 OS=Homo sapiens OX=9606 GN=MAGT1 PE=1 SV=1	MAGT1	1.99	0.992768	0.009542	0.057386	63.3	125.9	19.46	18.47	86.1	63.3	61.6	169.8	125.9	124.3	High	High	High	High	High	High
Q8N118	Cytochrome P450 4X1 OS=Homo sapiens OX=9606 GN=CYP4X1 PE=2 SV=1	CYP4X1	1.878	0.909197	0.009413	0.057386	309.6	581.2	21.29	6.93	433.4	309.6	301	518.9	590.8	581.2	High	High	High	High	High	High
Q9P253	Vacuolar protein sorting-associated protein 18 homolog OS=Homo sapiens OX=9606 GN=VPS18 PE=1 SV=2	VPS18	3.058	1.61259	0.009547	0.057386	122.5	374.8	36.85	8.67	215.9	122.5	116.1	328.1	388.2	374.8	High	High	High	High	High	High
A0A0A0MTC1	E3 ubiquitin-protein ligase RNF213 OS=Homo sapiens OX=9606 GN=RNF213 PE=1 SV=1	RNF213	2.635	1.3978	0.009717	0.057734	406.8	1071.9	27.54	12.56	625.3	406.8	391.8	883.3	1130.4	1071.9	High	High	High	High	High	High
P00973	2'-5'-oligoadenylate synthase 1 OS=Homo sapiens OX=9606 GN=OAS1 PE=1 SV=4	OAS1	2.291	1.19598	0.00987	0.058107	100.5	230.2	33.36	12.78	168.1	100.5	95.7	282.9	230.2	226.6	High	High	High	High	High	High
Q9Y277	Voltage-dependent anion-selective channel protein 3 OS=Homo sapiens OX=9606 GN=VDAC3 PE=1 SV=1	VDAC3	2.701	1.43349	0.0099	0.058228	118.1	319	37.71	23.97	210.4	118.1	111.5	470.5	316.1	319	High	High	High	High	High	High
Q9UH99	SUN domain-containing protein 2 OS=Homo sapiens OX=9606 GN=SUN2 PE=1 SV=3	SUN2	1.653	0.725087	0.009963	0.058462	25.8	42.7	14.71	0.81	32.7	25.8	25.3	42.7	42.9	42.3	High	High	High	High	High	High
A0A0C4DFS9	Pleckstrin homology domain-containing family S member 1 OS=Homo sapiens OX=9606 GN=PLEKHS1 PE=1 SV=1	PLEKHS1	4.014	2.00504	0.009992	0.058606	12.2	49	44.34	21.83	23.9	12.2	11.4	33.6	51.7	49	High	High	High	High	High	High
O95786	Probable ATP-dependent RNA helicase DDX58 OS=Homo sapiens OX=9606 GN=DDX58 PE=1 SV=2	DDX58	1.612	0.688852	0.01011	0.059024	314.1	506.3	18.03	13.57	418.3	314.1	306.5	634.5	506.3	504.8	High	High	High	High	High	High
P05783	Keratin, type I cytoskeletal 18 OS=Homo sapiens OX=9606 GN=KRT18 PE=1 SV=2	KRT18	1.962	0.972325	0.010166	0.05909	3086.8	6054.9	25.67	14.45	4612.5	3086.8	2978.4	7682.8	6054.9	6016.4	High	High	High	High	High	High
P56537	Eukaryotic translation initiation factor 6 OS=Homo sapiens OX=9606 GN=EIF6 PE=1 SV=1	EIF6	1.628	0.703101	0.010291	0.059483	1142.5	1860.6	12.23	6.48	1392.1	1142.5	1125.5	1681.7	1903.5	1860.6	High	High	High	High	High	High
Q9HCU5	Prolactin regulatory element-binding protein OS=Homo sapiens OX=9606 GN=PREB PE=1 SV=2	PREB	2.03	1.02148	0.010313	0.059561	116.6	236.8	23.42	8.44	168.6	116.6	113.1	206.2	241.7	236.8	High	High	High	High	High	High
Q6YHK3	CD109 antigen OS=Homo sapiens OX=9606 GN=CD109 PE=1 SV=2	CD109	2.403	1.26484	0.010362	0.059728	15.1	36.2	32.8	2.52	25	15.1	14.4	34.9	36.7	36.2	High	High	High	High	High	High
P55884	Eukaryotic translation initiation factor 3 subunit B OS=Homo sapiens OX=9606 GN=EIF3B PE=1 SV=3	EIF3B	2.617	1.38791	0.010389	0.059728	681.5	1783.4	33.52	6.8	1143.9	681.5	649.7	1615	1844.3	1783.4	High	High	High	High	High	High
P43034	Platelet-activating factor acetylhydrolase IB subunit alpha OS=Homo sapiens OX=9606 GN=PAFAH1B1 PE=1 SV=2	PAFAH1B1	4.164	2.05797	0.010402	0.059774	190	791.4	42.52	21.05	363.5	190	178.2	556.4	846.3	791.4	High	High	High	High	High	High
J3KQN4	60S ribosomal protein L36a OS=Homo sapiens OX=9606 GN=RPL36A PE=1 SV=1	RPL36A	1.782	0.833497	0.010606	0.060354	665.4	1185.8	20.19	16.24	915.1	665.4	646.5	1507.9	1122.7	1185.8	High	High	High	High	High	High
O95822	Malonyl-CoA decarboxylase, mitochondrial OS=Homo sapiens OX=9606 GN=MLYCD PE=1 SV=3	MLYCD	7.834	2.96975	0.01059	0.060354	156.7	1227.8	65.94	37.22	419.1	156.7	138.5	609.3	1343.1	1227.8	High	High	High	High	High	High
Q9NTJ5	Phosphatidylinositide phosphatase SAC1 OS=Homo sapiens OX=9606 GN=SACM1L PE=1 SV=2	SACM1L	1.93	0.948601	0.010758	0.060958	208.2	401.8	26.34	6.67	314.3	208.2	200.8	448.5	398.9	401.8	High	High	High	High	High	High
Q9Y617	Phosphoserine aminotransferase OS=Homo sapiens OX=9606 GN=PSAT1 PE=1 SV=2	PSAT1	1.577	0.657183	0.010792	0.061056	88.7	139.9	18.01	1.47	118.1	88.7	86.6	138.1	142.2	139.9	High	High	High	High	High	High
Q9H0R6	Glutamyl-tRNA(Gln) amidotransferase subunit A, mitochondrial OS=Homo sapiens OX=9606 GN=QRSL1 PE=1 SV=2	QRSL1	1.81	0.85599	0.010815	0.061159	55	99.5	16.3	13.96	71.3	55	53.8	79.7	104.7	99.5	High	High	High	High	High	High
Q7Z7B0	Filamin-A-interacting protein 1 OS=Homo sapiens OX=9606 GN=FILIP1 PE=1 SV=1	FILIP1	5.882	2.55631	0.01095	0.061542	18.7	109.9	51.36	84.05	38.9	18.7	15.9	407	102.8	109.9	High	High	High	High	High	High
Q71U36	Tubulin alpha-1A chain OS=Homo sapiens OX=9606 GN=TUBA1A PE=1 SV=1	TUBA1A	2.122	1.08543	0.010998	0.061655	492.5	1045.2	18.37	18.05	659.6	492.5	481	765.4	1085.1	1045.2	High	High	High	High	Not Found	Not Found
Q12802	A-kinase anchor protein 13 OS=Homo sapiens OX=9606 GN=AKAP13 PE=1 SV=2	AKAP13	1.924	0.944109	0.011052	0.061836	17.4	33.4	10.81	22.2	14.4	17.4	17.5	23.1	36	33.4	High	High	High	High	High	High
Q96T51	RUN and FYVE domain-containing protein 1 OS=Homo sapiens OX=9606 GN=RUFY1 PE=1 SV=2	RUFY1	1.972	0.97966	0.011116	0.061836	99.9	197	2.93	23.57	104.9	99.9	99.5	131.4	210.6	197	High	High	High	High	High	High
Q12905	Interleukin enhancer-binding factor 2 OS=Homo sapiens OX=9606 GN=ILF2 PE=1 SV=2	ILF2	2.106	1.07451	0.011147	0.061861	2389.9	5032.6	20.89	12.19	3326.2	2389.9	2326.1	4118.5	5203.7	5032.6	High	High	High	High	High	High
G3V5Z7	Proteasome subunit alpha type OS=Homo sapiens OX=9606 GN=PSMA6 PE=1 SV=1	PSMA6	1.931	0.949348	0.011381	0.062605	1301.2	2512.1	25.4	4.97	1937.4	1301.2	1257.1	2312.9	2534.6	2512.1	High	High	High	High	High	High
P42345	Serine/threonine-protein kinase mTOR OS=Homo sapiens OX=9606 GN=MTOR PE=1 SV=1	MTOR	2.221	1.15121	0.011405	0.062605	10.4	23	16.14	5.3	13.4	10.4	10.2	25	23	22.7	High	High	High	High	High	High
Q01813	ATP-dependent 6-phosphofructokinase, platelet type OS=Homo sapiens OX=9606 GN=PFKP PE=1 SV=2	PFKP	1.729	0.789938	0.011482	0.06265	1272.6	2200.7	22.98	5.09	1826.9	1272.6	1233.5	2392.9	2200.7	2187.4	High	High	High	High	High	High
Q16531	DNA damage-binding protein 1 OS=Homo sapiens OX=9606 GN=DDB1 PE=1 SV=1	DDB1	3.181	1.66948	0.011504	0.062727	568.9	1809.6	41.28	5.55	1068.6	568.9	534.6	1668.6	1859	1809.6	High	High	High	High	High	High
Q9NPF5	DNA methyltransferase 1-associated protein 1 OS=Homo sapiens OX=9606 GN=DMAP1 PE=1 SV=1	DMAP1	6.802	2.76596	0.011601	0.062959	15	102	31.44	116.65	9	17.4	15	663.6	82.8	102	High	High	High	High	High	High
Q96ER9	Coiled-coil domain-containing protein 51 OS=Homo sapiens OX=9606 GN=CCDC51 PE=1 SV=2	CCDC51	2.257	1.17441	0.011661	0.062968	13.2	29.8	11.76	24.49	16	13.2	13	19.4	31.7	29.8	High	High	High	High	High	High
P29034	Protein S100-A2 OS=Homo sapiens OX=9606 GN=S100A2 PE=1 SV=3	S100A2	1.646	0.718964	0.011691	0.063101	3942.8	6491.3	4.45	35.8	3648.9	3942.8	3947.6	11261.6	6162.9	6491.3	High	High	High	High	High	High
Q92747	Actin-related protein 2/3 complex subunit 1A OS=Homo sapiens OX=9606 GN=ARPC1A PE=2 SV=2	ARPC1A	1.912	0.935083	0.011931	0.063697	44.9	85.9	27.49	12.41	69	44.9	43.2	105.2	85	85.9	High	High	High	High	High	High
B1ANH3	Guanylate kinase (Fragment) OS=Homo sapiens OX=9606 GN=GUK1 PE=1 SV=1	GUK1	1.638	0.711935	0.011965	0.063723	160.5	262.9	13.23	12.66	198.6	160.5	157.9	214.9	274.9	262.9	High	High	High	High	High	High
A0A024QZP7	Cell division cycle 2, G1 to S and G2 to M, isoform CRA_a OS=Homo sapiens OX=9606 GN=CDK1 PE=1 SV=1	CDK1	2.821	1.49621	0.012116	0.064308	115.3	325.4	34.3	3.42	195.8	115.3	109.8	332.9	325.4	311.1	High	High	High	High	High	High
P49327	Fatty acid synthase OS=Homo sapiens OX=9606 GN=FASN PE=1 SV=3	FASN	1.649	0.721591	0.012161	0.064443	13443.3	22163.7	18.86	7.35	18136.3	13443.3	13114.9	25046.7	22163.7	22056.8	High	High	High	High	High	High
A0A494C169	Pantothenate kinase 4 OS=Homo sapiens OX=9606 GN=PANK4 PE=1 SV=1	PANK4	1.561	0.642471	0.012379	0.065217	41.1	64.1	18.46	2.69	55.1	41.1	40.1	62.9	66.3	64.1	High	High	High	High	High	High
Q8TB61	Adenosine 3'-phospho 5'-phosphosulfate transporter 1 OS=Homo sapiens OX=9606 GN=SLC35B2 PE=1 SV=1	SLC35B2	1.99	0.992768	0.012449	0.065443	283.5	564.1	17.2	12.87	373.1	283.5	277.4	459.1	589.6	564.1	High	High	High	High	High	High
Q9Y2W2	WW domain-binding protein 11 OS=Homo sapiens OX=9606 GN=WBP11 PE=1 SV=1	WBP11	2.085	1.06005	0.01254	0.065686	77.8	162.3	6.77	26.83	69.3	77.8	78.3	100.1	171.3	162.3	High	High	High	High	High	High
Q9Y2X3	Nucleolar protein 58 OS=Homo sapiens OX=9606 GN=NOP58 PE=1 SV=1	NOP58	1.722	0.784085	0.012606	0.066006	646.8	1113.9	23.07	2.7	929.8	646.8	626.8	1161	1113.9	1104.3	High	High	High	High	High	High
O95573	Long-chain-fatty-acid--CoA ligase 3 OS=Homo sapiens OX=9606 GN=ACSL3 PE=1 SV=3	ACSL3	2.021	1.01507	0.012626	0.06606	1169.3	2363.4	25.41	9.1	1741.5	1169.3	1129.9	2029.3	2405.6	2363.4	High	High	High	High	High	High
P0DOY2	Immunoglobulin lambda constant 2 OS=Homo sapiens OX=9606 GN=IGLC2 PE=1 SV=1	IGLC2	10.958	3.45391	0.012755	0.066406	10.4	113.5	70.68	67.44	24.7	10.4	6.2	329.5	113.5	112.8	High	High	High	High	High	High
Q9GZT8	NIF3-like protein 1 OS=Homo sapiens OX=9606 GN=NIF3L1 PE=1 SV=2	NIF3L1	1.729	0.789938	0.012777	0.066443	167.8	290	16.9	7.82	219.7	167.8	164.2	255.7	296.6	290	High	High	High	High	High	High
P34949	Mannose-6-phosphate isomerase OS=Homo sapiens OX=9606 GN=MPI PE=1 SV=2	MPI	1.57	0.650765	0.012848	0.066564	600.7	943.1	17.85	0.19	798.1	600.7	587	942	945.5	943.1	High	High	High	High	High	High	Phospho [S102; T105; S108]
Q8IXQ6	Protein mono-ADP-ribosyltransferase PARP9 OS=Homo sapiens OX=9606 GN=PARP9 PE=1 SV=2	PARP9	2.158	1.1097	0.012941	0.066941	116.1	250.6	15.84	10.72	149.6	116.1	113.8	294.2	250.6	241.8	High	High	High	High	High	High
Q5VT66	Mitochondrial amidoxime-reducing component 1 OS=Homo sapiens OX=9606 GN=MARC1 PE=1 SV=1	2024-03-01	4.26	2.09085	0.013169	0.067598	12.4	53	10.52	43.71	14.7	12.4	12.3	22.2	57.9	53	High	High	High	High	High	High
O75911	Short-chain dehydrogenase/reductase 3 OS=Homo sapiens OX=9606 GN=DHRS3 PE=1 SV=2	DHRS3	4.512	2.17377	0.013161	0.067598	27.4	123.9	56.75	4.18	64.4	27.4	24.9	119.7	130	123.9	High	High	High	High	High	High
Q9BQC3	2-(3-amino-3-carboxypropyl)histidine synthase subunit 2 OS=Homo sapiens OX=9606 GN=DPH2 PE=1 SV=1	DPH2	1.955	0.967169	0.013175	0.067603	17.4	34	18.75	15.23	23.5	17.4	17	27	36.6	34	High	High	High	High	High	High
J3KQ48	Peptidyl-tRNA hydrolase 2, mitochondrial OS=Homo sapiens OX=9606 GN=PTRH2 PE=1 SV=1	PTRH2	3.459	1.79035	0.013221	0.067739	182.7	631.9	45.19	7.77	363.1	182.7	170.3	562.2	653.9	631.9	High	High	High	High	High	High
P22735	Protein-glutamine gamma-glutamyltransferase K OS=Homo sapiens OX=9606 GN=TGM1 PE=1 SV=4	TGM1	1.553	0.635058	0.013265	0.067904	527.9	819.7	11.85	22.7	638.6	527.9	519.2	1166.1	787.8	819.7	High	High	High	High	High	High
P62701	40S ribosomal protein S4, X isoform OS=Homo sapiens OX=9606 GN=RPS4X PE=1 SV=2	RPS4X	2.098	1.06902	0.013329	0.067967	680.7	1428	31.75	8.1	1111.8	680.7	649.5	1621	1400.4	1428	High	High	High	High	High	High
A0A2R8YEK3	Peripheral plasma membrane protein CASK OS=Homo sapiens OX=9606 GN=CASK PE=1 SV=1	CASK	2.959	1.56511	0.013342	0.067967	77.7	229.9	46.47	7.47	157.1	77.7	72.1	257.6	229.9	224.6	High	High	High	High	High	High
P39656	Dolichyl-diphosphooligosaccharide--protein glycosyltransferase 48 kDa subunit OS=Homo sapiens OX=9606 GN=DDOST PE=1 SV=4	DDOST	2.496	1.31962	0.013417	0.068215	553.5	1381.6	33.88	5.55	933.8	553.5	527.2	1513.1	1381.6	1371.6	High	High	High	High	High	High
H7C1E4	AP complex subunit sigma (Fragment) OS=Homo sapiens OX=9606 GN=AP1S1 PE=1 SV=1	AP1S1	1.615	0.691534	0.013509	0.068519	122.2	197.3	18.14	3.87	163.1	122.2	119.3	206.8	197.3	191.6	High	High	High	High	High	High
O75844	CAAX prenyl protease 1 homolog OS=Homo sapiens OX=9606 GN=ZMPSTE24 PE=1 SV=2	ZMPSTE24	2.411	1.26963	0.013595	0.068794	268.4	647.1	26.04	11.55	403.5	268.4	259.1	537.7	672.1	647.1	High	High	High	High	High	High
P35268	60S ribosomal protein L22 OS=Homo sapiens OX=9606 GN=RPL22 PE=1 SV=2	RPL22	1.959	0.970117	0.013672	0.069045	565.5	1107.7	29.12	16.45	888.9	565.5	542.1	1452.2	1101.4	1107.7	High	High	High	High	High	High
Q7Z7M9	Polypeptide N-acetylgalactosaminyltransferase 5 OS=Homo sapiens OX=9606 GN=GALNT5 PE=1 SV=1	GALNT5	1.921	0.941858	0.013672	0.069045	13.4	25.7	10.52	21.41	15.8	13.4	13.2	18	27.6	25.7	High	High	High	High	High	High
O95777	U6 snRNA-associated Sm-like protein LSm8 OS=Homo sapiens OX=9606 GN=LSM8 PE=1 SV=3	LSM8	1.538	0.621056	0.013833	0.06961	29.9	45.9	18.16	1.33	39.9	29.9	29.2	45.9	45.8	46.9	High	High	High	High	High	High
Q13825	Methylglutaconyl-CoA hydratase, mitochondrial OS=Homo sapiens OX=9606 GN=AUH PE=1 SV=1	AUH	1.692	0.75873	0.014102	0.070511	141	238.6	5.12	17.89	153.4	141	140.1	174.8	246.6	238.6	High	High	High	High	High	High
P02794	Ferritin heavy chain OS=Homo sapiens OX=9606 GN=FTH1 PE=1 SV=2	FTH1	1.755	0.811471	0.014288	0.070954	2710.2	4757.3	7.4	19.33	2385.5	2710.2	2728.2	3414.6	4982.6	4757.3	High	High	High	High	High	High
P53992	Protein transport protein Sec24C OS=Homo sapiens OX=9606 GN=SEC24C PE=1 SV=3	SEC24C	2.376	1.24853	0.01429	0.070954	608.4	1445.5	26.88	16.62	926.2	608.4	586.7	1100.4	1524.6	1445.5	High	High	High	High	High	High
O75113	NEDD4-binding protein 1 OS=Homo sapiens OX=9606 GN=N4BP1 PE=1 SV=4	N4BP1	2.814	1.49262	0.014392	0.071128	9	25.5	21.23	68.39	12.6	9	8.7	74.2	24.7	25.5	High	High	High	High	High	High
P19784	Casein kinase II subunit alpha' OS=Homo sapiens OX=9606 GN=CSNK2A2 PE=1 SV=1	CSNK2A2	3.675	1.87774	0.014507	0.071292	39.6	145.4	26.32	36.33	59.7	39.6	38.2	72.6	155.4	145.4	High	High	High	High	High	High
P19525	Interferon-induced, double-stranded RNA-activated protein kinase OS=Homo sapiens OX=9606 GN=EIF2AK2 PE=1 SV=2	EIF2AK2	1.956	0.967906	0.015023	0.072709	128.8	251.9	29.29	13.26	203	128.8	123.5	313.4	250.1	251.9	High	High	High	High	High	High
Q8TEQ8	GPI ethanolamine phosphate transferase 3 OS=Homo sapiens OX=9606 GN=PIGO PE=1 SV=3	PIGO	3.558	1.83107	0.015149	0.073046	84.5	300.5	51.53	2.09	183.8	84.5	77.6	300.5	308.5	296.1	High	High	High	High	High	High
P53621	Coatomer subunit alpha OS=Homo sapiens OX=9606 GN=COPA PE=1 SV=2	COPA	2.036	1.02574	0.015127	0.073046	2859.5	5822.4	20.68	7.16	3967.4	2859.5	2784.2	5229.1	6008.8	5822.4	High	High	High	High	High	High
P80511	Protein S100-A12 OS=Homo sapiens OX=9606 GN=S100A12 PE=1 SV=2	S100A12	4.284	2.09896	0.015124	0.073046	46.6	199.5	27.86	13.43	72	46.6	44.9	159.8	206.9	199.5	High	High	High	High	High	High
P26368	Splicing factor U2AF 65 kDa subunit OS=Homo sapiens OX=9606 GN=U2AF2 PE=1 SV=4	U2AF2	1.677	0.745883	0.015393	0.073833	127.1	213.1	2.56	20.61	121.7	127.1	127.4	150.3	226.1	213.1	High	High	High	High	High	High	Phospho [S79]
Q15628	Tumor necrosis factor receptor type 1-associated DEATH domain protein OS=Homo sapiens OX=9606 GN=TRADD PE=1 SV=2	TRADD	2.487	1.31441	0.015414	0.073878	12.5	31	7.41	30.47	14.1	12.5	12.4	17.5	32.5	31	High	High	High	High	High	High
E7ESC6	Exportin-7 OS=Homo sapiens OX=9606 GN=XPO7 PE=1 SV=1	XPO7	1.78	0.831877	0.015628	0.074525	183.7	327	24.55	5.04	270	183.7	177.7	353.9	322.8	327	High	High	High	High	High	High
Q32P28	Prolyl 3-hydroxylase 1 OS=Homo sapiens OX=9606 GN=P3H1 PE=1 SV=2	P3H1	1.921	0.941858	0.015591	0.074525	52.3	100.5	19.55	13.99	71.4	52.3	51	80.4	105.6	100.5	High	High	High	High	High	High
O15084	Serine/threonine-protein phosphatase 6 regulatory ankyrin repeat subunit A OS=Homo sapiens OX=9606 GN=ANKRD28 PE=1 SV=5	ANKRD28	1.513	0.597412	0.015654	0.074525	355.4	537.5	6.65	13.18	317.1	355.4	357.9	435.3	562.7	537.5	High	High	High	High	High	High
P52657	Transcription initiation factor IIA subunit 2 OS=Homo sapiens OX=9606 GN=GTF2A2 PE=1 SV=1	GTF2A2	1.559	0.640621	0.015731	0.074695	13.4	20.9	4.08	6.04	14.3	13.4	13.3	19.1	21.5	20.9	High	High	High	High	High	High
P11172	Uridine 5'-monophosphate synthase OS=Homo sapiens OX=9606 GN=UMPS PE=1 SV=1	UMPS	2.03	1.02148	0.015713	0.074695	247.7	502.8	29.79	5.73	393.6	247.7	237.6	464.1	519.5	502.8	High	High	High	High	High	High
Q13425	Beta-2-syntrophin OS=Homo sapiens OX=9606 GN=SNTB2 PE=1 SV=1	SNTB2	1.605	0.682573	0.015824	0.075026	37.4	60	17.3	2.35	49.2	37.4	36.5	58.4	60	61.2	High	High	High	High	High	High
O75027	ATP-binding cassette sub-family B member 7, mitochondrial OS=Homo sapiens OX=9606 GN=ABCB7 PE=1 SV=2	ABCB7	3.181	1.66948	0.016227	0.076232	74.5	237	50.29	4.53	159.2	74.5	68.7	224	245.1	237	High	High	High	High	High	High
A0A0A0MTI1	Delta(24)-sterol reductase OS=Homo sapiens OX=9606 GN=DHCR24 PE=1 SV=1	DHCR24	1.52	0.604071	0.016243	0.076248	422.3	642	9.22	2.57	490.7	422.3	417.7	617.5	648.5	642	High	High	High	High	High	High
P62249	40S ribosomal protein S16 OS=Homo sapiens OX=9606 GN=RPS16 PE=1 SV=2	RPS16	1.953	0.965692	0.016476	0.076835	1539.1	3005.2	28.55	1.5	2399.3	1539.1	1477.4	3077.9	3005.2	2994.6	High	High	High	High	High	High
Q9BRK5	45 kDa calcium-binding protein OS=Homo sapiens OX=9606 GN=SDF4 PE=1 SV=1	SDF4	1.696	0.762136	0.016526	0.076955	573	972	2.04	18.16	592.7	573	571.7	717.7	1025.1	972	High	High	High	High	High	High
P28062	Proteasome subunit beta type-8 OS=Homo sapiens OX=9606 GN=PSMB8 PE=1 SV=3	PSMB8	3.48	1.79909	0.016786	0.077492	18.1	63.1	46.48	60.08	36.4	18.1	16.6	156.7	57.9	63.1	High	High	High	High	High	High
A0A0A0MS08	Immunoglobulin heavy constant gamma 1 (Fragment) OS=Homo sapiens OX=9606 GN=IGHG1 PE=1 SV=1	IGHG1	2.864	1.51803	0.016854	0.077496	15.5	44.4	41.44	6.02	29.1	15.5	14.5	40.9	46.1	44.4	High	High	High	High	High	High
A0A087X117	Nodal modulator 1 OS=Homo sapiens OX=9606 GN=NOMO1 PE=1 SV=1	NOMO1	1.662	0.73292	0.016842	0.077496	327.4	544.1	21.21	5.69	457.8	327.4	318.4	596.2	544.1	538.5	High	High	High	High	High	High
A0A2R8Y566	RAB11-binding protein RELCH OS=Homo sapiens OX=9606 GN=RELCH PE=1 SV=1	RELCH	1.561	0.642471	0.016844	0.077496	148	230.9	0.61	17.56	149.4	148	147.8	170.2	238.5	230.9	High	High	High	High	High	High
Q68CZ6	HAUS augmin-like complex subunit 3 OS=Homo sapiens OX=9606 GN=HAUS3 PE=1 SV=1	HAUS3	2.196	1.13488	0.016932	0.077577	5.9	12.9	4.16	58.45	5.5	5.9	5.9	31.7	12.2	12.9	High	High	High	High	High	High	Phospho [S62]
P53007	Tricarboxylate transport protein, mitochondrial OS=Homo sapiens OX=9606 GN=SLC25A1 PE=1 SV=2	SLC25A1	1.619	0.695103	0.016902	0.077577	484.6	784.6	17.08	20.83	636	484.6	473.5	1095.1	769.1	784.6	High	High	High	High	High	High
H0Y987	Phosphoacetylglucosamine mutase OS=Homo sapiens OX=9606 GN=PGM3 PE=1 SV=2	PGM3	1.746	0.804054	0.016935	0.077577	729.2	1273.3	20.33	4.54	1006.3	729.2	710.1	1370.1	1273.3	1263	High	High	High	High	High	High
Q9Y230	RuvB-like 2 OS=Homo sapiens OX=9606 GN=RUVBL2 PE=1 SV=3	RUVBL2	1.817	0.861558	0.016994	0.077749	984.2	1788.4	21.46	3.94	1381.8	984.2	957.1	1669.3	1788.8	1788.4	High	High	High	High	High	High
Q9Y2L1	Exosome complex exonuclease RRP44 OS=Homo sapiens OX=9606 GN=DIS3 PE=1 SV=2	DIS3	2.122	1.08543	0.017372	0.078405	168.2	356.9	10.46	25.8	199.2	168.2	166	224.9	376.4	356.9	High	High	High	High	High	High
A8MUM1	EARP and GARP complex-interacting protein 1 OS=Homo sapiens OX=9606 GN=EIPR1 PE=1 SV=2	EIPR1	3.69	1.88362	0.017463	0.078546	13.6	50.4	52.54	1.52	30.1	13.6	12.5	50.4	51.4	49.9	High	High	High	High	High	High
Q99613	Eukaryotic translation initiation factor 3 subunit C OS=Homo sapiens OX=9606 GN=EIF3C PE=1 SV=1	EIF3C	2.018	1.01293	0.017567	0.078722	2066.4	4169.2	27.14	7.26	3158.1	2066.4	1991.6	3721.4	4276.6	4169.2	High	High	High	High	High	High
A0A087WWF6	DNA polymerase delta subunit 2 OS=Homo sapiens OX=9606 GN=POLD2 PE=1 SV=1	POLD2	1.735	0.794936	0.017701	0.078734	10.4	18.1	3.84	6.3	11.1	10.4	10.4	19.8	17.5	18.1	High	High	High	High	High	High
A0A0A0MTH3	Integrin-linked protein kinase OS=Homo sapiens OX=9606 GN=ILK PE=1 SV=1	ILK	1.528	0.611645	0.018649	0.081476	289.9	443	16.67	6.42	378.4	289.9	283.8	402.4	455.8	443	High	High	High	High	High	High
O95197	Reticulon-3 OS=Homo sapiens OX=9606 GN=RTN3 PE=1 SV=2	RTN3	2.15	1.10434	0.018659	0.081492	116.6	250.6	2.36	48.34	121	116.6	115.8	541.1	250.6	250.1	High	High	High	High	High	High
Q9UG63	ATP-binding cassette sub-family F member 2 OS=Homo sapiens OX=9606 GN=ABCF2 PE=1 SV=2	ABCF2	1.756	0.812293	0.018738	0.08159	13.9	24.4	19.75	13.9	18.9	13.9	13.5	30	23.4	24.4	High	High	High	High	High	High
P62318	Small nuclear ribonucleoprotein Sm D3 OS=Homo sapiens OX=9606 GN=SNRPD3 PE=1 SV=1	SNRPD3	1.884	0.913799	0.018944	0.081953	127.1	239.5	15.35	3.51	162.6	127.1	124.7	249.9	239.5	233.2	High	High	High	High	High	High
P51149	Ras-related protein Rab-7a OS=Homo sapiens OX=9606 GN=RAB7A PE=1 SV=1	RAB7A	1.901	0.926759	0.019268	0.082787	1651.5	3139	25.53	7.19	2464	1651.5	1595.8	2802.2	3214	3139	High	High	High	High	High	High
Q7Z2K6	Endoplasmic reticulum metallopeptidase 1 OS=Homo sapiens OX=9606 GN=ERMP1 PE=1 SV=2	ERMP1	3.148	1.65444	0.019416	0.083232	939.7	2958.4	40.46	5.64	1744.7	939.7	884.9	2748.3	3074	2958.4	High	High	High	High	High	High
Q9NRV9	Heme-binding protein 1 OS=Homo sapiens OX=9606 GN=HEBP1 PE=1 SV=1	HEBP1	1.554	0.635987	0.01954	0.083654	108.6	168.8	15.92	10.27	140.1	108.6	106.4	200.1	167.7	168.8	High	High	High	High	High	High
P51659	Peroxisomal multifunctional enzyme type 2 OS=Homo sapiens OX=9606 GN=HSD17B4 PE=1 SV=3	HSD17B4	2.055	1.03914	0.019608	0.083788	2023.9	4159.5	26.64	9.41	3070.4	2023.9	1952.6	3568.9	4267.6	4159.5	High	High	High	High	High	High
Q99873	Protein arginine N-methyltransferase 1 OS=Homo sapiens OX=9606 GN=PRMT1 PE=1 SV=3	PRMT1	5.464	2.44996	0.019701	0.084035	399.9	2184.8	68.92	6.09	1117.2	399.9	350.6	2381.3	2184.8	2120.9	High	High	High	High	High	High
P54802	Alpha-N-acetylglucosaminidase OS=Homo sapiens OX=9606 GN=NAGLU PE=1 SV=2	NAGLU	2.401	1.26364	0.019735	0.084057	57.3	137.6	29.63	17.28	90.8	57.3	55	181.2	137.6	134.5	High	High	High	High	High	High
Q6ICB0	Desumoylating isopeptidase 1 OS=Homo sapiens OX=9606 GN=DESI1 PE=1 SV=1	DESI1	2.509	1.32711	0.019766	0.084057	148	371.3	15.01	30.73	188.2	148	145.2	212	397.7	371.3	High	High	High	High	High	High
Q92542	Nicastrin OS=Homo sapiens OX=9606 GN=NCSTN PE=1 SV=2	NCSTN	1.552	0.634129	0.019956	0.084693	231.5	359.5	9.68	7.11	271.1	231.5	228.9	326.8	376.2	359.5	High	High	High	High	High	High
Q9NRD8	Dual oxidase 2 OS=Homo sapiens OX=9606 GN=DUOX2 PE=1 SV=2	DUOX2	2.322	1.21537	0.02009	0.085001	11.7	27.1	38.8	2.9	21.2	11.7	11	26.1	27.6	27.1	High	High	High	High	High	High
Q96HR9	Receptor expression-enhancing protein 6 OS=Homo sapiens OX=9606 GN=REEP6 PE=1 SV=2	REEP6	2.376	1.24853	0.020121	0.085001	95.9	227.9	0.7	32.79	97	95.9	95.8	124.1	244.2	227.9	High	High	High	High	High	High
Q9Y305	Acyl-coenzyme A thioesterase 9, mitochondrial OS=Homo sapiens OX=9606 GN=ACOT9 PE=1 SV=2	ACOT9	1.74	0.799087	0.020169	0.085121	317	551.8	19.05	30.75	428.4	317	308.4	898.3	538.9	551.8	High	High	High	High	High	High
P05165	Propionyl-CoA carboxylase alpha chain, mitochondrial OS=Homo sapiens OX=9606 GN=PCCA PE=1 SV=4	PCCA	1.873	0.905351	0.020166	0.085121	287.6	538.7	17.61	10.27	380.8	287.6	281.3	455.2	553.6	538.7	High	High	High	High	High	High
P57740	Nuclear pore complex protein Nup107 OS=Homo sapiens OX=9606 GN=NUP107 PE=1 SV=1	NUP107	2.153	1.10635	0.020288	0.085411	216.1	465.2	14.1	11.26	271.1	216.1	212.4	389	483.8	465.2	High	High	High	High	High	High
Q13601	KRR1 small subunit processome component homolog OS=Homo sapiens OX=9606 GN=KRR1 PE=1 SV=4	KRR1	1.879	0.909965	0.020382	0.085682	105.3	197.7	25.41	9.12	156.8	105.3	101.7	172.2	205.8	197.7	High	High	High	High	High	High
Q9H8P0	Polyprenol reductase OS=Homo sapiens OX=9606 GN=SRD5A3 PE=1 SV=1	SRD5A3	1.653	0.725087	0.020434	0.085814	112.5	185.9	16.61	10.97	146.6	112.5	110.1	215.1	174.2	185.9	High	High	High	High	High	High
P05141	ADP/ATP translocase 2 OS=Homo sapiens OX=9606 GN=SLC25A5 PE=1 SV=7	SLC25A5	1.873	0.905351	0.02048	0.085895	3342.4	6259.2	28.1	8.92	5179.7	3342.4	3214.5	7267.8	6259.2	6240.6	High	High	High	High	High	High
Q8WTT2	Nucleolar complex protein 3 homolog OS=Homo sapiens OX=9606 GN=NOC3L PE=1 SV=1	NOC3L	3.495	1.80529	0.020503	0.085895	128.2	448.1	51.89	3.98	280.4	128.2	117.8	431	466.6	448.1	High	High	High	High	High	High
Q06210	Glutamine--fructose-6-phosphate aminotransferase [isomerizing] 1 OS=Homo sapiens OX=9606 GN=GFPT1 PE=1 SV=3	GFPT1	2.668	1.41576	0.020787	0.086109	826.5	2205.2	39.18	4.72	1506.3	826.5	780	2060.1	2258.5	2205.2	High	High	High	High	High	High
P02042	Hemoglobin subunit delta OS=Homo sapiens OX=9606 GN=HBD PE=1 SV=2	HBD	11.861	3.56815	0.020719	0.086109	152	1802.3	6.48	67.2	135.5	152	152	311.3	1984.7	1802.3	High	High	High	High	High	High
O60256	Phosphoribosyl pyrophosphate synthase-associated protein 2 OS=Homo sapiens OX=9606 GN=PRPSAP2 PE=1 SV=1	PRPSAP2	1.821	0.864731	0.02089	0.086109	300	546.3	17.52	11.46	396.7	300	293.4	454.1	566.2	546.3	High	High	High	High	High	High
O75683	Surfeit locus protein 6 OS=Homo sapiens OX=9606 GN=SURF6 PE=1 SV=3	SURF6	3.616	1.8544	0.020602	0.086109	12.4	44.8	6.51	43.18	11.1	12.4	12.5	19	49	44.8	High	High	High	High	High	High
P06132	Uroporphyrinogen decarboxylase OS=Homo sapiens OX=9606 GN=UROD PE=1 SV=2	UROD	1.979	0.984772	0.020859	0.086109	118.6	234.7	0.46	25.07	117.7	118.6	118.6	152.5	252.9	234.7	High	High	High	High	High	High
O43795	Unconventional myosin-Ib OS=Homo sapiens OX=9606 GN=MYO1B PE=1 SV=3	MYO1B	1.78	0.831877	0.021176	0.086487	2129.7	3791.4	24.43	6.08	3126.2	2129.7	2061.6	3461.2	3893	3791.4	High	High	High	High	High	High
E9PDY6	Mucin-4 OS=Homo sapiens OX=9606 GN=MUC4 PE=1 SV=1	MUC4	1.6	0.678072	0.021678	0.087404	917	1467	10.48	17.87	764.6	917	927.2	1074.4	1514.6	1467	High	High	High	High	High	High
Q5VIR6	Vacuolar protein sorting-associated protein 53 homolog OS=Homo sapiens OX=9606 GN=VPS53 PE=1 SV=1	VPS53	1.914	0.936591	0.021893	0.087533	205	392.3	1.77	25.42	211	205	204.4	249.5	414.4	392.3	High	High	High	High	High	High
Q9NUJ1	Mycophenolic acid acyl-glucuronide esterase, mitochondrial OS=Homo sapiens OX=9606 GN=ABHD10 PE=1 SV=1	ABHD10	2.006	1.00432	0.021816	0.087533	148.7	298.4	22.21	5.28	211.1	148.7	144.4	321.9	298.4	291.2	High	High	High	High	High	High
Q86X55	Histone-arginine methyltransferase CARM1 OS=Homo sapiens OX=9606 GN=CARM1 PE=1 SV=3	CARM1	3.422	1.77484	0.021803	0.087533	85.2	291.7	26.66	7.64	129.4	85.2	82.2	321.7	291.7	277.2	High	High	High	High	High	High
P09651	Heterogeneous nuclear ribonucleoprotein A1 OS=Homo sapiens OX=9606 GN=HNRNPA1 PE=1 SV=5	HNRNPA1	2.038	1.02715	0.021858	0.087533	1906.1	3884.3	21.58	18.58	2680.6	1906.1	1853.1	2809.9	4022.8	3884.3	High	High	High	High	High	High
P30536	Translocator protein OS=Homo sapiens OX=9606 GN=TSPO PE=1 SV=3	TSPO	1.969	0.977463	0.022352	0.088741	11.8	23.3	14.3	43.31	14.9	11.8	11.6	46.1	23.3	22.8	High	High	High	High	High	High
Q06203	Amidophosphoribosyltransferase OS=Homo sapiens OX=9606 GN=PPAT PE=1 SV=1	PPAT	2.036	1.02574	0.022397	0.088895	59.5	121	15.42	45.41	44.9	59.5	59.5	244	115.3	121	High	High	High	High	High	High
Q9HAV5	Tumor necrosis factor receptor superfamily member 27 OS=Homo sapiens OX=9606 GN=EDA2R PE=1 SV=2	EDA2R	9.332	3.22219	0.022715	0.089589	17.9	166.6	52.72	56.78	39.5	17.9	16.4	46.4	185.4	166.6	High	High	High	High	High	High
Q96N23	Cilia- and flagella-associated protein 54 OS=Homo sapiens OX=9606 GN=CFAP54 PE=2 SV=3	CFAP54	3.759	1.91035	0.022767	0.089662	4.2	15.8	35.28	113.66	2.1	4.2	4.2	96	12.8	15.8	High	High	High	High	High	High
O94855	Protein transport protein Sec24D OS=Homo sapiens OX=9606 GN=SEC24D PE=1 SV=2	SEC24D	1.935	0.952334	0.023171	0.090808	15.8	30.7	27.27	18.09	24.2	15.8	15.2	40.7	29.7	30.7	High	High	High	High	High	High
P10155	60 kDa SS-A/Ro ribonucleoprotein OS=Homo sapiens OX=9606 GN=RO60 PE=1 SV=2	RO60	2.625	1.39232	0.023212	0.090915	412	1081.4	42.81	11.3	790.8	412	385.7	905.1	1127.1	1081.4	High	High	High	High	High	High
Q8TC12	Retinol dehydrogenase 11 OS=Homo sapiens OX=9606 GN=RDH11 PE=1 SV=2	RDH11	2.427	1.27917	0.02329	0.090926	98.9	239.9	43.19	17.82	190.7	98.9	92.4	317.2	232.5	239.9	High	High	High	High	High	High
Q08211	ATP-dependent RNA helicase A OS=Homo sapiens OX=9606 GN=DHX9 PE=1 SV=4	DHX9	1.688	0.755315	0.023802	0.091846	2047.1	3454.7	18.93	2.89	2765.9	2047.1	1997.9	3627.3	3449	3454.7	High	High	High	High	High	High
Q969Z0	FAST kinase domain-containing protein 4 OS=Homo sapiens OX=9606 GN=TBRG4 PE=1 SV=1	TBRG4	2.047	1.03351	0.024004	0.092347	41.8	85.6	11.66	21.83	50.5	41.8	41.2	57.8	88.3	85.6	High	High	High	High	High	High
O15234	Protein CASC3 OS=Homo sapiens OX=9606 GN=CASC3 PE=1 SV=2	CASC3	1.862	0.896853	0.024287	0.093018	17	31.7	0.41	26.02	16.9	17	17	20.3	34.4	31.7	High	High	High	High	High	High
Q9UI12	V-type proton ATPase subunit H OS=Homo sapiens OX=9606 GN=ATP6V1H PE=1 SV=1	ATP6V1H	1.566	0.647084	0.024513	0.093352	356.6	558.6	12.94	3.32	439.4	356.6	351	539	576.1	558.6	High	High	High	High	High	High
O43747	AP-1 complex subunit gamma-1 OS=Homo sapiens OX=9606 GN=AP1G1 PE=1 SV=5	AP1G1	2.01	1.0072	0.024675	0.093774	911.1	1831	26.32	8.05	1375.8	911.1	879.6	1602.9	1863.6	1831	High	High	High	High	High	High
Q13838	Spliceosome RNA helicase DDX39B OS=Homo sapiens OX=9606 GN=DDX39B PE=1 SV=1	DDX39B	1.987	0.990592	0.024787	0.094091	1577.4	3134.9	27.56	1.55	2425.9	1577.4	1519.5	3126.8	3215.5	3134.9	High	High	High	High	High	High
Q8NBF2	NHL repeat-containing protein 2 OS=Homo sapiens OX=9606 GN=NHLRC2 PE=1 SV=1	NHLRC2	1.539	0.621993	0.024787	0.094091	114.6	176.4	9.54	4.16	133.9	114.6	113.3	165.4	179	176.4	High	High	High	High	High	High
Q9BYK8	Helicase with zinc finger domain 2 OS=Homo sapiens OX=9606 GN=HELZ2 PE=1 SV=6	HELZ2	1.919	0.940355	0.02502	0.094592	55	105.5	30.45	14.96	88.2	55	52.6	135.3	105.3	105.5	High	High	High	High	High	High
Q9GZR7	ATP-dependent RNA helicase DDX24 OS=Homo sapiens OX=9606 GN=DDX24 PE=1 SV=1	DDX24	1.94	0.956057	0.02535	0.095348	23.7	46.1	24.67	6.23	34.9	23.7	22.9	41.4	46.1	46.4	High	High	High	High	High	High
P37059	Estradiol 17-beta-dehydrogenase 2 OS=Homo sapiens OX=9606 GN=HSD17B2 PE=1 SV=1	HSD17B2	3.134	1.648	0.025465	0.095635	218.6	685.1	36.52	11.33	383.3	218.6	207.3	823.7	685.1	676.7	High	High	High	High	High	High
P48506	Glutamate--cysteine ligase catalytic subunit OS=Homo sapiens OX=9606 GN=GCLC PE=1 SV=2	GCLC	1.59	0.669027	0.025836	0.096202	2045.7	3252.9	22.13	5.58	2900.3	2045.7	1986.3	3552.2	3210.5	3252.9	High	High	High	High	High	High
P17858	ATP-dependent 6-phosphofructokinase, liver type OS=Homo sapiens OX=9606 GN=PFKL PE=1 SV=6	PFKL	1.903	0.928276	0.025848	0.096202	768.2	1462.1	30.95	5.95	1241.6	768.2	735.4	1616.6	1459.3	1462.1	High	High	High	High	High	High
Q13595	Transformer-2 protein homolog alpha OS=Homo sapiens OX=9606 GN=TRA2A PE=1 SV=1	TRA2A	1.689	0.756169	0.025948	0.096463	58.5	98.8	9.78	22.23	49.4	58.5	59.1	141.2	98.8	97.1	High	High	High	High	High	High
Q9UHQ9	NADH-cytochrome b5 reductase 1 OS=Homo sapiens OX=9606 GN=CYB5R1 PE=1 SV=1	CYB5R1	1.956	0.967906	0.02624	0.096623	738.9	1445.1	30.28	24.86	1181.4	738.9	707	2125.6	1386.8	1445.1	High	High	High	High	High	High
A0A2R8Y3M4	Paraplegin OS=Homo sapiens OX=9606 GN=SPG7 PE=1 SV=1	SPG7	1.638	0.711935	0.026742	0.096881	24.1	39.5	16.21	20.03	18.1	24.1	24.5	28	41.4	39.5	High	High	High	High	High	High
Q9NQW7	Xaa-Pro aminopeptidase 1 OS=Homo sapiens OX=9606 GN=XPNPEP1 PE=1 SV=3	XPNPEP1	1.711	0.77484	0.026979	0.097465	2116.9	3621.3	22.07	0.57	2999	2116.9	2056.6	3646.9	3621.3	3605.8	High	High	High	High	High	High
Q9Y2T3	Guanine deaminase OS=Homo sapiens OX=9606 GN=GDA PE=1 SV=1	GDA	1.875	0.906891	0.027451	0.098252	27.4	51.3	19.98	12.02	37.6	27.4	26.7	59.7	47.3	51.3	High	High	High	High	High	High
O95169	NADH dehydrogenase [ubiquinone] 1 beta subcomplex subunit 8, mitochondrial OS=Homo sapiens OX=9606 GN=NDUFB8 PE=1 SV=1	NDUFB8	1.596	0.674461	0.02753	0.098387	309.6	494.1	2.07	16.13	299	309.6	310.4	381.3	524	494.1	High	High	High	High	High	High
Q12769	Nuclear pore complex protein Nup160 OS=Homo sapiens OX=9606 GN=NUP160 PE=1 SV=3	NUP160	1.686	0.753605	0.027614	0.098448	91.2	153.8	19.62	0.85	124.5	91.2	88.9	153.8	155.3	152.7	High	High	High	High	High	High
O15258	Protein RER1 OS=Homo sapiens OX=9606 GN=RER1 PE=1 SV=1	RER1	2.27	1.18269	0.02763	0.098471	183	415.3	40.93	12.31	341.8	183	171.9	508.2	415.3	411.4	High	High	High	High	High	High
Q86Y07	Serine/threonine-protein kinase VRK2 OS=Homo sapiens OX=9606 GN=VRK2 PE=1 SV=3	VRK2	2.949	1.56023	0.027785	0.098741	16.8	49.6	49.92	3.96	35.6	16.8	15.4	48.5	52.3	49.6	High	High	High	High	High	High
P48594	Serpin B4 OS=Homo sapiens OX=9606 GN=SERPINB4 PE=1 SV=2	SERPINB4	1.635	0.709291	0.027909	0.098741	1849.7	3023.8	21.56	4.27	2600.6	1849.7	1798.2	2806.4	3023.8	3025.5	High	High	High	High	High	High
A0A087WU02	Endoplasmic reticulum-Golgi intermediate compartment protein 2 OS=Homo sapiens OX=9606 GN=ERGIC2 PE=1 SV=1	ERGIC2	3.671	1.87617	0.02783	0.098741	59.8	219.4	45.44	15.21	119.3	59.8	55.8	171.7	231.4	219.4	High	High	High	High	High	High
G5EA09	Syndecan binding protein (Syntenin), isoform CRA_a OS=Homo sapiens OX=9606 GN=SDCBP PE=1 SV=1	SDCBP	1.908	0.932061	0.02815	0.098955	28.2	53.8	19.18	37.21	38.1	28.2	27.3	91.5	47.3	53.8	High	High	High	High	High	High
P35914	Hydroxymethylglutaryl-CoA lyase, mitochondrial OS=Homo sapiens OX=9606 GN=HMGCL PE=1 SV=2	HMGCL	1.703	0.768078	0.028313	0.099323	707.3	1204.4	12.63	17.6	867.1	707.3	696.3	881.7	1231.9	1204.4	High	High	High	High	High	High
B4DR61	Protein transport protein Sec61 subunit alpha isoform 1 OS=Homo sapiens OX=9606 GN=SEC61A1 PE=1 SV=1	SEC61A1	2.646	1.40381	0.028572	0.099971	139.6	369.4	45.65	6.26	279.2	139.6	130	409.8	369.4	367.4	High	High	High	High	High	High
Q9BUQ8	Probable ATP-dependent RNA helicase DDX23 OS=Homo sapiens OX=9606 GN=DDX23 PE=1 SV=3	DDX23	2.147	1.10232	0.028596	0.100026	111.1	238.6	22.66	15.54	158.8	111.1	107.9	183.6	247.9	238.6	High	High	High	High	High	High
P63244	Receptor of activated protein C kinase 1 OS=Homo sapiens OX=9606 GN=RACK1 PE=1 SV=3	RACK1	2.939	1.55533	0.028792	0.100384	1291.6	3795.9	51.16	6.59	2795.6	1291.6	1188.2	4211.7	3795.9	3738.8	High	High	High	High	High	High
Q2WGJ9	Fer-1-like protein 6 OS=Homo sapiens OX=9606 GN=FER1L6 PE=2 SV=2	FER1L6	2.62	1.38957	0.028824	0.100457	19.8	52	27.62	15.94	30.5	19.8	19.1	67.5	52	51.6	High	High	High	High	High	High
A0A087WUT6	Eukaryotic translation initiation factor 5B OS=Homo sapiens OX=9606 GN=EIF5B PE=1 SV=1	EIF5B	1.696	0.762136	0.028947	0.100755	248.4	421.4	16.83	12.05	325.1	248.4	243.2	345	434.1	421.4	High	High	High	High	High	High
Q9Y6C9	Mitochondrial carrier homolog 2 OS=Homo sapiens OX=9606 GN=MTCH2 PE=1 SV=1	MTCH2	1.969	0.977463	0.029301	0.101412	1012.9	1994.6	28.44	9.33	1577.7	1012.9	974	2330	1986	1994.6	High	High	High	High	High	High
P53396	ATP-citrate synthase OS=Homo sapiens OX=9606 GN=ACLY PE=1 SV=3	ACLY	1.642	0.715454	0.029317	0.101412	1368.7	2247.5	22.42	0.61	1949.4	1368.7	1329	2247.5	2269.9	2245.1	High	High	High	High	High	High
Q14204	Cytoplasmic dynein 1 heavy chain 1 OS=Homo sapiens OX=9606 GN=DYNC1H1 PE=1 SV=5	DYNC1H1	1.96	0.970854	0.029403	0.101566	10223.6	20042.9	29.25	5.72	16118.8	10223.6	9821.4	18201.3	20208.2	20042.9	High	High	High	High	High	High
Q17R55	Protein FAM187B OS=Homo sapiens OX=9606 GN=FAM187B PE=2 SV=2	FAM187B	4.32	2.11103	0.029409	0.101566	16	69.3	16.62	49.1	20.9	16	15.7	24.9	76.5	69.3	High	High	High	High	High	High
P15309	Prostatic acid phosphatase OS=Homo sapiens OX=9606 GN=ACPP PE=1 SV=3	ACPP	1.868	0.901494	0.029463	0.101642	45.4	84.8	28.76	3.32	71.1	45.4	43.7	81.1	86.6	84.8	High	High	High	High	High	High
P63151	Serine/threonine-protein phosphatase 2A 55 kDa regulatory subunit B alpha isoform OS=Homo sapiens OX=9606 GN=PPP2R2A PE=1 SV=1	PPP2R2A	2.509	1.32711	0.02953	0.101845	278.7	699.2	33.93	13.75	470.7	278.7	265.7	557.4	726.7	699.2	High	High	High	High	High	High
A0A087WVQ6	Clathrin heavy chain OS=Homo sapiens OX=9606 GN=CLTC PE=1 SV=1	CLTC	2.161	1.1117	0.030138	0.10311	11813.3	25530.4	29.54	5.31	18710.3	11813.3	11346.8	23536.9	26055.3	25530.4	High	High	High	High	High	High
Q9UBE0	SUMO-activating enzyme subunit 1 OS=Homo sapiens OX=9606 GN=SAE1 PE=1 SV=1	SAE1	1.697	0.762987	0.030891	0.104235	68.8	116.9	22.37	21.95	97.9	68.8	66.8	163.4	111.2	116.9	High	High	High	High	High	High
Q969U7	Proteasome assembly chaperone 2 OS=Homo sapiens OX=9606 GN=PSMG2 PE=1 SV=1	PSMG2	1.693	0.759582	0.030907	0.104235	12.1	20.5	7.8	14.73	13.7	12.1	12	16.1	21.4	20.5	High	High	High	High	High	High
Q9NP58	ATP-binding cassette sub-family B member 6, mitochondrial OS=Homo sapiens OX=9606 GN=ABCB6 PE=1 SV=1	ABCB6	2.982	1.57628	0.030974	0.104323	12.4	36.9	23.72	34.98	18	12.4	12	18.7	38.6	36.9	High	High	High	High	High	High
P23526	Adenosylhomocysteinase OS=Homo sapiens OX=9606 GN=AHCY PE=1 SV=4	AHCY	1.671	0.740712	0.031285	0.104983	4499.2	7518.6	20.56	10.22	6230.6	4499.2	4380.8	6361	7727.8	7518.6	High	High	High	High	High	High
P35610	Sterol O-acyltransferase 1 OS=Homo sapiens OX=9606 GN=SOAT1 PE=1 SV=3	SOAT1	1.981	0.986229	0.031428	0.10527	92.6	183.4	0.56	21.83	91.7	92.6	92.7	126.5	195.2	183.4	High	High	High	High	High	High
Q9H845	Acyl-CoA dehydrogenase family member 9, mitochondrial OS=Homo sapiens OX=9606 GN=ACAD9 PE=1 SV=1	ACAD9	2.651	1.40654	0.031571	0.105529	105.8	280.5	29.79	7.61	168.2	105.8	101.6	313.3	280.5	271.6	High	High	High	High	High	High
P32969	60S ribosomal protein L9 OS=Homo sapiens OX=9606 GN=RPL9 PE=1 SV=1	RPL9	2.127	1.08882	0.031698	0.105843	2184.9	4648	27.13	16.55	3339.1	2184.9	2106.8	3523	4861.5	4648	High	High	High	High	High	High
P61204	ADP-ribosylation factor 3 OS=Homo sapiens OX=9606 GN=ARF3 PE=1 SV=2	ARF3	2.394	1.25942	0.032074	0.106515	1278.7	3060.8	35.71	1.23	2216.3	1278.7	1215.1	2997.6	3060.8	3064.1	High	High	High	High	High	High
P41252	Isoleucine--tRNA ligase, cytoplasmic OS=Homo sapiens OX=9606 GN=IARS PE=1 SV=2	IARS	2.439	1.28629	0.032461	0.107131	500.2	1220	38.47	1.21	902.5	500.2	472.9	1199	1227.4	1220	High	High	High	High	High	High
P51812	Ribosomal protein S6 kinase alpha-3 OS=Homo sapiens OX=9606 GN=RPS6KA3 PE=1 SV=1	RPS6KA3	1.605	0.682573	0.032738	0.107771	53.5	85.9	22.16	2.69	75.9	53.5	51.9	82.6	87.1	85.9	High	High	High	High	High	High
Q00796	Sorbitol dehydrogenase OS=Homo sapiens OX=9606 GN=SORD PE=1 SV=4	SORD	2.094	1.06626	0.032749	0.107771	912.9	1911.3	27.45	12.37	1401.9	912.9	879.9	1565.2	1988.2	1911.3	High	High	High	High	High	High
Q9UDR5	Alpha-aminoadipic semialdehyde synthase, mitochondrial OS=Homo sapiens OX=9606 GN=AASS PE=1 SV=1	AASS	2.207	1.14209	0.032784	0.107807	80	176.6	32.92	6	133.2	80	76.4	160.5	179.8	176.6	High	High	High	High	High	High
P46977	Dolichyl-diphosphooligosaccharide--protein glycosyltransferase subunit STT3A OS=Homo sapiens OX=9606 GN=STT3A PE=1 SV=2	STT3A	3.003	1.5864	0.032883	0.107886	55.4	166.4	47.23	3.59	113.4	55.4	51.5	157.6	168.8	166.4	High	High	High	High	High	High
Q9UKF6	Cleavage and polyadenylation specificity factor subunit 3 OS=Homo sapiens OX=9606 GN=CPSF3 PE=1 SV=1	CPSF3	2.044	1.0314	0.033637	0.109498	21.6	44.2	25.96	6.13	32.5	21.6	20.9	48.2	44.2	42.9	High	High	High	High	High	High
P02787	Serotransferrin OS=Homo sapiens OX=9606 GN=TF PE=1 SV=3	TF	3.063	1.61495	0.033782	0.109712	122.9	376.4	7.35	5.79	108.7	124.5	122.9	402.9	376.4	359.3	High	High	High	High	High	High
Q8NC56	LEM domain-containing protein 2 OS=Homo sapiens OX=9606 GN=LEMD2 PE=1 SV=1	LEMD2	1.772	0.825379	0.034049	0.110519	169.3	299.9	12.3	20.96	206.4	169.3	166.7	209.3	316.5	299.9	High	High	High	High	High	High
Q8N283	Ankyrin repeat domain-containing protein 35 OS=Homo sapiens OX=9606 GN=ANKRD35 PE=2 SV=2	ANKRD35	2.534	1.34142	0.034361	0.111165	97.1	246.1	33.83	13.76	163.8	97.1	92.6	192	246.6	246.1	High	High	High	High	High	High
O15144	Actin-related protein 2/3 complex subunit 2 OS=Homo sapiens OX=9606 GN=ARPC2 PE=1 SV=1	ARPC2	2.446	1.29042	0.035069	0.11259	1745.6	4270.6	41.1	1.52	3271.1	1745.6	1641.8	4164.1	4279.6	4270.6	High	High	High	High	High	High
H3BR70	Pyruvate kinase OS=Homo sapiens OX=9606 GN=PKM PE=1 SV=1	PKM	2.912	1.54201	0.03531	0.113007	217.1	632.1	42.89	17.93	417.5	217.1	203.6	467.4	663.7	632.1	High	High	High	High	High	High
Q9NYU2	UDP-glucose:glycoprotein glucosyltransferase 1 OS=Homo sapiens OX=9606 GN=UGGT1 PE=1 SV=3	UGGT1	1.699	0.764686	0.035432	0.11331	1928.6	3275.9	25.58	0.95	2879.8	1928.6	1863.4	3229.3	3287.7	3275.9	High	High	High	High	High	High
O75165	DnaJ homolog subfamily C member 13 OS=Homo sapiens OX=9606 GN=DNAJC13 PE=1 SV=5	DNAJC13	3.123	1.64293	0.035697	0.113705	83.2	259.9	41.86	8.71	157.7	83.2	78.2	227.2	268.9	259.9	High	High	High	High	High	High
Q6UXN9	WD repeat-containing protein 82 OS=Homo sapiens OX=9606 GN=WDR82 PE=1 SV=1	WDR82	4.177	2.06247	0.035848	0.113905	12.4	52	72.96	38.3	36.8	12.4	10.7	92.9	48.5	52	High	High	High	High	High	High
P21397	Amine oxidase [flavin-containing] A OS=Homo sapiens OX=9606 GN=MAOA PE=1 SV=1	MAOA	2.63	1.39506	0.036032	0.114231	2127.7	5594.8	50.53	5.68	4563.4	2127.7	1959.8	6159.9	5594.8	5587.9	High	High	High	High	High	High
P04899	Guanine nucleotide-binding protein G(i) subunit alpha-2 OS=Homo sapiens OX=9606 GN=GNAI2 PE=1 SV=3	GNAI2	1.954	0.96643	0.036103	0.114428	1317.5	2574.9	33.97	14.77	2224.8	1317.5	1254	3195	2436.3	2574.9	High	High	High	High	High	High
P61020	Ras-related protein Rab-5B OS=Homo sapiens OX=9606 GN=RAB5B PE=1 SV=1	RAB5B	1.855	0.891419	0.036285	0.114778	62.5	116	22.2	11.89	88.8	62.5	60.7	140.6	116	114.4	High	High	High	High	High	High
Q15393	Splicing factor 3B subunit 3 OS=Homo sapiens OX=9606 GN=SF3B3 PE=1 SV=4	SF3B3	1.935	0.952334	0.036305	0.114811	1067.4	2065.5	29.56	11.04	1690.4	1067.4	1024.5	2469.5	2037.4	2065.5	High	High	High	High	High	High
P83111	Serine beta-lactamase-like protein LACTB, mitochondrial OS=Homo sapiens OX=9606 GN=LACTB PE=1 SV=2	LACTB	1.759	0.814755	0.036546	0.115319	65.3	114.8	30.3	7.45	104.5	65.3	62.5	129.9	114.1	114.8	High	High	High	High	High	High
Q96RF0	Sorting nexin-18 OS=Homo sapiens OX=9606 GN=SNX18 PE=1 SV=2	SNX18	1.88	0.910733	0.037139	0.116715	123.9	232.8	17.97	15.05	164.9	123.9	121.1	180.9	241.8	232.8	High	High	High	High	High	High
P62244	40S ribosomal protein S15a OS=Homo sapiens OX=9606 GN=RPS15A PE=1 SV=2	RPS15A	1.609	0.686164	0.037462	0.117161	58.4	93.9	21.43	18.59	81.8	58.4	56.7	121.7	86.1	93.9	High	High	High	High	High	High
O60826	Coiled-coil domain-containing protein 22 OS=Homo sapiens OX=9606 GN=CCDC22 PE=1 SV=1	CCDC22	2.135	1.09424	0.037537	0.117249	126.7	270.4	18.9	20.19	171.1	126.7	123.7	193.1	288.3	270.4	High	High	High	High	High	High
P60510	Serine/threonine-protein phosphatase 4 catalytic subunit OS=Homo sapiens OX=9606 GN=PPP4C PE=1 SV=1	PPP4C	1.508	0.592636	0.037952	0.117672	74.3	112.1	19.28	3.79	101	74.3	72.5	119.6	112.1	112.1	High	High	High	High	High	High
H3BQK9	Microtubule-actin cross-linking factor 1, isoforms 1/2/3/5 OS=Homo sapiens OX=9606 GN=MACF1 PE=1 SV=1	MACF1	2.225	1.1538	0.037771	0.117672	221.1	492.1	1.38	34.41	216	221.1	221.3	259.5	532.2	492.1	High	High	High	High	High	High
G5E975	SWI/SNF-related matrix-associated actin-dependent regulator of chromatin subfamily B member 1 OS=Homo sapiens OX=9606 GN=SMARCB1 PE=1 SV=1	SMARCB1	1.945	0.95977	0.038134	0.117672	58.1	113	16.6	18.55	75.7	58.1	56.9	82.1	117.7	113	High	High	High	High	High	High
P55735	Protein SEC13 homolog OS=Homo sapiens OX=9606 GN=SEC13 PE=1 SV=3	SEC13	2.108	1.07587	0.038295	0.117869	472.5	995.9	32.31	28.43	778.7	472.5	450.9	1559.8	968.1	995.9	High	High	High	High	High	High
Q7Z4H8	Protein O-glucosyltransferase 3 OS=Homo sapiens OX=9606 GN=POGLUT3 PE=1 SV=2	POGLUT3	2.044	1.0314	0.038385	0.11812	50.7	103.7	1.68	23.09	49.3	50.7	50.8	69.4	109.9	103.7	High	High	High	High	High	High
Q9UNN5	FAS-associated factor 1 OS=Homo sapiens OX=9606 GN=FAF1 PE=1 SV=2	FAF1	1.547	0.629473	0.038409	0.118136	94.2	145.7	5.33	17.76	102.8	94.2	93.6	108.9	154.6	145.7	High	High	High	High	High	High
A0A0A0MQT0	Retinol binding protein 1, cellular OS=Homo sapiens OX=9606 GN=RBP1 PE=1 SV=1	RBP1	4.467	2.15931	0.038514	0.118374	39	174.3	50.82	37.3	84.1	39	36	85.9	189.5	174.3	High	High	High	High	High	High
P04844	Dolichyl-diphosphooligosaccharide--protein glycosyltransferase subunit 2 OS=Homo sapiens OX=9606 GN=RPN2 PE=1 SV=3	RPN2	2.062	1.04404	0.038752	0.118735	699.1	1441.6	34.84	16.72	1195.9	699.1	664.6	1875	1400.3	1441.6	High	High	High	High	High	High
O15118	NPC intracellular cholesterol transporter 1 OS=Homo sapiens OX=9606 GN=NPC1 PE=1 SV=2	NPC1	2.565	1.35896	0.038842	0.118924	430.4	1104	29.36	19.17	680.1	430.4	413.8	801.9	1170.9	1104	High	High	High	High	High	High
P35606	Coatomer subunit beta' OS=Homo sapiens OX=9606 GN=COPB2 PE=1 SV=2	COPB2	1.919	0.940355	0.038952	0.119015	1517.7	2912.9	25.95	0.93	2279	1517.7	1466.1	2912.9	2944.3	2890.3	High	High	High	High	High	High
O75436	Vacuolar protein sorting-associated protein 26A OS=Homo sapiens OX=9606 GN=VPS26A PE=1 SV=2	VPS26A	1.728	0.789103	0.039158	0.119463	207	357.7	18.93	39.34	279.2	207	201.4	660.6	344.7	357.7	High	High	High	High	High	High
P60842	Eukaryotic initiation factor 4A-I OS=Homo sapiens OX=9606 GN=EIF4A1 PE=1 SV=1	EIF4A1	1.949	0.962734	0.039153	0.119463	4694.1	9148.7	28.6	6.26	7331.7	4694.1	4515.4	8264.8	9293.7	9148.7	High	High	High	High	High	High
Q99805	Transmembrane 9 superfamily member 2 OS=Homo sapiens OX=9606 GN=TM9SF2 PE=1 SV=1	TM9SF2	1.92	0.941106	0.039211	0.119548	339.2	651.3	29.53	6.82	537	339.2	325.7	724.2	639.7	651.3	High	High	High	High	High	High
A0A3B3ISV4	Vitamin K epoxide reductase complex subunit 1-like protein 1 OS=Homo sapiens OX=9606 GN=VKORC1L1 PE=1 SV=1	VKORC1L1	1.575	0.655352	0.039414	0.119672	80.3	126.5	18.72	4.83	108.1	80.3	78.4	118.1	129.8	126.5	High	High	High	High	High	High
Q687X5	Metalloreductase STEAP4 OS=Homo sapiens OX=9606 GN=STEAP4 PE=1 SV=1	STEAP4	2.012	1.00863	0.039683	0.119966	267.5	538.1	31.62	2.08	436.7	267.5	256	534.4	538.1	555.6	High	High	High	High	High	High
Q969X1	Protein lifeguard 3 OS=Homo sapiens OX=9606 GN=TMBIM1 PE=1 SV=2	TMBIM1	2.624	1.39177	0.039726	0.119966	12	31.4	31.46	9.71	19.5	12	11.5	27.1	32.7	31.4	High	High	High	High	High	High
Q96SU4	Oxysterol-binding protein-related protein 9 OS=Homo sapiens OX=9606 GN=OSBPL9 PE=1 SV=2	OSBPL9	4.228	2.07998	0.039813	0.1201	9	38.1	79.3	11.39	29.3	9	7.6	45.9	38.1	37.8	High	High	High	High	High	High
Q8WXI4	Acyl-coenzyme A thioesterase 11 OS=Homo sapiens OX=9606 GN=ACOT11 PE=1 SV=1	ACOT11	6.015	2.58857	0.039997	0.120471	9.7	58.3	93.17	6.47	38.9	9.7	7.7	52.8	59.8	58.3	High	High	High	High	High	High
P46063	ATP-dependent DNA helicase Q1 OS=Homo sapiens OX=9606 GN=RECQL PE=1 SV=3	RECQL	2.02	1.01435	0.040065	0.12062	146.9	296.8	37.98	6.59	263	146.9	138.9	330.1	296.8	293.6	High	High	High	High	High	High
Q93050	V-type proton ATPase 116 kDa subunit a isoform 1 OS=Homo sapiens OX=9606 GN=ATP6V0A1 PE=1 SV=3	ATP6V0A1	1.695	0.761285	0.040469	0.121406	47.1	79.9	27.68	4.92	72.6	47.1	45.4	86.7	79.5	79.9	High	High	High	High	High	High
A0A0D9SFG6	Cytohesin-2 OS=Homo sapiens OX=9606 GN=CYTH2 PE=1 SV=1	CYTH2	2.322	1.21537	0.04088	0.122209	12.8	29.7	18.93	20.24	17.3	12.8	12.5	21	31.2	29.7	High	High	High	High	High	High
Q15021	Condensin complex subunit 1 OS=Homo sapiens OX=9606 GN=NCAPD2 PE=1 SV=3	NCAPD2	2.12	1.08406	0.041318	0.122758	31.8	67.5	35.83	49.12	15.6	31.8	32.2	146.6	66.5	67.5	High	High	High	High	High	High
C9J7E5	Transportin-3 OS=Homo sapiens OX=9606 GN=TNPO3 PE=1 SV=1	TNPO3	1.647	0.719841	0.041173	0.122758	288.8	475.7	19.91	11.26	396.1	288.8	281.5	396	491.4	475.7	High	High	High	High	High	High
Q9UJS0	Calcium-binding mitochondrial carrier protein Aralar2 OS=Homo sapiens OX=9606 GN=SLC25A13 PE=1 SV=2	SLC25A13	1.76	0.815575	0.041334	0.122763	626.5	1102.7	27.65	10.81	964.6	626.5	603.2	1321.6	1100.7	1102.7	High	High	High	High	High	High
Q13451	Peptidyl-prolyl cis-trans isomerase FKBP5 OS=Homo sapiens OX=9606 GN=FKBP5 PE=1 SV=2	FKBP5	1.72	0.782409	0.041432	0.122912	205.6	353.5	18.89	15.42	277.6	205.6	200.7	271.5	364.8	353.5	High	High	High	High	High	High
O95861	3'(2'),5'-bisphosphate nucleotidase 1 OS=Homo sapiens OX=9606 GN=BPNT1 PE=1 SV=1	BPNT1	1.901	0.926759	0.0417	0.123479	1983.2	3770.1	29.63	3.32	3144.7	1983.2	1904.3	3574.4	3802.9	3770.1	High	High	High	High	High	High
P38919	Eukaryotic initiation factor 4A-III OS=Homo sapiens OX=9606 GN=EIF4A3 PE=1 SV=4	EIF4A3	1.745	0.803227	0.041856	0.123648	18.2	31.7	19.02	35.69	24.6	18.2	17.7	56.1	31.7	31.4	High	High	High	High	High	High
O60784	Target of Myb protein 1 OS=Homo sapiens OX=9606 GN=TOM1 PE=1 SV=2	TOM1	1.509	0.593593	0.04198	0.12385	437.7	660.7	9.01	13.83	507	437.7	433.2	529.8	694.2	660.7	High	High	High	High	High	High
B3KS98	Eukaryotic translation initiation factor 3 subunit H OS=Homo sapiens OX=9606 GN=EIF3H PE=1 SV=1	EIF3H	2.541	1.3454	0.042764	0.12521	787.9	2001.9	31.71	23.45	1288.5	787.9	754.3	1328.4	2116.4	2001.9	High	High	High	High	High	High
A0A3B3ITK7	Phosphoglucomutase-1 OS=Homo sapiens OX=9606 GN=PGM1 PE=1 SV=1	PGM1	2.192	1.13225	0.044518	0.128841	889.1	1949.1	40.89	0.6	1660.8	889.1	836.3	1949.1	1939.4	1962.7	High	High	High	High	High	High
Q99735	Microsomal glutathione S-transferase 2 OS=Homo sapiens OX=9606 GN=MGST2 PE=1 SV=1	MGST2	1.866	0.899949	0.044542	0.128878	24.8	46.3	30.13	32.29	39.6	24.8	23.7	76.8	44.7	46.3	High	High	High	High	High	High
O75915	PRA1 family protein 3 OS=Homo sapiens OX=9606 GN=ARL6IP5 PE=1 SV=1	ARL6IP5	1.684	0.751892	0.044788	0.129378	363.2	611.7	28.07	14.7	562.4	363.2	349.2	764.2	586.4	611.7	High	High	High	High	High	High
P34897	Serine hydroxymethyltransferase, mitochondrial OS=Homo sapiens OX=9606 GN=SHMT2 PE=1 SV=3	SHMT2	1.71	0.773996	0.044809	0.129389	861.4	1473	22.79	2.26	1233.9	861.4	836.2	1435.3	1501.6	1473	High	High	High	High	High	High
P23396	40S ribosomal protein S3 OS=Homo sapiens OX=9606 GN=RPS3 PE=1 SV=2	RPS3	2.042	1.02998	0.045423	0.130338	3222.9	6580.5	27.97	15.69	4987.4	3222.9	3103.8	5040.2	6814.7	6580.5	High	High	High	High	High	High
P62070	Ras-related protein R-Ras2 OS=Homo sapiens OX=9606 GN=RRAS2 PE=1 SV=1	RRAS2	1.972	0.97966	0.04588	0.131268	105.4	207.8	30.44	11.7	169.1	105.4	101	172.1	215.6	207.8	High	High	High	High	High	High
O00203	AP-3 complex subunit beta-1 OS=Homo sapiens OX=9606 GN=AP3B1 PE=1 SV=3	AP3B1	2.677	1.42062	0.046367	0.132395	98.7	264.2	47.25	3.16	202	98.7	91.6	275.6	264.2	259.2	High	High	High	High	High	High
P68104	Elongation factor 1-alpha 1 OS=Homo sapiens OX=9606 GN=EEF1A1 PE=1 SV=1	EEF1A1	1.659	0.730314	0.046748	0.133244	9755.7	16183.6	26.53	8.06	14771.3	9755.7	9409.3	18208.9	15661.6	16183.6	High	High	High	High	High	High
Q9P0J1	[Pyruvate dehydrogenase [acetyl-transferring]]-phosphatase 1, mitochondrial OS=Homo sapiens OX=9606 GN=PDP1 PE=1 SV=3	PDP1	1.981	0.986229	0.047126	0.134135	150.9	298.9	19.15	16.15	204.6	150.9	147.3	229.7	315.4	298.9	High	High	High	High	High	High
H0YFD6	Trifunctional enzyme subunit alpha, mitochondrial OS=Homo sapiens OX=9606 GN=HADHA PE=1 SV=2	HADHA	1.716	0.77905	0.047304	0.13438	6204.1	10644.3	24.14	9.85	9066.1	6204.1	6006.5	8982.7	10770.3	10644.3	High	High	High	High	High	High
E7EX18	Protein Mpv17 OS=Homo sapiens OX=9606 GN=MPV17 PE=1 SV=1	MPV17	2.599	1.37796	0.048323	0.136247	96.6	251.1	54.13	13.45	218.1	96.6	88.2	309.6	251.1	243.8	High	High	High	High	High	High
P07099	Epoxide hydrolase 1 OS=Homo sapiens OX=9606 GN=EPHX1 PE=1 SV=1	EPHX1	2.16	1.11103	0.048202	0.136247	2726.7	5888.7	36.34	2.58	4769.4	2726.7	2588	6140.2	5861.7	5888.7	High	High	High	High	High	High
Q14435	Polypeptide N-acetylgalactosaminyltransferase 3 OS=Homo sapiens OX=9606 GN=GALNT3 PE=1 SV=2	GALNT3	2.707	1.4367	0.048562	0.1368	154.5	418.1	7.99	40.51	176	154.5	153	188.8	451.2	418.1	High	High	High	High	High	High
Q9C0H2	Protein tweety homolog 3 OS=Homo sapiens OX=9606 GN=TTYH3 PE=1 SV=3	TTYH3	1.83	0.871844	0.048852	0.137404	14.6	26.7	13.23	14.11	18	14.6	14.4	21.2	28	26.7	High	High	High	High	High	High
P20618	Proteasome subunit beta type-1 OS=Homo sapiens OX=9606 GN=PSMB1 PE=1 SV=2	PSMB1	1.709	0.773152	0.04986	0.139168	1607.6	2747.9	29.36	2.1	2538	1607.6	1543.1	2820.3	2705.6	2747.9	High	High	High	High	High	High
P62495	Eukaryotic peptide chain release factor subunit 1 OS=Homo sapiens OX=9606 GN=ETF1 PE=1 SV=3	ETF1	1.889	0.917623	0.049935	0.1392	328.2	620	19.88	2.61	450.1	328.2	320.1	640.1	620	608	High	High	High	High	High	High
Q96IJ6	Mannose-1-phosphate guanyltransferase alpha OS=Homo sapiens OX=9606 GN=GMPPA PE=1 SV=1	GMPPA	1.951	0.964214	0.050346	0.139874	122.3	238.5	35.62	13.28	211.6	122.3	116.1	293.7	232.2	238.5	High	High	High	High	High	High
Q96PC3	AP-1 complex subunit sigma-3 OS=Homo sapiens OX=9606 GN=AP1S3 PE=1 SV=1	AP1S3	2.694	1.42975	0.0506	0.139874	29.4	79.3	39.58	13.41	53.9	29.4	27.8	98.6	79.3	78.3	High	High	High	High	High	High
Q9BXJ9	N-alpha-acetyltransferase 15, NatA auxiliary subunit OS=Homo sapiens OX=9606 GN=NAA15 PE=1 SV=1	NAA15	1.594	0.672652	0.050968	0.140211	168.9	269.1	26.69	7.68	256.3	168.9	162.8	305.5	267.3	269.1	High	High	High	High	High	High
P09914	Interferon-induced protein with tetratricopeptide repeats 1 OS=Homo sapiens OX=9606 GN=IFIT1 PE=1 SV=2	IFIT1	2.322	1.21537	0.051278	0.140812	1360.5	3159.8	36.91	16.59	2399.2	1360.5	1289.5	4124.7	3159.8	3102.8	High	High	High	High	High	High
Q92616	eIF-2-alpha kinase activator GCN1 OS=Homo sapiens OX=9606 GN=GCN1 PE=1 SV=6	GCN1	1.563	0.644318	0.051805	0.141782	1590.8	2487.2	23.5	3.51	2302.8	1590.8	1542	2377.7	2549.3	2487.2	High	High	High	High	High	High
Q6ZVX7	F-box only protein 50 OS=Homo sapiens OX=9606 GN=NCCRP1 PE=1 SV=1	NCCRP1	1.839	0.878921	0.051883	0.141958	12.4	22.7	33.86	19.24	20.8	12.4	11.8	30.3	21.4	22.7	High	High	High	High	High	High
P02452	Collagen alpha-1(I) chain OS=Homo sapiens OX=9606 GN=COL1A1 PE=1 SV=5	COL1A1	1.978	0.984042	0.05266	0.143508	13.3	26.4	38.88	33.16	24.1	13.3	12.5	44.9	26.4	26.2	High	High	High	High	High	High
P19367	Hexokinase-1 OS=Homo sapiens OX=9606 GN=HK1 PE=1 SV=3	HK1	1.808	0.854395	0.052704	0.143597	2401.9	4343	29.55	13.92	3802.9	2401.9	2305.4	5376	4189.6	4343	High	High	High	High	High	High
Q4VNC1	Probable cation-transporting ATPase 13A4 OS=Homo sapiens OX=9606 GN=ATP13A4 PE=2 SV=3	ATP13A4	1.557	0.638769	0.052903	0.143954	13	20.2	9.23	2.46	11.1	13	13.1	20.4	20.2	19.5	High	High	High	High	High	High
P48147	Prolyl endopeptidase OS=Homo sapiens OX=9606 GN=PREP PE=1 SV=2	PREP	2.06	1.04264	0.053703	0.145237	554.4	1142.3	35.03	8.1	951.4	554.4	527.3	1305.6	1142.3	1134	High	High	High	High	High	High
Q9UJW0	Dynactin subunit 4 OS=Homo sapiens OX=9606 GN=DCTN4 PE=1 SV=1	DCTN4	1.668	0.738119	0.05393	0.145728	132.8	221.5	22.16	6.63	188.5	132.8	129	247.8	221.5	221.1	High	High	High	High	High	High
Q96A65	Exocyst complex component 4 OS=Homo sapiens OX=9606 GN=EXOC4 PE=1 SV=1	EXOC4	1.99	0.992768	0.054276	0.146347	517.6	1030.2	16.87	25.78	677.8	517.6	506.8	651.1	1090.4	1030.2	High	High	High	High	High	High
A0A0J9YVP6	Poly(U)-binding-splicing factor PUF60 (Fragment) OS=Homo sapiens OX=9606 GN=PUF60 PE=1 SV=1	PUF60	1.635	0.709291	0.054454	0.146709	379.6	620.7	24.09	6.18	554.4	379.6	367.7	557.9	623.6	620.7	High	High	High	High	High	High
O43242	26S proteasome non-ATPase regulatory subunit 3 OS=Homo sapiens OX=9606 GN=PSMD3 PE=1 SV=2	PSMD3	2.027	1.01935	0.054621	0.147005	1479.6	2999.7	33.73	7.19	2491.9	1479.6	1411.1	2677.9	3071.6	2999.7	High	High	High	High	High	High
Q969G3	SWI/SNF-related matrix-associated actin-dependent regulator of chromatin subfamily E member 1 OS=Homo sapiens OX=9606 GN=SMARCE1 PE=1 SV=2	SMARCE1	2.319	1.2135	0.055594	0.148717	3.1	7.2	10.28	91.63	3.6	3.1	3	29.4	6.2	7.2	High	High	High	High	High	High
P00326	Alcohol dehydrogenase 1C OS=Homo sapiens OX=9606 GN=ADH1C PE=1 SV=2	ADH1C	2.051	1.03633	0.055693	0.148949	677	1388.7	13.13	13.35	836.8	677	666.6	1110.5	1433.4	1388.7	High	High	High	High	High	High
Q8TCJ2	Dolichyl-diphosphooligosaccharide--protein glycosyltransferase subunit STT3B OS=Homo sapiens OX=9606 GN=STT3B PE=1 SV=1	STT3B	2.733	1.45049	0.055816	0.149127	105.3	287.7	31.97	21.57	172.8	105.3	100.8	197.8	302.4	287.7	High	High	High	High	High	High
O95373	Importin-7 OS=Homo sapiens OX=9606 GN=IPO7 PE=1 SV=1	IPO7	1.772	0.825379	0.055899	0.149313	411.5	729.3	30.93	15.06	664.9	411.5	394	924.7	710.3	729.3	High	High	High	High	High	High
Q5JRX3	Presequence protease, mitochondrial OS=Homo sapiens OX=9606 GN=PITRM1 PE=1 SV=3	PITRM1	1.598	0.676267	0.056215	0.149814	1613.3	2577.5	19.93	11.43	2213	1613.3	1572.5	2133	2651.8	2577.5	High	High	High	High	High	High
P13807	Glycogen [starch] synthase, muscle OS=Homo sapiens OX=9606 GN=GYS1 PE=1 SV=2	GYS1	2.516	1.33113	0.056555	0.1505	24.1	60.5	36.94	13.76	42.5	24.1	22.8	47.2	60.7	60.5	High	High	High	High	High	High
A0A024R4M0	40S ribosomal protein S9 OS=Homo sapiens OX=9606 GN=RPS9 PE=1 SV=1	RPS9	2.1	1.07039	0.05753	0.152524	1706.2	3583.5	40.52	2.29	3170.4	1706.2	1606.3	3711.1	3583.5	3555.5	High	High	High	High	High	High
Q68CZ2	Tensin-3 OS=Homo sapiens OX=9606 GN=TNS3 PE=1 SV=2	TNS3	1.694	0.760434	0.057985	0.153157	29	49.2	7.18	27.19	25.7	29	29.3	30.6	53.1	49.2	High	High	High	High	High	High
H7BZW1	Uncharacterized protein (Fragment) OS=Homo sapiens OX=9606 GN=C21orf59-TCP10L PE=4 SV=1	C21orf59-TCP10L	1.787	0.83754	0.058065	0.153193	36.3	64.8	17.77	27.79	26.4	36.3	36.9	39.1	68.4	64.8	High	High	High	High	High	High
Q8IXI1	Mitochondrial Rho GTPase 2 OS=Homo sapiens OX=9606 GN=RHOT2 PE=1 SV=2	RHOT2	2.154	1.10702	0.058038	0.153193	244.8	527.4	18.45	28.64	328.4	244.8	239.2	312.1	555.5	527.4	High	High	High	High	High	High
P53618	Coatomer subunit beta OS=Homo sapiens OX=9606 GN=COPB1 PE=1 SV=3	COPB1	1.571	0.651683	0.058101	0.153244	3331.8	5233.6	20.23	4.84	4592.1	3331.8	3246.8	4826.9	5274.3	5233.6	High	High	High	High	High	High
P40616	ADP-ribosylation factor-like protein 1 OS=Homo sapiens OX=9606 GN=ARL1 PE=1 SV=1	ARL1	1.86	0.895303	0.059115	0.154578	208.2	387.2	35.68	21.34	360.4	208.2	197.5	543.5	377.8	387.2	High	High	High	High	High	High
Q9BTV4	Transmembrane protein 43 OS=Homo sapiens OX=9606 GN=TMEM43 PE=1 SV=1	TMEM43	3.03	1.59932	0.059928	0.156117	128.3	388.8	64.32	32.03	335.3	128.3	114	638.5	371.6	388.8	High	High	High	High	High	High
Q9H089	Large subunit GTPase 1 homolog OS=Homo sapiens OX=9606 GN=LSG1 PE=1 SV=2	LSG1	2	1	0.060309	0.156842	36.9	73.8	5.1	30.74	33.8	36.9	37.1	41.7	77.9	73.8	High	High	High	High	High	High
P00491	Purine nucleoside phosphorylase OS=Homo sapiens OX=9606 GN=PNP PE=1 SV=2	PNP	2.19	1.13093	0.060428	0.157082	630.6	1381.2	46.75	13.99	1279.7	630.6	584.5	1707.3	1326.5	1381.2	High	High	High	High	High	High
A0A0A0MTN0	Cullin-2 OS=Homo sapiens OX=9606 GN=CUL2 PE=1 SV=1	CUL2	1.679	0.747602	0.060645	0.15742	45.4	76.3	22.1	6.93	64.4	45.4	44.2	67.6	76.5	76.3	High	High	High	High	High	High
Q86SF2	N-acetylgalactosaminyltransferase 7 OS=Homo sapiens OX=9606 GN=GALNT7 PE=1 SV=1	GALNT7	1.624	0.699552	0.061067	0.158162	378	613.9	14.4	15.58	476.5	378	371.4	469.2	631.4	613.9	High	High	High	High	High	High
O95470	Sphingosine-1-phosphate lyase 1 OS=Homo sapiens OX=9606 GN=SGPL1 PE=1 SV=3	SGPL1	1.99	0.992768	0.062044	0.159724	60.9	121.3	11.27	18.41	73.2	60.9	60.2	88.8	127.4	121.3	High	High	High	High	High	High
P14868	Aspartate--tRNA ligase, cytoplasmic OS=Homo sapiens OX=9606 GN=DARS PE=1 SV=2	DARS	1.686	0.753605	0.062329	0.160327	1219.3	2055.3	27.49	3.39	1873.2	1219.3	1174.8	2176.9	2052.6	2055.3	High	High	High	High	High	High
P31153	S-adenosylmethionine synthase isoform type-2 OS=Homo sapiens OX=9606 GN=MAT2A PE=1 SV=1	MAT2A	1.833	0.874207	0.062324	0.160327	210.6	386	30.91	9.32	340.2	210.6	201.8	333.3	398.8	386	High	High	High	High	High	High
Q08AF3	Schlafen family member 5 OS=Homo sapiens OX=9606 GN=SLFN5 PE=1 SV=1	SLFN5	2.374	1.24732	0.062662	0.161055	394.1	935.8	33.73	11.52	663.9	394.1	376.1	778.8	973.3	935.8	High	High	High	High	High	High
P15121	Aldo-keto reductase family 1 member B1 OS=Homo sapiens OX=9606 GN=AKR1B1 PE=1 SV=3	AKR1B1	1.734	0.794104	0.062707	0.161074	1026.3	1779.5	28.47	6.97	1599.4	1026.3	987	1578.6	1779.5	1791.7	High	High	High	High	High	High
Q9P287	BRCA2 and CDKN1A-interacting protein OS=Homo sapiens OX=9606 GN=BCCIP PE=1 SV=1	BCCIP	2.008	1.00576	0.062696	0.161074	109.7	220.2	19.79	11.75	150.2	109.7	107	182.4	229	220.2	High	High	High	High	High	High
O75694	Nuclear pore complex protein Nup155 OS=Homo sapiens OX=9606 GN=NUP155 PE=1 SV=1	NUP155	2.73	1.4489	0.062892	0.16129	181.4	495.1	54.69	7.87	412.6	181.4	165.2	431.8	495.1	498	High	High	High	High	High	High
P78527	DNA-dependent protein kinase catalytic subunit OS=Homo sapiens OX=9606 GN=PRKDC PE=1 SV=3	PRKDC	1.655	0.726831	0.063545	0.162573	3653.2	6046.3	20.45	4.98	5052.4	3653.2	3559.5	5620.3	6190.2	6046.3	High	High	High	High	High	High
Q9NZ08	Endoplasmic reticulum aminopeptidase 1 OS=Homo sapiens OX=9606 GN=ERAP1 PE=1 SV=3	ERAP1	1.927	0.946357	0.064013	0.163527	218.1	420.5	35.57	5.29	377.3	218.1	207.3	384.4	420.5	423.2	High	High	High	High	High	High
P35527	Keratin, type I cytoskeletal 9 OS=Homo sapiens OX=9606 GN=KRT9 PE=1 SV=3	KRT9	3.072	1.61918	0.064286	0.163957	2053.6	6309	25.66	48.29	1275.9	2053.6	2106.4	2275.5	6764.9	6309	High	High	High	High	High	High
P00387	NADH-cytochrome b5 reductase 3 OS=Homo sapiens OX=9606 GN=CYB5R3 PE=1 SV=3	CYB5R3	1.954	0.96643	0.064399	0.164037	678.2	1325.4	25.18	5.51	1007.1	678.2	656.2	1214.4	1347.8	1325.4	High	High	High	High	High	High
P54136	Arginine--tRNA ligase, cytoplasmic OS=Homo sapiens OX=9606 GN=RARS PE=1 SV=2	RARS	1.952	0.964953	0.064521	0.164218	3685.1	7194.1	32.55	6.96	6100.8	3685.1	3522.1	6425.9	7324.6	7194.1	High	High	High	High	High	High
Q04206	Transcription factor p65 OS=Homo sapiens OX=9606 GN=RELA PE=1 SV=2	RELA	1.68	0.748461	0.064826	0.16432	15.4	25.8	31.16	8.01	24.9	15.4	14.7	29.4	25.5	25.8	High	High	High	High	High	High
H3BNQ7	4-aminobutyrate aminotransferase, mitochondrial OS=Homo sapiens OX=9606 GN=ABAT PE=1 SV=1	ABAT	2.153	1.10635	0.065321	0.16507	46.2	99.6	37.76	10.53	82.6	46.2	43.8	83.3	101.4	99.6	High	High	High	High	High	High
Q96JJ3	Engulfment and cell motility protein 2 OS=Homo sapiens OX=9606 GN=ELMO2 PE=1 SV=2	ELMO2	2.617	1.38791	0.066013	0.166458	43.6	114.1	17.96	38.4	58	43.6	42.6	54.5	123.3	114.1	High	High	High	High	High	High
O94985	Calsyntenin-1 OS=Homo sapiens OX=9606 GN=CLSTN1 PE=1 SV=1	CLSTN1	1.505	0.589763	0.066379	0.167183	19.6	29.5	19.42	33.86	26.6	19.6	19.1	50.8	29.5	29.2	High	High	High	High	High	High
Q9UKK3	Protein mono-ADP-ribosyltransferase PARP4 OS=Homo sapiens OX=9606 GN=PARP4 PE=1 SV=3	PARP4	1.545	0.627607	0.067381	0.168693	1103	1703.9	22.55	4.44	1574.3	1103	1071	1584.1	1719.7	1703.9	High	High	High	High	High	High
P12931	Proto-oncogene tyrosine-protein kinase Src OS=Homo sapiens OX=9606 GN=SRC PE=1 SV=3	SRC	1.782	0.833497	0.067523	0.168966	262.6	467.8	26.39	8.81	397	262.6	253.6	404.5	477.5	467.8	High	High	High	High	High	High
P33993	DNA replication licensing factor MCM7 OS=Homo sapiens OX=9606 GN=MCM7 PE=1 SV=4	MCM7	2.421	1.2756	0.067559	0.169023	6	14.6	43.4	33.41	11.6	6	5.6	24.6	14.1	14.6	High	High	High	High	High	High
O60645	Exocyst complex component 3 OS=Homo sapiens OX=9606 GN=EXOC3 PE=1 SV=3	EXOC3	1.773	0.826193	0.068332	0.170505	121.6	215.6	25.14	8.34	180.3	121.6	117.6	246.7	215.6	213	High	High	High	High	High	High
O75643	U5 small nuclear ribonucleoprotein 200 kDa helicase OS=Homo sapiens OX=9606 GN=SNRNP200 PE=1 SV=2	SNRNP200	1.863	0.897628	0.069435	0.172702	886.1	1650.8	23.25	19.01	1278.1	886.1	859.7	1187.6	1717.6	1650.8	High	High	High	High	High	High
P55786	Puromycin-sensitive aminopeptidase OS=Homo sapiens OX=9606 GN=NPEPPS PE=1 SV=2	NPEPPS	1.587	0.666302	0.070713	0.174423	4676	7421.8	22.52	7.77	6670.9	4676	4541	6496.3	7488.8	7421.8	High	High	High	High	High	High
O15143	Actin-related protein 2/3 complex subunit 1B OS=Homo sapiens OX=9606 GN=ARPC1B PE=1 SV=3	ARPC1B	1.655	0.726831	0.070383	0.174423	1655.1	2739.4	17.16	15.73	2177.2	1655.1	1620.3	2090.8	2824.6	2739.4	High	High	High	High	High	High
Q96HU1	Small G protein signaling modulator 3 OS=Homo sapiens OX=9606 GN=SGSM3 PE=1 SV=1	SGSM3	2.343	1.22836	0.070598	0.174423	14.9	34.8	25.36	3.9	22.1	14.9	14.4	32.7	35.1	34.8	High	High	High	High	High	High
P28288	ATP-binding cassette sub-family D member 3 OS=Homo sapiens OX=9606 GN=ABCD3 PE=1 SV=1	ABCD3	2.858	1.51501	0.070911	0.174744	122.1	349	58.5	31.95	293.6	122.1	110.3	573.7	335	349	High	High	High	High	High	High
P49748	Very long-chain specific acyl-CoA dehydrogenase, mitochondrial OS=Homo sapiens OX=9606 GN=ACADVL PE=1 SV=1	ACADVL	1.643	0.716332	0.07332	0.178123	3374.6	5543.3	27.71	3.14	5201.4	3374.6	3250.3	5833	5512.6	5543.3	High	High	High	High	High	High
Q9UKY4	Protein O-mannosyl-transferase 2 OS=Homo sapiens OX=9606 GN=POMT2 PE=1 SV=2	POMT2	2.079	1.05589	0.074145	0.179498	44.8	93.1	10.25	20.16	52.9	44.8	44.3	66	98.1	93.1	High	High	High	High	High	High
P63096	Guanine nucleotide-binding protein G(i) subunit alpha-1 OS=Homo sapiens OX=9606 GN=GNAI1 PE=1 SV=2	GNAI1	2.307	1.20602	0.075121	0.181208	350.8	809.3	37.1	20.69	620.5	350.8	332.6	553.5	818.5	809.3	High	High	High	High	High	High
A0A075B6Q7	Disrupted in schizophrenia 1 protein OS=Homo sapiens OX=9606 GN=DISC1 PE=1 SV=1	DISC1	1.851	0.888305	0.075501	0.181503	43.1	79.7	38.65	23.96	77.9	43.1	40.6	117.9	79.7	79.4	High	High	High	High	High	High
P21399	Cytoplasmic aconitate hydratase OS=Homo sapiens OX=9606 GN=ACO1 PE=1 SV=3	ACO1	2.042	1.02998	0.075478	0.181503	1025.4	2093.6	32.01	15.05	1684.3	1025.4	981.2	1631.9	2184.7	2093.6	High	High	High	High	High	High
P29353	SHC-transforming protein 1 OS=Homo sapiens OX=9606 GN=SHC1 PE=1 SV=4	SHC1	1.546	0.62854	0.075409	0.181503	146.8	226.9	5.9	10.5	161.8	146.8	145.8	194.3	238.9	226.9	High	High	High	High	High	High
P17405	Sphingomyelin phosphodiesterase OS=Homo sapiens OX=9606 GN=SMPD1 PE=1 SV=5	SMPD1	1.725	0.786596	0.076243	0.18264	20.7	35.6	12.84	22.36	25.4	20.7	20.3	23.7	36.6	35.6	High	High	High	High	High	High
P11216	Glycogen phosphorylase, brain form OS=Homo sapiens OX=9606 GN=PYGB PE=1 SV=5	PYGB	1.957	0.968644	0.077209	0.184278	6207.8	12147.8	37.77	1.03	11087.5	6207.8	5877	12089	12147.8	12329.2	High	High	High	High	High	High
Q8NBJ5	Procollagen galactosyltransferase 1 OS=Homo sapiens OX=9606 GN=COLGALT1 PE=1 SV=1	COLGALT1	2.286	1.19283	0.077375	0.184455	537.2	1228	37.7	1.89	958.7	537.2	508.9	1213.3	1258.9	1228	High	High	High	High	High	High
P62330	ADP-ribosylation factor 6 OS=Homo sapiens OX=9606 GN=ARF6 PE=1 SV=2	ARF6	2.951	1.5612	0.078265	0.185913	57.1	168.6	61.05	4.68	142.6	57.1	51.3	181.5	168.6	166.7	High	High	High	High	High	High
E7ETB3	Aspartyl aminopeptidase OS=Homo sapiens OX=9606 GN=DNPEP PE=1 SV=2	DNPEP	1.65	0.722466	0.078307	0.185913	266.9	440.4	2.34	24.99	256.6	266.9	267.6	283	466.1	440.4	High	High	High	High	High	High
Q9Y6D6	Brefeldin A-inhibited guanine nucleotide-exchange protein 1 OS=Homo sapiens OX=9606 GN=ARFGEF1 PE=1 SV=2	ARFGEF1	1.713	0.776525	0.078455	0.186046	451.2	773.2	29.27	1.13	711.8	451.2	433.6	759.3	773.2	775.3	High	High	High	High	High	High
P32455	Guanylate-binding protein 1 OS=Homo sapiens OX=9606 GN=GBP1 PE=1 SV=2	GBP1	1.597	0.675364	0.078672	0.186263	541.5	864.7	25.89	3.73	812.1	541.5	522.7	811	866.7	864.7	High	High	High	High	High	High
P17301	Integrin alpha-2 OS=Homo sapiens OX=9606 GN=ITGA2 PE=1 SV=1	ITGA2	2.423	1.27679	0.078745	0.18636	22	53.3	54.53	3.18	50	22	20.1	52.1	55.5	53.3	High	High	High	High	High	High
P10620	Microsomal glutathione S-transferase 1 OS=Homo sapiens OX=9606 GN=MGST1 PE=1 SV=1	MGST1	3.229	1.69109	0.079361	0.187309	953.4	3078.8	54.06	22.14	2152.4	953.4	872.3	4420.9	3078.8	3062.7	High	High	High	High	High	High
Q14571	Inositol 1,4,5-trisphosphate receptor type 2 OS=Homo sapiens OX=9606 GN=ITPR2 PE=1 SV=2	ITPR2	2.675	1.41954	0.079972	0.187815	32.9	88	9.51	39.01	38.4	32.9	32.5	41.4	95.1	88	High	High	High	High	High	High
A0A0B4J231	Immunoglobulin lambda-like polypeptide 5 OS=Homo sapiens OX=9606 GN=IGLL5 PE=1 SV=1	IGLL5	2.582	1.36849	0.080735	0.188805	7.2	18.7	32.48	67.74	11.7	7.2	6.6	54.6	18.7	18.6	High	High	High	High	High	High
Q15650	Activating signal cointegrator 1 OS=Homo sapiens OX=9606 GN=TRIP4 PE=1 SV=4	TRIP4	1.805	0.851999	0.081307	0.189657	49.2	88.8	0.12	29.98	49.1	49.2	49.2	51.3	94.3	88.8	High	High	High	High	High	High
Q04695	Keratin, type I cytoskeletal 17 OS=Homo sapiens OX=9606 GN=KRT17 PE=1 SV=2	KRT17	1.632	0.706641	0.081409	0.189826	6687.3	10910.7	31.38	9.86	10876.6	6687.3	6397.8	12815	10910.7	10793.2	High	High	High	High	High	High
Q9UGK3	Signal-transducing adaptor protein 2 OS=Homo sapiens OX=9606 GN=STAP2 PE=1 SV=2	STAP2	2.127	1.08882	0.081724	0.190388	28.2	60	44.93	6.8	55.8	28.2	26.3	55.3	63.4	60	High	High	High	High	High	High
A0A0C4DGB9	Inorganic pyrophosphatase 2, mitochondrial OS=Homo sapiens OX=9606 GN=PPA2 PE=1 SV=1	PPA2	1.52	0.604071	0.082832	0.192034	78.9	120	9.13	18.04	67.4	78.9	79.6	88	124.8	120	High	High	High	High	High	High
U3KQB3	Casein kinase I isoform gamma-1 OS=Homo sapiens OX=9606 GN=CSNK1G1 PE=1 SV=1	CSNK1G1	2.247	1.168	0.083182	0.192243	14.8	33.2	34.77	8.41	25.2	14.8	14.1	29.4	34.6	33.2	High	High	High	High	High	High
Q9BYX2	TBC1 domain family member 2A OS=Homo sapiens OX=9606 GN=TBC1D2 PE=1 SV=3	TBC1D2	1.825	0.867896	0.083322	0.192461	10.8	19.7	38.98	9.21	19.6	10.8	10.2	22.9	19.7	19.5	High	High	High	High	High	High
Q93034	Cullin-5 OS=Homo sapiens OX=9606 GN=CUL5 PE=1 SV=4	CUL5	3.475	1.79701	0.083382	0.19253	38.5	133.9	73.28	6.01	114.8	38.5	33.4	121.6	136.2	133.9	High	High	High	High	High	High
P45880	Voltage-dependent anion-selective channel protein 2 OS=Homo sapiens OX=9606 GN=VDAC2 PE=1 SV=2	VDAC2	1.831	0.872632	0.08613	0.196886	652.1	1194.2	34.64	36.32	1111.5	652.1	619.5	2076.9	1121.8	1194.2	High	High	High	High	High	High
Q96D53	Atypical kinase COQ8B, mitochondrial OS=Homo sapiens OX=9606 GN=COQ8B PE=1 SV=2	COQ8B	1.578	0.658097	0.087206	0.198851	95.5	150.7	0.99	13.28	97.1	95.5	95.5	122.1	158.4	150.7	High	High	High	High	High	High
Q9HB21	Pleckstrin homology domain-containing family A member 1 OS=Homo sapiens OX=9606 GN=PLEKHA1 PE=1 SV=2	PLEKHA1	1.661	0.732052	0.087882	0.199841	64.3	106.8	1.72	26.42	66.2	64.3	64.2	66.6	113	106.8	High	High	High	High	High	High
O75746	Calcium-binding mitochondrial carrier protein Aralar1 OS=Homo sapiens OX=9606 GN=SLC25A12 PE=1 SV=2	SLC25A12	1.753	0.809826	0.088065	0.200022	174.5	305.9	31.26	23.8	283.3	174.5	167	444.9	296.6	305.9	High	High	High	High	High	High
P23141	Liver carboxylesterase 1 OS=Homo sapiens OX=9606 GN=CES1 PE=1 SV=2	CES1	1.546	0.62854	0.088051	0.200022	39.5	61.1	25.61	1.06	59.1	39.5	38.2	61.1	60.1	61.3	High	High	High	High	High	High
Q4LE39	AT-rich interactive domain-containing protein 4B OS=Homo sapiens OX=9606 GN=ARID4B PE=1 SV=2	ARID4B	3.016	1.59264	0.088394	0.200555	19.2	57.8	5.13	122.83	19.2	20.9	19.2	413.5	41.8	57.8	High	High	High	High	High	High
O00534	von Willebrand factor A domain-containing protein 5A OS=Homo sapiens OX=9606 GN=VWA5A PE=2 SV=2	VWA5A	1.561	0.642471	0.089505	0.202611	315.5	492.5	17.95	2.36	420	315.5	308.5	507.2	492.5	484.2	High	High	High	High	High	High
P41091	Eukaryotic translation initiation factor 2 subunit 3 OS=Homo sapiens OX=9606 GN=EIF2S3 PE=1 SV=3	EIF2S3	1.537	0.620117	0.090283	0.203974	1143.7	1758.2	24.2	3.46	1673.2	1143.7	1107.8	1655.2	1759	1758.2	High	High	High	High	High	High
P49821	NADH dehydrogenase [ubiquinone] flavoprotein 1, mitochondrial OS=Homo sapiens OX=9606 GN=NDUFV1 PE=1 SV=4	NDUFV1	1.646	0.718964	0.090732	0.204686	424.4	698.7	28.33	22.67	660	424.4	408.1	996.2	674.7	698.7	High	High	High	High	High	High
P00441	Superoxide dismutase [Cu-Zn] OS=Homo sapiens OX=9606 GN=SOD1 PE=1 SV=2	SOD1	1.613	0.689746	0.092468	0.206865	398.9	643.4	27.15	28.41	609.4	398.9	384.1	1010.1	643.4	628.6	High	High	High	High	High	High
Q13162	Peroxiredoxin-4 OS=Homo sapiens OX=9606 GN=PRDX4 PE=1 SV=1	PRDX4	1.631	0.705757	0.093987	0.209602	276	450.2	27.63	22.57	424.7	276	265.7	634.4	426.8	450.2	High	High	High	High	High	High
P62277	40S ribosomal protein S13 OS=Homo sapiens OX=9606 GN=RPS13 PE=1 SV=2	RPS13	1.576	0.656268	0.094361	0.210141	3534.5	5569	27.41	3.68	5422.8	3534.5	3404.6	5306.9	5707.7	5569	High	High	High	High	High	High
P32189	Glycerol kinase OS=Homo sapiens OX=9606 GN=GK PE=1 SV=3	GK	2.448	1.2916	0.094876	0.210632	44.5	108.8	48.42	4.78	92.6	44.5	41.2	117.7	108.2	108.8	High	High	High	High	High	High
P11413	Glucose-6-phosphate 1-dehydrogenase OS=Homo sapiens OX=9606 GN=G6PD PE=1 SV=4	G6PD	1.528	0.611645	0.09509	0.210922	5248.1	8021.3	20.24	10.54	7233	5248.1	5112.4	6681.2	8113.6	8021.3	High	High	High	High	High	High
O94874	E3 UFM1-protein ligase 1 OS=Homo sapiens OX=9606 GN=UFL1 PE=1 SV=2	UFL1	1.978	0.984042	0.096516	0.213089	361.9	715.9	34.4	8.37	615.6	361.9	344.8	822.1	711.1	715.9	High	High	High	High	High	High
P50570	Dynamin-2 OS=Homo sapiens OX=9606 GN=DNM2 PE=1 SV=2	DNM2	1.656	0.727703	0.098819	0.217057	913.1	1511.8	33.46	7.94	1531	913.1	870.5	1720.1	1495.8	1511.8	High	High	High	High	High	High
P07451	Carbonic anhydrase 3 OS=Homo sapiens OX=9606 GN=CA3 PE=1 SV=3	CA3	17.308	4.11337	0.10061	0.219987	7.3	126.1	23.33	67.44	10	7.3	6.5	21.6	139.8	126.1	High	High	High	High	High	High
Q14008	Cytoskeleton-associated protein 5 OS=Homo sapiens OX=9606 GN=CKAP5 PE=1 SV=3	CKAP5	1.553	0.635058	0.100544	0.219987	189.9	295	23.7	4.75	275.6	189.9	183.9	272.2	295	296.7	High	High	High	High	High	High
O60443	Gasdermin-E OS=Homo sapiens OX=9606 GN=GSDME PE=1 SV=2	GSDME	2.544	1.3471	0.102852	0.223756	101	257	53.36	2.17	225.8	101	92.6	266	257	255.6	High	High	High	High	High	High
P25789	Proteasome subunit alpha type-4 OS=Homo sapiens OX=9606 GN=PSMA4 PE=1 SV=1	PSMA4	1.752	0.809003	0.103005	0.224013	608.1	1065.2	36.68	7.28	1068.3	608.1	576.2	1177.1	1023.9	1065.2	High	High	High	High	High	High
Q13555	Calcium/calmodulin-dependent protein kinase type II subunit gamma OS=Homo sapiens OX=9606 GN=CAMK2G PE=1 SV=4	CAMK2G	1.6	0.678072	0.103215	0.224087	23.9	38.3	26.97	3.11	36.5	23.9	23.1	36.3	38.3	38.3	High	High	High	High	High	High
P82914	28S ribosomal protein S15, mitochondrial OS=Homo sapiens OX=9606 GN=MRPS15 PE=1 SV=1	MRPS15	1.643	0.716332	0.103805	0.224797	121	198.8	33.11	6.22	201.8	121	115.4	219.7	196.6	198.8	High	High	High	High	High	High
O96011	Peroxisomal membrane protein 11B OS=Homo sapiens OX=9606 GN=PEX11B PE=1 SV=1	PEX11B	1.688	0.755315	0.10407	0.22518	172.9	291.9	21.2	13.58	241.9	172.9	168.3	362	291.9	285.3	High	High	High	High	High	High
O00391	Sulfhydryl oxidase 1 OS=Homo sapiens OX=9606 GN=QSOX1 PE=1 SV=3	QSOX1	1.728	0.789103	0.10427	0.225561	19.1	32.9	4.87	9.59	20.7	19.1	19	27.9	32.9	33.3	High	High	High	High	High	High
P51571	Translocon-associated protein subunit delta OS=Homo sapiens OX=9606 GN=SSR4 PE=1 SV=1	SSR4	1.942	0.957543	0.104798	0.226144	51.6	100.2	43.87	12.67	100.6	51.6	48.2	123.4	100.2	99.5	High	High	High	High	High	High
Q9UBF2	Coatomer subunit gamma-2 OS=Homo sapiens OX=9606 GN=COPG2 PE=1 SV=1	COPG2	2.013	1.00935	0.105401	0.227099	292.5	588.9	31.46	5.24	476.7	292.5	280.3	543.8	601.4	588.9	High	High	High	High	High	High
P20340	Ras-related protein Rab-6A OS=Homo sapiens OX=9606 GN=RAB6A PE=1 SV=3	RAB6A	1.534	0.617298	0.105577	0.227342	1515.3	2324.4	27.41	18.44	2324.4	1515.3	1459	3089.7	2234.3	2324.4	High	High	High	High	High	High
P51153	Ras-related protein Rab-13 OS=Homo sapiens OX=9606 GN=RAB13 PE=1 SV=1	RAB13	1.818	0.862352	0.106358	0.22866	88.5	160.9	5.56	28.53	97	88.5	87.9	96.1	171.1	160.9	High	High	High	High	High	High
O43657	Tetraspanin-6 OS=Homo sapiens OX=9606 GN=TSPAN6 PE=1 SV=1	TSPAN6	2.484	1.31266	0.109798	0.233545	14.6	36.2	53.08	26.06	32.5	14.6	13.4	55.4	36.1	36.2	High	High	High	High	High	High
Q5K651	Sterile alpha motif domain-containing protein 9 OS=Homo sapiens OX=9606 GN=SAMD9 PE=1 SV=1	SAMD9	1.983	0.987685	0.110353	0.234374	85	168.6	41.01	8.1	159.2	85	80	191.7	168.6	165.9	High	High	High	High	High	High
P49902	Cytosolic purine 5'-nucleotidase OS=Homo sapiens OX=9606 GN=NT5C2 PE=1 SV=1	NT5C2	2.69	1.42761	0.111756	0.236607	830.5	2234.3	45.15	15.68	1651.3	830.5	776.1	1708.1	2306.3	2234.3	High	High	High	High	High	High
Q96SQ9	Cytochrome P450 2S1 OS=Homo sapiens OX=9606 GN=CYP2S1 PE=1 SV=2	CYP2S1	2.418	1.27381	0.112261	0.237403	21.8	52.7	59.92	36.2	53.4	21.8	19.6	91.9	50	52.7	High	High	High	High	High	High
sp	Creatine kinase M-type OS=Homo sapiens OX=9606 GN=CKM PE=1 SV=2	CKM	33.672	5.07348	0.114107	0.24047	3.2	106.9	6.57	77.81	3.2	3.3	2.9	8.2	118.6	106.9	High	High	High	High	High	High
P50453	Serpin B9 OS=Homo sapiens OX=9606 GN=SERPINB9 PE=1 SV=1	SERPINB9	1.524	0.607863	0.116135	0.24386	637.4	971.6	24.01	11.09	929.7	637.4	617.5	1158.8	952.5	971.6	High	High	High	High	High	High
A6NMH8	Tetraspanin OS=Homo sapiens OX=9606 GN=CD81 PE=1 SV=1	CD81	1.828	0.870266	0.116776	0.244767	107.8	197.1	20.11	10.89	148.3	107.8	105.1	232.1	197.1	190.2	High	High	High	High	High	High
Q9UJY1	Heat shock protein beta-8 OS=Homo sapiens OX=9606 GN=HSPB8 PE=1 SV=1	HSPB8	1.707	0.771463	0.11798	0.246118	25.9	44.3	6.65	15.49	23.2	25.9	26.1	34.3	46.3	44.3	High	High	High	High	High	High
P02538	Keratin, type II cytoskeletal 6A OS=Homo sapiens OX=9606 GN=KRT6A PE=1 SV=3	KRT6A	1.748	0.805705	0.118058	0.246241	7526.3	13155.3	36.44	2.06	13195.5	7526.3	7152.8	13571.5	13155.3	13056.3	High	High	High	High	High	High
F8W6M3	Palmitoyltransferase OS=Homo sapiens OX=9606 GN=ZDHHC3 PE=1 SV=1	ZDHHC3	1.714	0.777367	0.119013	0.247749	9.6	16.5	30.9	38.9	15.5	9.6	9.2	30.1	15.7	16.5	High	High	High	High	High	High
Q9H4A4	Aminopeptidase B OS=Homo sapiens OX=9606 GN=RNPEP PE=1 SV=2	RNPEP	1.757	0.813114	0.119749	0.2489	2103.4	3695.9	27.45	1.49	3230.8	2103.4	2028	3606.2	3695.9	3704.9	High	High	High	High	High	High
Q8WUM0	Nuclear pore complex protein Nup133 OS=Homo sapiens OX=9606 GN=NUP133 PE=1 SV=2	NUP133	2.654	1.40817	0.121193	0.251001	37.8	100.4	49.26	9.22	79.8	37.8	35	86.1	102.3	100.4	High	High	High	High	High	High
Q9P2J5	Leucine--tRNA ligase, cytoplasmic OS=Homo sapiens OX=9606 GN=LARS PE=1 SV=2	LARS	1.577	0.657183	0.122608	0.252881	370.7	584.7	17.08	12.58	487.1	370.7	363	471.3	597.1	584.7	High	High	High	High	High	High
O60318	Germinal-center associated nuclear protein OS=Homo sapiens OX=9606 GN=MCM3AP PE=1 SV=2	MCM3AP	1.953	0.965692	0.123427	0.254289	34.1	66.6	10.52	37.94	28.4	34.1	34.5	32.1	71.7	66.6	High	High	High	High	High	High
P41226	Ubiquitin-like modifier-activating enzyme 7 OS=Homo sapiens OX=9606 GN=UBA7 PE=1 SV=2	UBA7	1.974	0.981122	0.123466	0.254327	212.9	420.2	44.07	0.63	416.5	212.9	199.1	419.2	420.2	424.3	High	High	High	High	High	High
Q15286	Ras-related protein Rab-35 OS=Homo sapiens OX=9606 GN=RAB35 PE=1 SV=1	RAB35	2.905	1.53854	0.124376	0.255791	309.1	898.1	53.94	4.71	697.1	309.1	283.2	831.5	907.4	898.1	High	High	High	High	High	High
Q16666	Gamma-interferon-inducible protein 16 OS=Homo sapiens OX=9606 GN=IFI16 PE=1 SV=3	IFI16	2.011	1.00791	0.126236	0.257936	405.4	815.4	38.6	31.19	732.7	405.4	383.1	1334.7	815.4	794.1	High	High	High	High	High	High
A4D1P6	WD repeat-containing protein 91 OS=Homo sapiens OX=9606 GN=WDR91 PE=1 SV=2	WDR91	1.825	0.867896	0.127341	0.259385	39.3	71.8	10.63	16.99	46.8	39.3	38.9	54.2	75.5	71.8	High	High	High	High	High	High
Q02338	D-beta-hydroxybutyrate dehydrogenase, mitochondrial OS=Homo sapiens OX=9606 GN=BDH1 PE=1 SV=3	BDH1	1.974	0.981122	0.127969	0.260085	50.9	100.4	45.6	0.24	101.7	50.9	47.4	100.4	100.9	100.4	High	High	High	High	High	High
Q02978	Mitochondrial 2-oxoglutarate/malate carrier protein OS=Homo sapiens OX=9606 GN=SLC25A11 PE=1 SV=3	SLC25A11	1.67	0.739848	0.128726	0.261127	166.2	277.5	36.24	25.22	290	166.2	157.5	409.3	264.8	277.5	High	High	High	High	High	High
Q9NV70	Exocyst complex component 1 OS=Homo sapiens OX=9606 GN=EXOC1 PE=1 SV=4	EXOC1	1.689	0.756169	0.130719	0.264331	319.6	539.8	17.16	21.68	420.4	319.6	312.9	365.9	557.1	539.8	High	High	High	High	High	High
A3KMH1	von Willebrand factor A domain-containing protein 8 OS=Homo sapiens OX=9606 GN=VWA8 PE=1 SV=2	VWA8	7.343	2.87637	0.133328	0.268335	271.4	1992.8	23.02	70.32	390.3	271.4	263.6	288.5	2215.1	1992.8	High	High	High	High	High	High
O95716	Ras-related protein Rab-3D OS=Homo sapiens OX=9606 GN=RAB3D PE=1 SV=1	RAB3D	1.622	0.697774	0.133585	0.268555	214.5	347.9	31.81	8.54	351.3	214.5	205.2	397.2	340.2	347.9	High	High	High	High	High	High
A0A0A0MSI8	Exocyst complex component 5 OS=Homo sapiens OX=9606 GN=EXOC5 PE=1 SV=1	EXOC5	2.529	1.33857	0.134574	0.269655	288	728.4	12.53	43.53	352.5	288	283.5	302.1	782.2	728.4	High	High	High	High	High	High
A0A087X0V5	2'-5'-oligoadenylate synthase 2 OS=Homo sapiens OX=9606 GN=OAS2 PE=1 SV=1	OAS2	2.07	1.04963	0.135191	0.270551	487.3	1008.7	50.36	27.06	1042.5	487.3	449.1	1511	939.4	1008.7	High	High	High	High	High	High
Q9BTU6	Phosphatidylinositol 4-kinase type 2-alpha OS=Homo sapiens OX=9606 GN=PI4K2A PE=1 SV=1	PI4K2A	1.91	0.933573	0.135606	0.271169	137.8	263.2	6.12	36.72	124.2	137.8	138.8	130.1	281.4	263.2	High	High	High	High	High	High
P06737	Glycogen phosphorylase, liver form OS=Homo sapiens OX=9606 GN=PYGL PE=1 SV=4	PYGL	1.564	0.645241	0.135827	0.27157	1688.6	2641.4	25.92	2.29	2535.1	1688.6	1631.7	2743.4	2641.4	2634	High	High	High	High	High	High
P54619	5'-AMP-activated protein kinase subunit gamma-1 OS=Homo sapiens OX=9606 GN=PRKAG1 PE=1 SV=1	PRKAG1	2.585	1.37016	0.138811	0.275426	72.5	187.5	50.58	9.71	155.8	72.5	67	159.9	192.3	187.5	High	High	High	High	High	High
P48163	NADP-dependent malic enzyme OS=Homo sapiens OX=9606 GN=ME1 PE=1 SV=1	ME1	1.868	0.901494	0.138889	0.275496	486.2	908.5	35.13	0.8	836	486.2	462.8	908.8	908.5	896.1	High	High	High	High	High	High
Q9BQA1	Methylosome protein 50 OS=Homo sapiens OX=9606 GN=WDR77 PE=1 SV=1	WDR77	1.967	0.975997	0.140129	0.277396	30.3	59.6	44.66	6.31	59.8	30.3	28.3	65.7	58.6	59.6	High	High	High	High	High	High
Q08J23	tRNA (cytosine(34)-C(5))-methyltransferase OS=Homo sapiens OX=9606 GN=NSUN2 PE=1 SV=2	NSUN2	1.546	0.62854	0.141086	0.278945	320.7	495.7	29.27	2.76	505.8	320.7	308.1	518.4	493.3	495.7	High	High	High	High	High	High	Phospho [S743; S751]
P00390	Glutathione reductase, mitochondrial OS=Homo sapiens OX=9606 GN=GSR PE=1 SV=2	GSR	1.727	0.788268	0.141622	0.279616	1755.1	3030.5	37.29	1.13	3112.4	1755.1	1662.6	3030.5	2984.2	3050.7	High	High	High	High	High	High
Q5TFE4	5'-nucleotidase domain-containing protein 1 OS=Homo sapiens OX=9606 GN=NT5DC1 PE=1 SV=1	NT5DC1	1.512	0.596458	0.143478	0.281671	50.1	75.7	4.32	23.12	53.8	50.1	49.8	50.1	78.9	75.7	High	High	High	High	High	High
O15427	Monocarboxylate transporter 4 OS=Homo sapiens OX=9606 GN=SLC16A3 PE=1 SV=1	SLC16A3	1.953	0.965692	0.147969	0.288364	981.5	1916.7	51.43	19.97	2132.2	981.5	902.2	2646.9	1890	1916.7	High	High	High	High	High	High
P14780	Matrix metalloproteinase-9 OS=Homo sapiens OX=9606 GN=MMP9 PE=1 SV=3	MMP9	2.677	1.42062	0.151469	0.292392	44.9	120.1	35.25	34.95	77.3	44.9	42.7	61.2	126	120.1	High	High	High	High	High	High
I3L3Q4	Glyoxalase domain-containing protein 4 (Fragment) OS=Homo sapiens OX=9606 GN=GLOD4 PE=1 SV=1	GLOD4	1.787	0.83754	0.157464	0.299655	87.7	156.7	30.53	12.19	141	87.7	84.1	127.7	160.9	156.7	High	High	High	High	High	High
Q8IZV5	Retinol dehydrogenase 10 OS=Homo sapiens OX=9606 GN=RDH10 PE=1 SV=1	RDH10	1.819	0.863146	0.15802	0.300311	359.5	654.1	32.39	0.65	593.9	359.5	343.9	654.1	659	650.6	High	High	High	High	High	High
P57081	tRNA (guanine-N(7)-)-methyltransferase non-catalytic subunit WDR4 OS=Homo sapiens OX=9606 GN=WDR4 PE=1 SV=2	WDR4	1.532	0.615416	0.158098	0.300415	36.6	56.1	9.27	22.43	42.6	36.6	36.2	38.1	59.6	56.1	High	High	High	High	High	High
Q17RN3	Protein FAM98C OS=Homo sapiens OX=9606 GN=FAM98C PE=2 SV=1	FAM98C	1.522	0.605968	0.160192	0.303323	36.8	56	18.98	26.84	26.2	36.8	37.5	34.6	59.4	56	High	High	High	High	High	High
Q96G03	Phosphoglucomutase-2 OS=Homo sapiens OX=9606 GN=PGM2 PE=1 SV=4	PGM2	1.955	0.967169	0.164369	0.308934	2352.9	4600.9	37.78	14.21	4204.5	2352.9	2228.9	3581.6	4667.8	4600.9	High	High	High	High	High	High
Q53GQ0	Very-long-chain 3-oxoacyl-CoA reductase OS=Homo sapiens OX=9606 GN=HSD17B12 PE=1 SV=2	HSD17B12	1.503	0.587845	0.166801	0.312679	248.1	372.9	31.26	21.66	402.6	248.1	237.2	521	357.3	372.9	High	High	High	High	High	High
Q8NCA5	Protein FAM98A OS=Homo sapiens OX=9606 GN=FAM98A PE=1 SV=2	FAM98A	1.815	0.85997	0.168347	0.3147	37.2	67.5	27.37	2.8	57.1	37.2	35.9	66.9	70.5	67.5	High	High	High	High	High	High
A0A0A6YYL2	Sulfotransferase OS=Homo sapiens OX=9606 GN=SULT1A4 PE=1 SV=1	SULT1A4	1.629	0.703987	0.169884	0.316629	223.4	363.9	0.43	18.78	221.9	223.4	223.7	259.9	371.2	363.9	High	High	High	High	High	High
P49720	Proteasome subunit beta type-3 OS=Homo sapiens OX=9606 GN=PSMB3 PE=1 SV=2	PSMB3	1.671	0.740712	0.17029	0.317127	307.2	513.3	25.03	14.44	455.2	307.2	297.4	396.8	518.3	513.3	High	High	High	High	High	High
Q96QR8	Transcriptional activator protein Pur-beta OS=Homo sapiens OX=9606 GN=PURB PE=1 SV=3	PURB	1.727	0.788268	0.174296	0.322242	82.4	142.4	40.87	5.81	154	82.4	77.6	156.2	140.6	142.4	High	High	High	High	High	High
O43310	CBP80/20-dependent translation initiation factor OS=Homo sapiens OX=9606 GN=CTIF PE=1 SV=1	CTIF	1.864	0.898402	0.176326	0.32501	37.9	70.7	9.61	33.44	44.3	37.9	37.5	38	76	70.7	High	High	High	High	High	High
Q96EK6	Glucosamine 6-phosphate N-acetyltransferase OS=Homo sapiens OX=9606 GN=GNPNAT1 PE=1 SV=1	GNPNAT1	1.646	0.718964	0.1764	0.325051	111.1	182.9	23.22	6.45	160.3	111.1	107.9	204	182.9	182.6	High	High	High	High	High	High
A0AVT1	Ubiquitin-like modifier-activating enzyme 6 OS=Homo sapiens OX=9606 GN=UBA6 PE=1 SV=1	UBA6	1.74	0.799087	0.177923	0.327099	670.3	1166.1	35.17	6.58	1153.1	670.3	637.9	1042.7	1166.1	1175.9	High	High	High	High	High	High
Q9BVJ7	Dual specificity protein phosphatase 23 OS=Homo sapiens OX=9606 GN=DUSP23 PE=1 SV=1	DUSP23	1.682	0.750178	0.181349	0.331734	87.8	147.7	8.72	19.55	75.6	87.8	88.7	107.1	158	147.7	High	High	High	High	High	High
O95248	Myotubularin-related protein 5 OS=Homo sapiens OX=9606 GN=SBF1 PE=1 SV=4	SBF1	1.988	0.991318	0.183175	0.334284	11.4	22.6	50.93	13.26	24.5	11.4	10.4	27.6	21.6	22.6	High	High	High	High	High	High
P18085	ADP-ribosylation factor 4 OS=Homo sapiens OX=9606 GN=ARF4 PE=1 SV=3	ARF4	2.5	1.32193	0.186214	0.338295	49.2	123.1	55.14	1.85	112.9	49.2	45	126.8	123.1	122.6	High	High	High	High	High	High
A0A0U1RRB6	Exocyst complex component OS=Homo sapiens OX=9606 GN=EXOC6B PE=1 SV=1	EXOC6B	2.197	1.13553	0.187928	0.340722	14.7	32.4	27.95	32.96	22.8	14.7	14.2	16.9	32.5	32.4	High	High	High	High	High	High
Q8NFJ5	Retinoic acid-induced protein 3 OS=Homo sapiens OX=9606 GN=GPRC5A PE=1 SV=2	GPRC5A	1.657	0.728574	0.188813	0.341615	761.3	1261.1	1.62	30.31	740.8	761.3	762.6	709.4	1300.8	1261.1	High	High	High	High	High	High
Q9NTG7	NAD-dependent protein deacetylase sirtuin-3, mitochondrial OS=Homo sapiens OX=9606 GN=SIRT3 PE=1 SV=2	SIRT3	2.514	1.32998	0.189583	0.342486	4.8	12	43.2	149.31	2	5.3	4.8	174	5.7	12	High	High	High	High	High	High
Q13642	Four and a half LIM domains protein 1 OS=Homo sapiens OX=9606 GN=FHL1 PE=1 SV=4	FHL1	8.715	3.1235	0.190219	0.342811	11.8	102.6	2.17	71.25	12.1	11.8	11.6	13.8	112.9	102.6	High	High	High	High	High	High
P00450	Ceruloplasmin OS=Homo sapiens OX=9606 GN=CP PE=1 SV=1	CP	2.252	1.17121	0.191396	0.344202	13.3	29.9	36.81	68.07	23	13.3	12.2	74.4	21.3	29.9	High	High	High	High	High	High
Q8WX93	Palladin OS=Homo sapiens OX=9606 GN=PALLD PE=1 SV=3	PALLD	1.67	0.739848	0.196085	0.350177	284.3	474.6	21.5	20.67	399.5	284.3	276.6	330.1	493.9	474.6	High	High	High	High	High	High
Q9UPY3	Endoribonuclease Dicer OS=Homo sapiens OX=9606 GN=DICER1 PE=1 SV=3	DICER1	1.697	0.762987	0.200717	0.356354	33.3	56.5	0.04	32.03	33.3	33.3	33.3	31.2	60.2	56.5	High	High	High	High	High	High
P50583	Bis(5'-nucleosyl)-tetraphosphatase [asymmetrical] OS=Homo sapiens OX=9606 GN=NUDT2 PE=1 SV=3	NUDT2	1.548	0.630405	0.209819	0.366897	28.2	43.7	3.24	15.69	29.8	28.2	28.1	33.6	45.5	43.7	High	High	High	High	High	High
H7C5E2	B-cell receptor-associated protein 29 (Fragment) OS=Homo sapiens OX=9606 GN=BCAP29 PE=1 SV=1	BCAP29	1.55	0.632268	0.222883	0.382874	60.7	94.1	0.31	22.81	60.4	60.8	60.7	62.5	97.5	94.1	High	High	High	High	High	High
Q8TCS8	Polyribonucleotide nucleotidyltransferase 1, mitochondrial OS=Homo sapiens OX=9606 GN=PNPT1 PE=1 SV=2	PNPT1	1.559	0.640621	0.222831	0.382874	58.8	91.6	26.86	11.12	89.5	58.8	56.7	75.1	91.6	91.7	High	High	High	High	High	High
O15530	3-phosphoinositide-dependent protein kinase 1 OS=Homo sapiens OX=9606 GN=PDPK1 PE=1 SV=1	PDPK1	1.696	0.762136	0.225423	0.384533	172	291.7	29.54	7.2	272.4	172	165.3	258.7	295.7	291.7	High	High	High	High	High	High
Q9UL25	Ras-related protein Rab-21 OS=Homo sapiens OX=9606 GN=RAB21 PE=1 SV=3	RAB21	1.643	0.716332	0.225737	0.384894	355.9	584.7	4.34	32.59	330.7	355.9	357.8	319.7	626.4	584.7	High	High	High	High	High	High
P54578	Ubiquitin carboxyl-terminal hydrolase 14 OS=Homo sapiens OX=9606 GN=USP14 PE=1 SV=3	USP14	1.508	0.592636	0.227413	0.386741	768.3	1158.8	25.37	4.59	1144.2	768.3	743.2	1070.7	1158.8	1162.3	High	High	High	High	High	High
Q9Y2T2	AP-3 complex subunit mu-1 OS=Homo sapiens OX=9606 GN=AP3M1 PE=1 SV=1	AP3M1	1.691	0.757877	0.227693	0.387062	218.9	370.1	39.88	3.13	402.9	218.9	206.2	355.1	370.1	377.7	High	High	High	High	High	High
Q5GLZ8	Probable E3 ubiquitin-protein ligase HERC4 OS=Homo sapiens OX=9606 GN=HERC4 PE=1 SV=1	HERC4	3.852	1.94561	0.235054	0.396624	897.5	3457	5.17	63.86	977.6	897.5	892.8	708.1	3806.6	3457	High	High	High	High	High	High
Q15418	Ribosomal protein S6 kinase alpha-1 OS=Homo sapiens OX=9606 GN=RPS6KA1 PE=1 SV=2	RPS6KA1	1.521	0.60502	0.236085	0.397703	1412.8	2148.3	19.99	5.84	1940.6	1412.8	1378.1	1942.1	2157.1	2148.3	High	High	High	High	High	High
P80723	Brain acid soluble protein 1 OS=Homo sapiens OX=9606 GN=BASP1 PE=1 SV=2	BASP1	1.848	0.885965	0.239788	0.402172	196	362.1	26.21	26.9	294.8	196	188.5	223.1	382.6	362.1	High	High	High	High	High	High
O14521	Succinate dehydrogenase [ubiquinone] cytochrome b small subunit, mitochondrial OS=Homo sapiens OX=9606 GN=SDHD PE=1 SV=1	SDHD	1.512	0.596458	0.240674	0.403238	41.3	62.4	33.15	5.05	68.9	41.3	39.4	66.9	60.7	62.4	High	High	High	High	High	High
P05198	Eukaryotic translation initiation factor 2 subunit 1 OS=Homo sapiens OX=9606 GN=EIF2S1 PE=1 SV=3	EIF2S1	1.588	0.667211	0.242715	0.405858	604.8	960.1	32.87	6.89	1006	604.8	577.8	863.8	986.4	960.1	High	High	High	High	High	High
A0A0G2JLB3	Glucosylceramidase OS=Homo sapiens OX=9606 GN=GBA PE=1 SV=1	GBA	1.836	0.876566	0.247727	0.411976	718.3	1319	42.27	1.46	1369.8	718.3	674.8	1350.6	1315.2	1319	High	High	High	High	High	High
P12882	Myosin-1 OS=Homo sapiens OX=9606 GN=MYH1 PE=1 SV=3	MYH1	10.326	3.36821	0.251407	0.416672	87.3	901.2	8.59	68.74	77.9	92.5	87.3	143.3	997.3	901.2	High	High	High	High	High	High
P34913	Bifunctional epoxide hydrolase 2 OS=Homo sapiens OX=9606 GN=EPHX2 PE=1 SV=2	EPHX2	2.253	1.17185	0.25143	0.416672	98.9	222.8	22.49	41.01	141	98.9	96	98.5	237.7	222.8	High	High	High	High	High	High
Q14195	Dihydropyrimidinase-related protein 3 OS=Homo sapiens OX=9606 GN=DPYSL3 PE=1 SV=1	DPYSL3	1.816	0.860764	0.252636	0.418237	10.4	18.9	45.87	2.46	20.9	10.4	9.7	18.9	19.5	18.6	High	High	High	High	High	High
Q9UGJ0	5'-AMP-activated protein kinase subunit gamma-2 OS=Homo sapiens OX=9606 GN=PRKAG2 PE=1 SV=1	PRKAG2	1.628	0.703101	0.260795	0.428308	49	79.8	3.72	33.08	46	49	49.2	42.6	83.9	79.8	High	High	High	High	High	High	Phospho [Y504]
Q14508	WAP four-disulfide core domain protein 2 OS=Homo sapiens OX=9606 GN=WFDC2 PE=1 SV=2	WFDC2	1.642	0.715454	0.261146	0.428774	454	745.4	18.14	23.11	606.2	454	443.9	1052.1	697.9	745.4	High	High	High	High	High	High
Q9NXE4	Sphingomyelin phosphodiesterase 4 OS=Homo sapiens OX=9606 GN=SMPD4 PE=1 SV=3	SMPD4	2.972	1.57143	0.261878	0.428971	11.3	33.5	40.86	47.38	21.1	11.3	10.6	12.3	35.6	33.5	High	High	High	High	High	High
Q14669	E3 ubiquitin-protein ligase TRIP12 OS=Homo sapiens OX=9606 GN=TRIP12 PE=1 SV=1	TRIP12	1.596	0.674461	0.264584	0.43231	26.7	42.6	27.49	12.63	41	26.7	25.7	34.4	43.7	42.6	High	High	High	High	High	High	Phospho [T1424]
P10301	Ras-related protein R-Ras OS=Homo sapiens OX=9606 GN=RRAS PE=1 SV=1	RRAS	1.818	0.862352	0.265825	0.433951	34.6	62.8	55.91	20.27	80	34.6	31.4	87.4	62.2	62.8	High	High	High	High	High	High
P02647	Apolipoprotein A-I OS=Homo sapiens OX=9606 GN=APOA1 PE=1 SV=1	APOA1	1.607	0.68437	0.266577	0.434894	595.6	957.1	46.03	6.82	223.7	595.6	611.9	1069.5	948.3	957.1	High	High	High	High	High	High
H0YJ75	Serine/threonine-protein phosphatase 2A 56 kDa regulatory subunit gamma isoform (Fragment) OS=Homo sapiens OX=9606 GN=PPP2R5C PE=1 SV=1	PPP2R5C	1.503	0.587845	0.26906	0.438056	31.5	47.4	1.03	28.27	32.1	31.5	31.5	28.6	50.8	47.4	High	High	High	High	High	High
Q92688	Acidic leucine-rich nuclear phosphoprotein 32 family member B OS=Homo sapiens OX=9606 GN=ANP32B PE=1 SV=1	ANP32B	1.514	0.598365	0.271968	0.441052	1127.5	1706.6	23.63	3.96	1636.1	1127.5	1093.8	1599.9	1721.6	1706.6	High	High	High	High	High	High
P62081	40S ribosomal protein S7 OS=Homo sapiens OX=9606 GN=RPS7 PE=1 SV=1	RPS7	1.522	0.605968	0.287043	0.460363	579.7	882.5	34.7	15.44	989.1	579.7	550.7	1087.7	812.1	882.5	High	High	High	High	High	High
Q8ND56	Protein LSM14 homolog A OS=Homo sapiens OX=9606 GN=LSM14A PE=1 SV=3	LSM14A	1.55	0.632268	0.292772	0.467908	52.1	80.8	4.98	31.08	47.9	52.1	52.4	45.2	85	80.8	High	High	High	High	High	High	Phospho [S216]
B5MCA4	Epithelial cell adhesion molecule OS=Homo sapiens OX=9606 GN=EPCAM PE=1 SV=1	EPCAM	1.676	0.745022	0.299501	0.474984	32	53.7	16.54	18	41.7	32	31.4	39.9	56.8	53.7	High	High	High	High	High	High
H7BY55	Complement decay-accelerating factor OS=Homo sapiens OX=9606 GN=CD55 PE=1 SV=2	CD55	2.119	1.08338	0.301573	0.477618	24.9	52.7	23.81	47.59	16.1	24.9	25.5	19.2	55.5	52.7	High	High	High	High	High	High
P78385	Keratin, type II cuticular Hb3 OS=Homo sapiens OX=9606 GN=KRT83 PE=1 SV=2	KRT83	1.617	0.69332	0.302121	0.478426	15.7	25.4	5.43	47.14	17.2	15.7	15.6	25.4	14	38.5	High	High	High	High	High	High
Q8IYB5	Stromal membrane-associated protein 1 OS=Homo sapiens OX=9606 GN=SMAP1 PE=1 SV=2	SMAP1	3.763	1.91188	0.311303	0.489814	56.6	212.9	4.38	65.65	60.8	56.6	56.3	39.9	234.3	212.9	High	High	High	High	High	High
P57735	Ras-related protein Rab-25 OS=Homo sapiens OX=9606 GN=RAB25 PE=1 SV=2	RAB25	1.555	0.636915	0.311993	0.490598	296.2	460.6	36.21	4.09	517.2	296.2	281.2	433.6	469.2	460.6	High	High	High	High	High	High
P15170	Eukaryotic peptide chain release factor GTP-binding subunit ERF3A OS=Homo sapiens OX=9606 GN=GSPT1 PE=1 SV=1	GSPT1	1.579	0.659011	0.315076	0.493989	532.2	840.4	38.55	2.21	961.4	532.2	503.1	814.8	840.4	850.7	High	High	High	High	High	High
Q7Z7H5	Transmembrane emp24 domain-containing protein 4 OS=Homo sapiens OX=9606 GN=TMED4 PE=1 SV=1	TMED4	1.529	0.612588	0.326153	0.507993	373.3	570.5	5.41	28.33	408.1	373.3	371.1	340.1	601.3	570.5	High	High	High	High	High	High
P84085	ADP-ribosylation factor 5 OS=Homo sapiens OX=9606 GN=ARF5 PE=1 SV=2	ARF5	1.611	0.687956	0.330127	0.512685	83.1	133.8	40.51	3.18	154.4	83.1	78.3	140.6	132.5	133.8	High	High	High	High	High	High
P53004	Biliverdin reductase A OS=Homo sapiens OX=9606 GN=BLVRA PE=1 SV=2	BLVRA	1.712	0.775683	0.367968	0.553668	1406.7	2408.6	26.57	25.05	2133	1406.7	1358.8	1529.1	2505.8	2408.6	High	High	High	High	High	High
Q969S9	Ribosome-releasing factor 2, mitochondrial OS=Homo sapiens OX=9606 GN=GFM2 PE=1 SV=1	GFM2	1.719	0.78157	0.384444	0.573505	118.7	204	27.62	26.07	182.8	118.7	114.5	126.4	211.4	204	High	High	High	High	High	High
Q8WVY7	Ubiquitin-like domain-containing CTD phosphatase 1 OS=Homo sapiens OX=9606 GN=UBLCP1 PE=1 SV=2	UBLCP1	3.029	1.59884	0.400085	0.591869	219.9	665.8	72.7	25.76	650.6	219.9	191.4	420.8	704.3	665.8	High	High	High	High	High	High
Q16539	Mitogen-activated protein kinase 14 OS=Homo sapiens OX=9606 GN=MAPK14 PE=1 SV=3	MAPK14	1.94	0.956057	0.402118	0.594188	205.9	399.4	33.76	29.81	347.2	205.9	196.6	227.7	413.4	399.4	High	High	High	High	High	High
P68032	Actin, alpha cardiac muscle 1 OS=Homo sapiens OX=9606 GN=ACTC1 PE=1 SV=1	ACTC1	1.52	0.604071	0.402913	0.594951	2649.7	4026.7	9.37	18.34	3083.6	2649.7	2615.6	2874.3	4026.7	4038.4	High	High	High	High	High	High
Q7L5L3	Lysophospholipase D GDPD3 OS=Homo sapiens OX=9606 GN=GDPD3 PE=2 SV=3	GDPD3	1.525	0.608809	0.412959	0.604552	65	99.2	34.01	11.39	110	65	62	119.8	99.2	98.6	High	High	High	High	High	High
A0A0A0MS54	cAMP-dependent protein kinase catalytic subunit beta OS=Homo sapiens OX=9606 GN=PRKACB PE=1 SV=1	PRKACB	1.839	0.878921	0.420185	0.612258	524	963.8	21.5	34.96	736.6	524	510.2	492.5	1014.7	963.8	High	High	High	High	High	High
E7EWW0	VPS35 endosomal protein sorting factor-like OS=Homo sapiens OX=9606 GN=VPS35L PE=1 SV=2	VPS35L	1.528	0.611645	0.42576	0.616394	156.5	239.1	20.37	9.64	216.3	156.5	152.6	202.5	241.8	239.1	High	High	High	High	High	High
Q9BWS9	Chitinase domain-containing protein 1 OS=Homo sapiens OX=9606 GN=CHID1 PE=1 SV=1	CHID1	1.624	0.699552	0.432752	0.623113	105.7	171.6	4.8	28.14	114.5	105.7	105.2	102.6	180.4	171.6	High	High	High	High	High	High
P13010	X-ray repair cross-complementing protein 5 OS=Homo sapiens OX=9606 GN=XRCC5 PE=1 SV=3	XRCC5	1.581	0.660837	0.438369	0.627936	4572.8	7227.8	30.74	16.73	7374.8	4572.8	4386.9	5390.4	7409.3	7227.8	High	High	High	High	High	High
O75695	Protein XRP2 OS=Homo sapiens OX=9606 GN=RP2 PE=1 SV=4	RP2	1.601	0.678973	0.440041	0.629148	41.8	66.9	26.05	16.97	62.9	41.8	40.4	49.1	67.1	66.9	High	High	High	High	High	High
A0A0G2JMH6	HLA-DRA OS=Homo sapiens OX=9606 GN=HLA-DRA PE=1 SV=1	HLA-DRA	1.621	0.696884	0.4613	0.650672	1541.6	2498.5	16.94	41.41	1140.5	1541.6	1569.8	1101.7	2695.9	2498.5	High	High	High	High	High	High
Q96CS3	FAS-associated factor 2 OS=Homo sapiens OX=9606 GN=FAF2 PE=1 SV=2	FAF2	1.678	0.746743	0.476796	0.667524	283.3	475.5	10.76	32.39	337.6	283.3	280	259.9	505.5	475.5	High	High	High	High	High	High
P25788	Proteasome subunit alpha type-3 OS=Homo sapiens OX=9606 GN=PSMA3 PE=1 SV=2	PSMA3	1.511	0.595504	0.485996	0.676301	2157.1	3258.5	39.74	2.58	3965.1	2157.1	2035.5	3295.4	3136.1	3258.5	High	High	High	High	High	High
P28715	DNA repair protein complementing XP-G cells OS=Homo sapiens OX=9606 GN=ERCC5 PE=1 SV=3	ERCC5	1.521	0.60502	0.518428	0.709595	21	32	24.24	39.37	13.5	21	21.5	15	34.9	32	High	High	High	High	High	High
Q96KA5	Cleft lip and palate transmembrane protein 1-like protein OS=Homo sapiens OX=9606 GN=CLPTM1L PE=1 SV=1	CLPTM1L	1.772	0.825379	0.533031	0.72316	41.7	73.9	28.95	30.34	65.6	41.7	40.2	42.1	77.7	73.9	High	High	High	High	High	High
Q5VYS8	Terminal uridylyltransferase 7 OS=Homo sapiens OX=9606 GN=TUT7 PE=1 SV=1	TUT7	1.632	0.706641	0.577714	0.767087	19.8	32.3	64.93	74.78	52	19.8	17.4	92.4	24.4	32.3	High	High	High	High	High	High
O95471	Claudin-7 OS=Homo sapiens OX=9606 GN=CLDN7 PE=1 SV=4	CLDN7	1.646	0.718964	0.582791	0.770752	41.7	68.6	43	1.19	80.4	41.7	39.2	69	67.5	68.6	High	High	High	High	High	High
Q9BRX8	Peroxiredoxin-like 2A OS=Homo sapiens OX=9606 GN=PRXL2A PE=1 SV=3	PRXL2A	1.581	0.660837	0.600119	0.78865	986	1558.8	35.53	14.72	1705.9	986	938.6	1203.1	1585	1558.8	High	High	High	High	High	High
Q13188	Serine/threonine-protein kinase 3 OS=Homo sapiens OX=9606 GN=STK3 PE=1 SV=2	STK3	1.67	0.739848	0.626985	0.809565	37.1	61.9	22.6	33.6	53	37.1	36	32.4	64.3	61.9	High	High	High	High	High	High
O15198	Mothers against decapentaplegic homolog 9 OS=Homo sapiens OX=9606 GN=SMAD9 PE=1 SV=1	SMAD9	1.611	0.687956	0.680823	0.852579	58.1	93.6	0.16	41.96	58.2	58.1	58.1	40	98.5	93.6	High	High	High	High	High	High
Q8IY95	Transmembrane protein 192 OS=Homo sapiens OX=9606 GN=TMEM192 PE=1 SV=1	TMEM192	1.609	0.686164	0.803117	0.947248	78.3	126	1.07	43.61	79.8	78.3	78.3	51.9	134.3	126	High	High	High	High	High	High
Q9BUP3	Oxidoreductase HTATIP2 OS=Homo sapiens OX=9606 GN=HTATIP2 PE=1 SV=2	HTATIP2	1.816	0.860764	0.98637	1	63.3	115	29.41	56.28	100.2	63.3	60.9	32.1	125.5	115	High	High	High	High	High	High
P22307	Non-specific lipid-transfer protein OS=Homo sapiens OX=9606 GN=SCP2 PE=1 SV=2	SCP2	0.559	-0.83908	0.006936	0.050471	5484.4	3063.4	11.2	8.13	4514.9	5484.4	5552.7	2659.9	3063.4	3082.6	High	High	High	High	High	High
Q9Y2Z4	Tyrosine--tRNA ligase, mitochondrial OS=Homo sapiens OX=9606 GN=YARS2 PE=1 SV=2	YARS2	0.435	-1.20091	0.006977	0.050683	250.4	108.8	19.25	17.27	177.2	250.4	255.6	140.8	103.2	108.8	High	High	High	High	High	High
O00151	PDZ and LIM domain protein 1 OS=Homo sapiens OX=9606 GN=PDLIM1 PE=1 SV=4	PDLIM1	0.529	-0.91866	0.007166	0.051588	7701.9	4077.6	18.58	7.8	5519.9	7701.9	7852.8	4584.4	3969.6	4077.6	High	High	High	High	High	High
Q9NWV8	BRISC and BRCA1-A complex member 1 OS=Homo sapiens OX=9606 GN=BABAM1 PE=1 SV=1	BABAM1	0.492	-1.02327	0.00732	0.051766	236.4	116.3	20.94	8.47	161.8	236.4	241.6	101.1	116.3	118.6	High	High	High	High	High	High
B4E321	Protein OS-9 OS=Homo sapiens OX=9606 GN=OS9 PE=1 SV=1	OS9	0.639	-0.64611	0.007247	0.051766	49.5	31.6	10.65	10.11	41.1	49.5	50.1	37.3	31.6	31.3	High	High	High	High	High	High
P61758	Prefoldin subunit 3 OS=Homo sapiens OX=9606 GN=VBP1 PE=1 SV=4	VBP1	0.472	-1.08314	0.007392	0.052084	653.9	308.7	14.03	15.58	511	653.9	663.7	384.1	287.1	308.7	High	High	High	High	High	High
P17568	NADH dehydrogenase [ubiquinone] 1 beta subcomplex subunit 7 OS=Homo sapiens OX=9606 GN=NDUFB7 PE=1 SV=4	NDUFB7	0.605	-0.72499	0.007439	0.052256	293	177.3	14.06	4.53	228.9	293	297.6	188.9	177.3	173.1	High	High	High	High	High	High
Q07065	Cytoskeleton-associated protein 4 OS=Homo sapiens OX=9606 GN=CKAP4 PE=1 SV=2	CKAP4	0.655	-0.61043	0.007489	0.052461	7821.2	5120.1	12.97	4.85	6233.3	7821.2	7932.7	5507.1	5031.4	5120.1	High	High	High	High	High	High
Q9H2W6	39S ribosomal protein L46, mitochondrial OS=Homo sapiens OX=9606 GN=MRPL46 PE=1 SV=1	MRPL46	0.504	-0.9885	0.007877	0.053631	140.1	70.5	13.98	2.82	109.6	140.1	142.3	72.5	70.5	68.5	High	High	High	High	High	High
O95292	Vesicle-associated membrane protein-associated protein B/C OS=Homo sapiens OX=9606 GN=VAPB PE=1 SV=3	VAPB	0.527	-0.92413	0.007882	0.053631	1814.2	956.9	19.87	11.82	1268.1	1814.2	1852.4	773.6	957.2	956.9	High	High	High	High	High	High
H0YEH1	Phosphatidylinositol-binding clathrin assembly protein (Fragment) OS=Homo sapiens OX=9606 GN=PICALM PE=1 SV=1	PICALM	0.427	-1.22769	0.007975	0.053946	436.4	186.3	26.67	20.92	265.6	436.4	448.5	126.1	186.3	186.4	High	High	High	High	High	High
Q14210	Lymphocyte antigen 6D OS=Homo sapiens OX=9606 GN=LY6D PE=1 SV=1	LY6D	0.403	-1.31115	0.008123	0.054232	427	171.9	14.61	29.74	330	427	433.7	265.1	156.3	171.9	High	High	High	High	High	High
X6R8A1	Carboxypeptidase OS=Homo sapiens OX=9606 GN=CTSA PE=1 SV=1	CTSA	0.596	-0.74662	0.008121	0.054232	1208.6	720.2	8.38	16.64	1046.3	1208.6	1219.8	903.4	660.4	720.2	High	High	High	High	High	High
Q14134	Tripartite motif-containing protein 29 OS=Homo sapiens OX=9606 GN=TRIM29 PE=1 SV=2	TRIM29	0.648	-0.62593	0.008434	0.055071	5558.3	3602.5	13.53	2.48	4384.9	5558.3	5641.3	3744.3	3576.3	3602.5	High	High	High	High	High	High
P05556	Integrin beta-1 OS=Homo sapiens OX=9606 GN=ITGB1 PE=1 SV=2	ITGB1	0.533	-0.90779	0.008475	0.055267	3834.9	2044.3	14.98	12.1	2944.7	3834.9	3897.9	2489.1	2019.6	2044.3	High	High	High	High	High	High
A0A3F2YNY6	Pre-mRNA-processing factor 40 homolog A OS=Homo sapiens OX=9606 GN=PRPF40A PE=1 SV=1	PRPF40A	0.654	-0.61264	0.008501	0.055311	1275.8	834.4	12.37	6.94	1027.8	1275.8	1292.9	916.7	802.3	834.4	High	High	High	High	High	High
E7EX44	Caldesmon OS=Homo sapiens OX=9606 GN=CALD1 PE=1 SV=1	CALD1	0.594	-0.75147	0.008673	0.056071	982.9	584.1	10.69	12.98	816.6	982.9	994.7	462.1	584.1	584.4	High	High	High	High	High	High
Q9UQ35	Serine/arginine repetitive matrix protein 2 OS=Homo sapiens OX=9606 GN=SRRM2 PE=1 SV=2	SRRM2	0.504	-0.9885	0.008753	0.056208	685.1	345.1	21.44	17.06	464.3	685.1	700.8	258.3	359.4	345.1	High	High	High	High	High	High	Phospho [T2409; S2581]
B5M0C0	Dual oxidase maturation factor 1 delta OS=Homo sapiens OX=9606 GN=DUOXA1 PE=1 SV=1	DUOXA1	0.411	-1.28279	0.008748	0.056208	53.2	21.9	17.01	24.52	39.3	53.2	54.2	31.6	20.5	21.9	High	High	High	High	High	High
Q14746	Conserved oligomeric Golgi complex subunit 2 OS=Homo sapiens OX=9606 GN=COG2 PE=1 SV=1	COG2	0.468	-1.09542	0.008977	0.056679	110.1	51.5	21.92	2.66	73.9	110.1	112.6	51.5	50.9	53.5	High	High	High	High	High	High
P37802	Transgelin-2 OS=Homo sapiens OX=9606 GN=TAGLN2 PE=1 SV=3	TAGLN2	0.455	-1.13606	0.009009	0.056679	3414.4	1554.1	21.02	2.43	2332.8	3414.4	3488.9	1554.1	1495.4	1564.7	High	High	High	High	High	High
Q9NPJ3	Acyl-coenzyme A thioesterase 13 OS=Homo sapiens OX=9606 GN=ACOT13 PE=1 SV=1	ACOT13	0.569	-0.8135	0.008973	0.056679	620.9	353.3	5.39	20.82	566.5	620.9	624.7	465.8	314.2	353.3	High	High	High	High	High	High
Q4VC31	Coiled-coil domain-containing protein 58 OS=Homo sapiens OX=9606 GN=CCDC58 PE=1 SV=1	CCDC58	0.468	-1.09542	0.009131	0.05671	959.8	448.9	19.88	1.49	670.6	959.8	979.7	453.1	440	448.9	High	High	High	High	High	High
Q8N2F6	Armadillo repeat-containing protein 10 OS=Homo sapiens OX=9606 GN=ARMC10 PE=1 SV=1	ARMC10	0.516	-0.95456	0.009141	0.05671	302.3	156	1.01	27.61	297.3	302.3	302.8	228.9	138.1	156	High	High	High	High	High	High
O00483	Cytochrome c oxidase subunit NDUFA4 OS=Homo sapiens OX=9606 GN=NDUFA4 PE=1 SV=1	NDUFA4	0.403	-1.31115	0.009059	0.05671	1367.3	550.4	23.51	13.02	888.3	1367.3	1400.2	649.7	505.1	550.4	High	High	High	High	High	High
G3V3D1	NPC intracellular cholesterol transporter 2 (Fragment) OS=Homo sapiens OX=9606 GN=NPC2 PE=1 SV=1	NPC2	0.564	-0.82623	0.009564	0.057386	1728.8	975.1	2.22	3.01	1666.7	1728.8	1735.5	925.5	975.1	976	High	High	High	High	High	High
Q9NZZ3	Charged multivesicular body protein 5 OS=Homo sapiens OX=9606 GN=CHMP5 PE=1 SV=1	CHMP5	0.329	-1.60384	0.009437	0.057386	57.4	18.9	35.31	9.72	28.8	57.4	59.4	16.8	18.9	20.4	High	High	High	High	High	High
Q86WR7	Proline and serine-rich protein 2 OS=Homo sapiens OX=9606 GN=PROSER2 PE=1 SV=2	PROSER2	0.637	-0.65063	0.009412	0.057386	34.1	21.7	16.08	2.77	25.6	34.1	34.7	20.7	21.8	21.7	High	High	High	High	High	High
O15217	Glutathione S-transferase A4 OS=Homo sapiens OX=9606 GN=GSTA4 PE=1 SV=1	GSTA4	0.569	-0.8135	0.009391	0.057386	56.6	32.2	18.07	5.4	41	56.6	57.7	35.3	32.2	32.1	High	High	High	High	High	High
P80217	Interferon-induced 35 kDa protein OS=Homo sapiens OX=9606 GN=IFI35 PE=1 SV=5	IFI35	0.527	-0.92413	0.00955	0.057386	375.8	198.1	6.95	18.88	333.8	375.8	379	269.2	195.8	198.1	High	High	High	High	High	High
Q06323	Proteasome activator complex subunit 1 OS=Homo sapiens OX=9606 GN=PSME1 PE=1 SV=1	PSME1	0.639	-0.64611	0.009436	0.057386	11063.4	7071.8	4.26	8.32	10292.4	11063.4	11115.9	8027.6	6894.1	7071.8	High	High	High	High	High	High
Q96E11	Ribosome-recycling factor, mitochondrial OS=Homo sapiens OX=9606 GN=MRRF PE=1 SV=1	MRRF	0.661	-0.59728	0.009629	0.05748	27.4	18.1	5.85	11.3	30.1	27.4	27.2	20.1	16	18.1	High	High	High	High	High	High
P36507	Dual specificity mitogen-activated protein kinase kinase 2 OS=Homo sapiens OX=9606 GN=MAP2K2 PE=1 SV=1	MAP2K2	0.483	-1.0499	0.009652	0.057495	156.4	75.6	22.34	19.32	104.1	156.4	160.1	53.1	76.3	75.6	High	High	High	High	High	High
A0A2R8Y5S7	Radixin OS=Homo sapiens OX=9606 GN=RDX PE=1 SV=1	RDX	0.634	-0.65745	0.009815	0.058031	2173.7	1377.2	9.91	15.18	1831.6	2173.7	2198.4	1046	1381.6	1377.2	High	High	High	High	High	High
P40199	Carcinoembryonic antigen-related cell adhesion molecule 6 OS=Homo sapiens OX=9606 GN=CEACAM6 PE=1 SV=3	CEACAM6	0.507	-0.97994	0.009932	0.058332	83.5	42.4	9.25	17.88	71.2	83.5	84.4	56.9	42.2	42.4	High	High	High	High	High	High
K7ELP0	Tropomyosin alpha-4 chain (Fragment) OS=Homo sapiens OX=9606 GN=TPM4 PE=1 SV=1	TPM4	0.562	-0.83136	0.010139	0.059024	1489.5	836.7	19.91	1.15	1040.3	1489.5	1520.6	823.9	842.7	836.7	High	High	High	High	High	High
O75822	Eukaryotic translation initiation factor 3 subunit J OS=Homo sapiens OX=9606 GN=EIF3J PE=1 SV=2	EIF3J	0.477	-1.06794	0.010434	0.059908	57.5	27.5	18.36	5.26	41.4	57.5	58.6	28.4	25.6	27.5	High	High	High	High	High	High
Q14376	UDP-glucose 4-epimerase OS=Homo sapiens OX=9606 GN=GALE PE=1 SV=2	GALE	0.653	-0.61485	0.010479	0.060109	2882.4	1882.6	13.34	6.3	2281.5	2882.4	2924.5	2066.5	1837.1	1882.6	High	High	High	High	High	High
P09525	Annexin A4 OS=Homo sapiens OX=9606 GN=ANXA4 PE=1 SV=4	ANXA4	0.547	-0.87039	0.01057	0.06031	5366.9	2937.8	0.79	24.87	5439.7	5366.9	5364.9	4307	2801.3	2937.8	High	High	High	High	High	High
Q96AB3	Isochorismatase domain-containing protein 2 OS=Homo sapiens OX=9606 GN=ISOC2 PE=1 SV=1	ISOC2	0.574	-0.80088	0.010703	0.060742	410.9	235.7	10.2	8	344.5	410.9	415.8	259.4	221.6	235.7	High	High	High	High	High	High
Q13492	Phosphatidylinositol-binding clathrin assembly protein OS=Homo sapiens OX=9606 GN=PICALM PE=1 SV=2	PICALM	0.574	-0.80088	0.010851	0.061309	298.2	171.1	12.42	11.98	240	298.2	302.2	201.3	160.3	171.1	High	High	High	High	High	High
Q13442	28 kDa heat- and acid-stable phosphoprotein OS=Homo sapiens OX=9606 GN=PDAP1 PE=1 SV=1	PDAP1	0.551	-0.85988	0.010896	0.061427	1419.3	781.5	16.87	8.49	1051.4	1419.3	1444.9	673.5	781.5	785.1	High	High	High	High	High	High	Phospho [S60; S63]
Q9UM00	Calcium load-activated calcium channel OS=Homo sapiens OX=9606 GN=TMCO1 PE=1 SV=2	TMCO1	0.293	-1.77103	0.011006	0.061655	46.4	13.6	18.67	37.82	33.2	46.4	47.3	21.5	10.3	13.6	High	High	High	High	High	High
Q9H074	Polyadenylate-binding protein-interacting protein 1 OS=Homo sapiens OX=9606 GN=PAIP1 PE=1 SV=1	PAIP1	0.632	-0.662	0.011123	0.061836	136.6	86.4	4.27	12.95	127.2	136.6	137.4	68.5	86.4	86.8	High	High	High	High	High	High
Q9Y2V2	Calcium-regulated heat-stable protein 1 OS=Homo sapiens OX=9606 GN=CARHSP1 PE=1 SV=2	CARHSP1	0.386	-1.37333	0.011102	0.061836	300.7	116.1	17.28	29.74	221	300.7	306.2	178.2	104.6	116.1	High	High	High	High	High	High
E9PKU7	Neutral alpha-glucosidase AB OS=Homo sapiens OX=9606 GN=GANAB PE=1 SV=1	GANAB	0.451	-1.1488	0.011134	0.061861	88.9	40.1	4.96	28.44	96.5	88.9	88.5	52.4	29.3	40.1	High	High	High	High	High	High
E5RIM7	Copper transport protein ATOX1 OS=Homo sapiens OX=9606 GN=ATOX1 PE=1 SV=1	ATOX1	0.52	-0.94342	0.011428	0.062605	2034.1	1058.6	21.05	5.18	1388.7	2034.1	2078.6	1123.5	1013.8	1058.6	High	High	High	High	High	High
P67775	Serine/threonine-protein phosphatase 2A catalytic subunit alpha isoform OS=Homo sapiens OX=9606 GN=PPP2CA PE=1 SV=1	PPP2CA	0.575	-0.79837	0.011411	0.062605	84.5	48.6	3.86	11.31	90	84.5	84.1	57.3	46.5	48.6	High	High	High	High	High	High
Q9NX24	H/ACA ribonucleoprotein complex subunit 2 OS=Homo sapiens OX=9606 GN=NHP2 PE=1 SV=1	NHP2	0.372	-1.42663	0.011456	0.062619	157	58.4	17.67	43.73	114.6	157	160.1	24.2	63	58.4	High	High	High	High	High	High
Q13308	Inactive tyrosine-protein kinase 7 OS=Homo sapiens OX=9606 GN=PTK7 PE=1 SV=2	PTK7	0.516	-0.95456	0.011629	0.062959	83.8	43.3	2.66	29.98	80.2	83.8	84.1	61.9	34.6	43.3	High	High	High	High	High	High
Q93100	Phosphorylase b kinase regulatory subunit beta OS=Homo sapiens OX=9606 GN=PHKB PE=1 SV=3	PHKB	0.498	-1.00578	0.011607	0.062959	33.7	16.8	14.83	12.45	26	33.7	34.3	19.7	15.5	16.8	High	High	High	High	High	High
P03928	ATP synthase protein 8 OS=Homo sapiens OX=9606 GN=MT-ATP8 PE=1 SV=1	MT-ATP8	0.387	-1.36959	0.011766	0.063265	856.9	331.5	25.73	21.68	531.8	856.9	879.4	456.1	309	331.5	High	High	High	High	High	High
Q7LBR1	Charged multivesicular body protein 1b OS=Homo sapiens OX=9606 GN=CHMP1B PE=1 SV=1	CHMP1B	0.447	-1.16165	0.011792	0.063382	303.4	135.5	13.28	21.37	240.3	303.4	307.7	178.2	118.4	135.5	High	High	High	High	High	High
O14530	Thioredoxin domain-containing protein 9 OS=Homo sapiens OX=9606 GN=TXNDC9 PE=1 SV=2	TXNDC9	0.572	-0.80591	0.011925	0.063693	270.1	154.4	17.49	6.13	197.7	270.1	275.1	171.4	154.3	154.4	High	High	High	High	High	High
P30085	UMP-CMP kinase OS=Homo sapiens OX=9606 GN=CMPK1 PE=1 SV=3	CMPK1	0.62	-0.68966	0.012015	0.063936	5632.5	3493	14.1	3.11	4394.9	5632.5	5717.4	3561.6	3350.3	3493	High	High	High	High	High	High
Q13561	Dynactin subunit 2 OS=Homo sapiens OX=9606 GN=DCTN2 PE=1 SV=4	DCTN2	0.618	-0.69432	0.012196	0.064598	3236.8	2000.4	14.79	2.24	2493.7	3236.8	3288	1934.9	2000.4	2019.6	High	High	High	High	High	High
Q8NEU8	DCC-interacting protein 13-beta OS=Homo sapiens OX=9606 GN=APPL2 PE=1 SV=3	APPL2	0.654	-0.61264	0.012426	0.065385	28.2	18.4	1.74	5.34	29	28.2	28.1	16.9	18.7	18.4	High	High	High	High	High	High
P51970	NADH dehydrogenase [ubiquinone] 1 alpha subcomplex subunit 8 OS=Homo sapiens OX=9606 GN=NDUFA8 PE=1 SV=3	NDUFA8	0.343	-1.54372	0.012531	0.065667	1634.8	560.9	25.43	31.09	1020.9	1634.8	1677.3	867.8	494.1	560.9	High	High	High	High	High	High
Q07617	Sperm-associated antigen 1 OS=Homo sapiens OX=9606 GN=SPAG1 PE=1 SV=3	SPAG1	0.624	-0.68038	0.012613	0.066018	21.1	13.2	3.6	18.08	19.9	21.1	21.2	16.6	11.7	13.2	High	High	High	High	High	High
P08962	CD63 antigen OS=Homo sapiens OX=9606 GN=CD63 PE=1 SV=2	CD63	0.464	-1.1078	0.012664	0.066094	205.7	95.4	0.23	20.71	204.9	205.7	205.7	123.8	83.1	95.4	High	High	High	High	High	High
Q15075	Early endosome antigen 1 OS=Homo sapiens OX=9606 GN=EEA1 PE=1 SV=2	EEA1	0.658	-0.60384	0.012969	0.067048	1751.6	1153.1	14.89	5.36	1347	1751.6	1779.7	1051.7	1158.3	1153.1	High	High	High	High	High	High
P30040	Endoplasmic reticulum resident protein 29 OS=Homo sapiens OX=9606 GN=ERP29 PE=1 SV=4	ERP29	0.556	-0.84684	0.01312	0.067524	4005.6	2226.6	20.5	5.3	2765.1	4005.6	4091.5	2036.4	2226.6	2243.2	High	High	High	High	High	High
Q86UP2	Kinectin OS=Homo sapiens OX=9606 GN=KTN1 PE=1 SV=1	KTN1	0.636	-0.6529	0.013319	0.067967	8569.1	5453.5	16.94	0.97	6339.3	8569.1	8723.7	5453.5	5363.5	5455.5	High	High	High	High	High	High
O14672	Disintegrin and metalloproteinase domain-containing protein 10 OS=Homo sapiens OX=9606 GN=ADAM10 PE=1 SV=1	ADAM10	0.555	-0.84944	0.014167	0.070599	192.5	106.9	15.14	0.84	147.4	192.5	195.8	106.8	106.9	108.4	High	High	High	High	High	High
E9PR30	40S ribosomal protein S30 OS=Homo sapiens OX=9606 GN=FAU PE=1 SV=1	FAU	0.463	-1.11092	0.014162	0.070599	328.2	152	27.08	2.18	197.9	328.2	337.2	148.5	152	155.1	High	High	High	High	High	High
K7EQZ3	BPTI/Kunitz inhibitor domain-containing protein (Fragment) OS=Homo sapiens OX=9606 PE=4 SV=1	#VALUE!	0.582	-0.78091	0.014246	0.070883	84.7	49.3	14.53	10.79	65.5	84.7	86	57.5	47	49.3	High	High	High	High	High	High
P78537	Biogenesis of lysosome-related organelles complex 1 subunit 1 OS=Homo sapiens OX=9606 GN=BLOC1S1 PE=1 SV=2	BLOC1S1	0.288	-1.79586	0.014394	0.071128	45.7	13.2	27.29	40.06	27.4	45.7	46.9	23.2	11.4	13.2	High	High	High	High	High	High
Q13740	CD166 antigen OS=Homo sapiens OX=9606 GN=ALCAM PE=1 SV=2	ALCAM	0.636	-0.6529	0.014451	0.071264	5980.2	3804.5	17.36	1.52	4388.3	5980.2	6090.9	3717.3	3826.3	3804.5	High	High	High	High	High	High
Q9UBS4	DnaJ homolog subfamily B member 11 OS=Homo sapiens OX=9606 GN=DNAJB11 PE=1 SV=1	DNAJB11	0.497	-1.00868	0.014498	0.071292	1003	498.9	20	16.61	699.2	1003	1024	632	464.8	498.9	High	High	High	High	High	High
P61088	Ubiquitin-conjugating enzyme E2 N OS=Homo sapiens OX=9606 GN=UBE2N PE=1 SV=1	UBE2N	0.615	-0.70134	0.014592	0.071492	5141	3159.4	12.23	4.35	4153	5141	5209.3	2941.6	3159.4	3187.6	High	High	High	High	High	High
P84103	Serine/arginine-rich splicing factor 3 OS=Homo sapiens OX=9606 GN=SRSF3 PE=1 SV=1	SRSF3	0.502	-0.99424	0.014846	0.072072	1258.2	631.1	19.51	16.02	885.6	1258.2	1283.9	813.4	615.6	631.1	High	High	High	High	High	High
E9PK25	Cofilin-1 OS=Homo sapiens OX=9606 GN=CFL1 PE=1 SV=1	CFL1	0.638	-0.64837	0.015204	0.073197	12108.6	7721.6	8.61	22.21	10444	12108.6	12232.5	5136.4	7859.1	7721.6	High	High	High	High	High	High
F6VRR5	Polymerase delta-interacting protein 3 OS=Homo sapiens OX=9606 GN=POLDIP3 PE=1 SV=1	POLDIP3	0.306	-1.7084	0.015312	0.073526	42.3	12.9	31.93	26.37	22.9	42.3	43.6	18.7	11.6	12.9	High	High	High	High	High	High
U3KQK5	Uncharacterized protein OS=Homo sapiens OX=9606 PE=4 SV=1	#VALUE!	0.319	-1.64837	0.015603	0.074525	323.9	103.2	7.87	48.67	286.7	333.7	323.9	206.1	87.6	103.2	High	High	High	High	High	High
P30626	Sorcin OS=Homo sapiens OX=9606 GN=SRI PE=1 SV=1	SRI	0.649	-0.62371	0.016066	0.075834	2121.8	1378	13.25	9.51	1682	2121.8	2152.1	1589.9	1335.1	1378	High	High	High	High	High	High
P31431	Syndecan-4 OS=Homo sapiens OX=9606 GN=SDC4 PE=1 SV=2	SDC4	0.495	-1.0145	0.016049	0.075834	62.3	30.9	21.14	12.95	42.5	62.3	63.7	38.3	30.9	30.8	High	High	High	High	High	High
P07919	Cytochrome b-c1 complex subunit 6, mitochondrial OS=Homo sapiens OX=9606 GN=UQCRH PE=1 SV=2	UQCRH	0.524	-0.93236	0.016123	0.075967	81	42.5	10.4	16.48	67.7	81	82	54.8	40.9	42.5	High	High	High	High	High	High
P63000	Ras-related C3 botulinum toxin substrate 1 OS=Homo sapiens OX=9606 GN=RAC1 PE=1 SV=1	RAC1	0.564	-0.82623	0.016618	0.077227	4301	2425.3	21.2	1.22	2928.4	4301	4397.2	2406.1	2464.3	2425.3	High	High	High	High	High	High
A0A0A6YYL4	Coronin OS=Homo sapiens OX=9606 GN=CORO7-PAM16 PE=1 SV=1	CORO7-PAM16	0.52	-0.94342	0.016644	0.077227	255.3	132.7	15.49	5.19	194.1	255.3	259.5	138.2	124.6	132.7	High	High	High	High	High	High
P50213	Isocitrate dehydrogenase [NAD] subunit alpha, mitochondrial OS=Homo sapiens OX=9606 GN=IDH3A PE=1 SV=1	IDH3A	0.648	-0.62593	0.016709	0.077303	1781.1	1154.8	16.99	3.21	1316.2	1781.1	1813.5	1107.5	1154.8	1179.9	High	High	High	High	High	High
P49321	Nuclear autoantigenic sperm protein OS=Homo sapiens OX=9606 GN=NASP PE=1 SV=2	NASP	0.492	-1.02327	0.017084	0.078021	425.5	209.5	23.66	2.38	275.7	425.5	435.9	205	209.5	215	High	High	High	High	High	High
A0A2R8Y5P7	Probable histidine--tRNA ligase, mitochondrial OS=Homo sapiens OX=9606 GN=HARS2 PE=1 SV=1	HARS2	0.442	-1.17788	0.017215	0.078256	303.6	134.1	6.43	14.58	272.2	303.6	306.2	168.3	130.1	134.1	High	High	High	High	High	High
Q08174	Protocadherin-1 OS=Homo sapiens OX=9606 GN=PCDH1 PE=1 SV=2	PCDH1	0.46	-1.12029	0.017287	0.078345	86.2	39.6	24.79	13.02	54.6	86.2	88.4	49.2	39.4	39.6	High	High	High	High	High	High
P30041	Peroxiredoxin-6 OS=Homo sapiens OX=9606 GN=PRDX6 PE=1 SV=3	PRDX6	0.584	-0.77596	0.017333	0.078345	4086.3	2386.7	14.99	11.58	3136.3	4086.3	4151.1	2812.3	2263.2	2386.7	High	High	High	High	High	High
Q16643	Drebrin OS=Homo sapiens OX=9606 GN=DBN1 PE=1 SV=4	DBN1	0.494	-1.01742	0.017853	0.079025	97.2	48	10.25	26.64	81.4	97.2	98.3	73.8	47.6	48	High	High	High	High	High	High
Q86YV5	Inactive tyrosine-protein kinase PRAG1 OS=Homo sapiens OX=9606 GN=PRAG1 PE=1 SV=4	PRAG1	0.253	-1.98279	0.01789	0.079078	55.7	14.1	34.03	0.97	28.8	55.7	57.6	13.9	14.1	14.2	High	High	High	High	High	High
Q9Y5L4	Mitochondrial import inner membrane translocase subunit Tim13 OS=Homo sapiens OX=9606 GN=TIMM13 PE=1 SV=1	TIMM13	0.48	-1.05889	0.017929	0.079112	617.9	296.4	24.76	4.74	391.3	617.9	633.5	276.2	296.4	302.6	High	High	High	High	High	High
Q9P0L0	Vesicle-associated membrane protein-associated protein A OS=Homo sapiens OX=9606 GN=VAPA PE=1 SV=3	VAPA	0.605	-0.72499	0.018057	0.079595	3924	2372.1	13.88	8.64	3074.6	3924	3981.8	2644.2	2234	2372.1	High	High	High	High	High	High
Q9Y5Z4	Heme-binding protein 2 OS=Homo sapiens OX=9606 GN=HEBP2 PE=1 SV=1	HEBP2	0.371	-1.43051	0.018689	0.081574	659.2	244.5	19.03	31.71	468.3	659.2	672.1	377.9	211.5	244.5	High	High	High	High	High	High
P61604	10 kDa heat shock protein, mitochondrial OS=Homo sapiens OX=9606 GN=HSPE1 PE=1 SV=2	HSPE1	0.571	-0.80844	0.018835	0.081748	9406.9	5367.2	15.22	5.36	7188.3	9406.9	9557.9	5829.1	5281.7	5367.2	High	High	High	High	High	High
Q9UII2	ATPase inhibitor, mitochondrial OS=Homo sapiens OX=9606 GN=ATP5IF1 PE=1 SV=1	ATP5IF1	0.509	-0.97426	0.018999	0.082133	985.8	502.2	23.29	1.84	643.4	985.8	1009.3	507.8	489.8	502.2	High	High	High	High	High	High
Q5T5H1	Alpha-endosulfine OS=Homo sapiens OX=9606 GN=ENSA PE=1 SV=1	ENSA	0.597	-0.7442	0.019072	0.082229	362	216.2	19.16	3.44	256.6	362	369.3	226.9	212.4	216.2	High	High	High	High	High	High
Q99471	Prefoldin subunit 5 OS=Homo sapiens OX=9606 GN=PFDN5 PE=1 SV=2	PFDN5	0.422	-1.24469	0.019214	0.082672	974.1	411.1	1.76	8.9	1003.1	974.1	972.2	457.3	383.9	411.1	High	High	High	High	High	High
D6RDG3	Transcription factor BTF3 (Fragment) OS=Homo sapiens OX=9606 GN=BTF3 PE=1 SV=3	BTF3	0.469	-1.09234	0.01923	0.082691	119.8	56.2	18.83	9.14	85.4	119.8	122.1	48.3	56.2	57.4	High	High	High	High	High	High
Q8N5N7	39S ribosomal protein L50, mitochondrial OS=Homo sapiens OX=9606 GN=MRPL50 PE=1 SV=2	MRPL50	0.635	-0.65517	0.019231	0.082691	579.3	367.9	14.4	4.97	449.5	579.3	588.2	394.4	358.7	367.9	High	High	High	High	High	High
Q9HAV7	GrpE protein homolog 1, mitochondrial OS=Homo sapiens OX=9606 GN=GRPEL1 PE=1 SV=2	GRPEL1	0.509	-0.97426	0.019462	0.083376	1174.6	597.4	3.22	41.29	1240	1174.6	1172.1	263	640.2	597.4	High	High	High	High	High	High
Q9UK45	U6 snRNA-associated Sm-like protein LSm7 OS=Homo sapiens OX=9606 GN=LSM7 PE=1 SV=1	LSM7	0.405	-1.30401	0.019607	0.083788	253.9	102.7	17.73	35.34	185	253.9	258.7	165.8	86.6	102.7	High	High	High	High	High	High
Q9NYL9	Tropomodulin-3 OS=Homo sapiens OX=9606 GN=TMOD3 PE=1 SV=1	TMOD3	0.636	-0.6529	0.019649	0.083894	3234.2	2057.2	14.34	10.98	2513	3234.2	3284.6	1710.3	2103.5	2057.2	High	High	High	High	High	High
P39019	40S ribosomal protein S19 OS=Homo sapiens OX=9606 GN=RPS19 PE=1 SV=2	RPS19	0.656	-0.60823	0.019898	0.084535	4616.8	3027.8	12.9	1.08	3682.6	4616.8	4678.8	2973.3	3031.7	3027.8	High	High	High	High	High	High
Q96CC6	Inactive rhomboid protein 1 OS=Homo sapiens OX=9606 GN=RHBDF1 PE=1 SV=2	RHBDF1	0.504	-0.9885	0.020362	0.085655	58.2	29.3	20.2	9.71	40.4	58.2	59.4	34.5	29.3	29.2	High	High	High	High	High	High
Q9P1F3	Costars family protein ABRACL OS=Homo sapiens OX=9606 GN=ABRACL PE=1 SV=1	ABRACL	0.548	-0.86775	0.020635	0.086109	72.5	39.7	14.97	4.88	55.7	72.5	73.7	39.7	36.5	39.8	High	High	High	High	High	High
P47929	Galectin-7 OS=Homo sapiens OX=9606 GN=LGALS7 PE=1 SV=2	LGALS7	0.662	-0.5951	0.021069	0.086355	3456.7	2287.4	12.33	10.22	2786.9	3456.7	3502.6	2673.5	2220.5	2287.4	High	High	High	High	High	High
P16401	Histone H1.5 OS=Homo sapiens OX=9606 GN=HIST1H1B PE=1 SV=3	HIST1H1B	0.542	-0.88364	0.021305	0.086876	4899.8	2657.9	23.05	1.13	3213.3	4899.8	5015.9	2657.9	2682.4	2622.7	High	High	High	High	High	High
O95832	Claudin-1 OS=Homo sapiens OX=9606 GN=CLDN1 PE=1 SV=1	CLDN1	0.401	-1.31833	0.021333	0.086903	92.1	36.9	19.83	37.67	64.5	92.1	94.2	17.7	39.2	36.9	High	High	High	High	High	High
P13674	Prolyl 4-hydroxylase subunit alpha-1 OS=Homo sapiens OX=9606 GN=P4HA1 PE=1 SV=2	P4HA1	0.642	-0.63935	0.021331	0.086903	164	105.2	13.98	18.45	205.4	164	161.2	141.3	103	105.2	High	High	High	High	High	High
Q9P265	Disco-interacting protein 2 homolog B OS=Homo sapiens OX=9606 GN=DIP2B PE=1 SV=3	DIP2B	0.418	-1.25843	0.021753	0.087533	26	10.9	17.4	29.96	19.1	26	26.5	16.3	9.4	10.9	High	High	High	High	High	High
Q13153	Serine/threonine-protein kinase PAK 1 OS=Homo sapiens OX=9606 GN=PAK1 PE=1 SV=2	PAK1	0.616	-0.699	0.022309	0.088626	52.5	32.4	15.57	19.02	39.9	52.5	53.4	23.1	33.3	32.4	High	High	High	High	High	High
Q9NQE9	Histidine triad nucleotide-binding protein 3 OS=Homo sapiens OX=9606 GN=HINT3 PE=1 SV=1	HINT3	0.636	-0.6529	0.022719	0.089589	141.6	90.1	8.14	17.64	123.1	141.6	142.9	111.7	79.2	90.1	High	High	High	High	High	High
Q04941	Proteolipid protein 2 OS=Homo sapiens OX=9606 GN=PLP2 PE=1 SV=1	PLP2	0.404	-1.30757	0.022828	0.089823	1404.3	567.9	18.28	30.26	1012.2	1404.3	1430.8	885	518.5	567.9	High	High	High	High	High	High
Q9BWU0	Kanadaptin OS=Homo sapiens OX=9606 GN=SLC4A1AP PE=1 SV=1	SLC4A1AP	0.592	-0.75633	0.02349	0.091529	27.8	16.5	16.07	14.83	20.9	27.8	28.3	20.1	15.2	16.5	High	High	High	High	High	High
O00217	NADH dehydrogenase [ubiquinone] iron-sulfur protein 8, mitochondrial OS=Homo sapiens OX=9606 GN=NDUFS8 PE=1 SV=1	NDUFS8	0.455	-1.13606	0.024337	0.093032	221.5	100.7	26.16	15.43	136.2	221.5	227.4	125.6	94.4	100.7	High	High	High	High	High	High
Q15819	Ubiquitin-conjugating enzyme E2 variant 2 OS=Homo sapiens OX=9606 GN=UBE2V2 PE=1 SV=4	UBE2V2	0.598	-0.74178	0.024427	0.093163	546.4	327	4.92	23.17	502.7	546.4	549.6	458.1	301.8	327	High	High	High	High	High	High
P24534	Elongation factor 1-beta OS=Homo sapiens OX=9606 GN=EEF1B2 PE=1 SV=3	EEF1B2	0.589	-0.76366	0.024819	0.094153	1538.6	905.8	15.25	14.34	1175.1	1538.6	1563.5	1143.4	894	905.8	High	High	High	High	High	High	Phospho [S106; S112]
P42766	60S ribosomal protein L35 OS=Homo sapiens OX=9606 GN=RPL35 PE=1 SV=2	RPL35	0.518	-0.94898	0.025014	0.094592	885.6	458.9	9.7	35.69	749.4	885.6	895.9	225.7	466.7	458.9	High	High	High	High	High	High
Q9P0J6	39S ribosomal protein L36, mitochondrial OS=Homo sapiens OX=9606 GN=MRPL36 PE=1 SV=1	MRPL36	0.531	-0.91322	0.025159	0.094937	36.7	19.5	17.82	19.26	26.7	36.7	37.4	25.9	18.3	19.5	High	High	High	High	High	High
O75208	Ubiquinone biosynthesis protein COQ9, mitochondrial OS=Homo sapiens OX=9606 GN=COQ9 PE=1 SV=1	COQ9	0.467	-1.09851	0.025205	0.095027	527.2	246.3	17.24	28.32	387.7	527.2	536.8	369.1	221.6	246.3	High	High	High	High	High	High
Q9Y3Y2	Chromatin target of PRMT1 protein OS=Homo sapiens OX=9606 GN=CHTOP PE=1 SV=2	CHTOP	0.448	-1.15843	0.025855	0.096202	145.5	65.2	25.13	12.64	91.4	145.5	149.2	75.8	59.2	65.2	High	High	High	High	High	High
Q9NSK0	Kinesin light chain 4 OS=Homo sapiens OX=9606 GN=KLC4 PE=1 SV=3	KLC4	0.412	-1.27928	0.026593	0.096881	49	20.2	29.84	23.44	27.8	49	50.5	13.3	21	20.2	High	High	High	High	High	High
P42566	Epidermal growth factor receptor substrate 15 OS=Homo sapiens OX=9606 GN=EPS15 PE=1 SV=2	EPS15	0.543	-0.88098	0.026641	0.096881	122.1	66.3	13.88	23.42	95.7	122.1	124	92.7	60.6	66.3	High	High	High	High	High	High
H0Y5K5	Endoplasmic reticulum-Golgi intermediate compartment protein 3 (Fragment) OS=Homo sapiens OX=9606 GN=ERGIC3 PE=1 SV=1	ERGIC3	0.576	-0.79586	0.027435	0.09825	541.5	311.7	6.9	37.13	481.6	541.5	546.3	150.3	325.9	311.7	High	High	High	High	High	High
Q92973	Transportin-1 OS=Homo sapiens OX=9606 GN=TNPO1 PE=1 SV=2	TNPO1	0.582	-0.78091	0.027791	0.098741	1505.1	876.5	10.87	19.42	1246.5	1505.1	1523.4	1166	820.7	876.5	High	High	High	High	High	High
Q8N5K1	CDGSH iron-sulfur domain-containing protein 2 OS=Homo sapiens OX=9606 GN=CISD2 PE=1 SV=1	CISD2	0.482	-1.05289	0.027769	0.098741	1088.2	524.1	10.82	30.84	901.6	1088.2	1100.8	813.8	467.9	524.1	High	High	High	High	High	High
Q96B49	Mitochondrial import receptor subunit TOM6 homolog OS=Homo sapiens OX=9606 GN=TOMM6 PE=1 SV=1	TOMM6	0.105	-3.25154	0.028113	0.098955	127.7	13.4	54.04	78.29	37.6	127.7	133.9	30	5.1	13.4	High	High	High	High	High	High
P02144	Myoglobin OS=Homo sapiens OX=9606 GN=MB PE=1 SV=2	MB	0.476	-1.07097	0.02812	0.098955	74.8	35.6	25.81	15.1	46.4	74.8	76.8	42.5	31.6	35.6	High	High	High	High	High	High
Q7Z2T5	TRMT1-like protein OS=Homo sapiens OX=9606 GN=TRMT1L PE=1 SV=2	TRMT1L	0.317	-1.65745	0.028219	0.099168	22.5	7.1	13.48	54.47	17.8	22.5	22.8	14.6	5.4	7.1	High	High	High	High	High	High
P55789	FAD-linked sulfhydryl oxidase ALR OS=Homo sapiens OX=9606 GN=GFER PE=1 SV=2	GFER	0.496	-1.01159	0.028317	0.099323	102.4	50.7	15.79	19.07	77.4	102.4	104	68.6	49.4	50.7	High	High	High	High	High	High
P19957	Elafin OS=Homo sapiens OX=9606 GN=PI3 PE=1 SV=3	PI3	0.288	-1.79586	0.028898	0.100645	349.5	100.5	43.6	9.72	141.8	349.5	363.9	105.4	87.1	100.5	High	High	High	High	High	High
I3L4C2	Brain-specific angiogenesis inhibitor 1-associated protein 2 OS=Homo sapiens OX=9606 GN=BAIAP2 PE=1 SV=1	BAIAP2	0.634	-0.65745	0.029047	0.100836	325.5	206.2	19.81	3.14	227.7	325.5	332.2	206.4	195.3	206.2	High	High	High	High	High	High
O75410	Transforming acidic coiled-coil-containing protein 1 OS=Homo sapiens OX=9606 GN=TACC1 PE=1 SV=2	TACC1	0.357	-1.486	0.030152	0.10311	19.8	7.1	0.72	52.14	19.6	19.8	19.8	15.2	6.2	7.1	High	High	High	High	High	High
P22532	Small proline-rich protein 2D OS=Homo sapiens OX=9606 GN=SPRR2D PE=2 SV=2	SPRR2D	0.217	-2.20423	0.030575	0.103588	451.9	97.9	28.95	17.93	261.9	451.9	465.5	131.7	97.9	97.7	High	High	High	High	High	High
H0UI06	Cytochrome c oxidase subunit 7A2, mitochondrial OS=Homo sapiens OX=9606 GN=COX7A2 PE=1 SV=1	COX7A2	0.542	-0.88364	0.030802	0.104129	1074.1	582	25.11	3.09	675.2	1074.1	1101.6	560.2	595.7	582	High	High	High	High	High	High
Q8NFV4	Protein ABHD11 OS=Homo sapiens OX=9606 GN=ABHD11 PE=1 SV=1	ABHD11	0.655	-0.61043	0.031229	0.104906	479.1	313.9	17.61	3.26	349.9	479.1	488	302.2	313.9	322.5	High	High	High	High	High	High
P55209	Nucleosome assembly protein 1-like 1 OS=Homo sapiens OX=9606 GN=NAP1L1 PE=1 SV=1	NAP1L1	0.593	-0.7539	0.031223	0.104906	2117	1255.6	19.64	7.01	1486.1	2117	2160.2	1401.1	1233.8	1255.6	High	High	High	High	High	High
P39880	Homeobox protein cut-like 1 OS=Homo sapiens OX=9606 GN=CUX1 PE=1 SV=3	CUX1	0.432	-1.2109	0.031508	0.1054	123.3	53.3	18.64	29.34	88.3	123.3	125.7	81.9	48.7	53.3	High	High	High	High	High	High
P07737	Profilin-1 OS=Homo sapiens OX=9606 GN=PFN1 PE=1 SV=2	PFN1	0.592	-0.75633	0.031485	0.1054	7700.8	4560	5.51	20.65	8430.4	7700.8	7650.1	6053.6	4118.7	4560	High	High	High	High	High	High
P35232	Prohibitin OS=Homo sapiens OX=9606 GN=PHB PE=1 SV=1	PHB	0.58	-0.78588	0.031853	0.106206	3001.1	1739.7	9.8	22.08	2533.9	3001.1	3034.3	2396.4	1607.1	1739.7	High	High	High	High	High	High
Q9P206	Uncharacterized protein KIAA1522 OS=Homo sapiens OX=9606 GN=KIAA1522 PE=1 SV=2	KIAA1522	0.652	-0.61706	0.031901	0.106259	984	641.5	15.83	3.17	743.3	984	1000.5	609.6	646.6	641.5	High	High	High	High	High	High
Q15637	Splicing factor 1 OS=Homo sapiens OX=9606 GN=SF1 PE=1 SV=4	SF1	0.465	-1.1047	0.031884	0.106259	537	249.6	23.26	16.2	350.6	537	549.6	311.7	229.8	249.6	High	High	High	High	High	High
P82650	28S ribosomal protein S22, mitochondrial OS=Homo sapiens OX=9606 GN=MRPS22 PE=1 SV=1	MRPS22	0.499	-1.00289	0.0322	0.106572	57	28.5	17.33	10.37	41.8	57	58	24.5	28.5	30.1	High	High	High	High	High	High
Q9NRX2	39S ribosomal protein L17, mitochondrial OS=Homo sapiens OX=9606 GN=MRPL17 PE=1 SV=1	MRPL17	0.512	-0.96578	0.032423	0.10709	158.7	81.3	21.05	17.58	108.4	158.7	162.2	107.4	79.2	81.3	High	High	High	High	High	High
P49354	Protein farnesyltransferase/geranylgeranyltransferase type-1 subunit alpha OS=Homo sapiens OX=9606 GN=FNTA PE=1 SV=1	FNTA	0.48	-1.05889	0.032865	0.107886	202.1	97.1	13.04	24.62	160.9	202.1	205	133.9	84	97.1	High	High	High	High	High	High
Q5T0Z8	Uncharacterized protein C6orf132 OS=Homo sapiens OX=9606 GN=C6orf132 PE=1 SV=4	C6orf132	0.621	-0.68733	0.033081	0.108227	560.5	348.3	15.88	2.22	423	560.5	569.9	348.3	338.4	353.5	High	High	High	High	High	High
A0A0U1RQQ9	SCY1-like protein 2 OS=Homo sapiens OX=9606 GN=SCYL2 PE=1 SV=1	SCYL2	0.477	-1.06794	0.033497	0.109171	141	67.3	22.34	4.08	93.8	141	144.2	67.3	62.7	67.3	High	High	High	High	High	High
Q96A49	Synapse-associated protein 1 OS=Homo sapiens OX=9606 GN=SYAP1 PE=1 SV=1	SYAP1	0.352	-1.50635	0.034133	0.110707	65.9	23.2	38.02	15.86	30.9	65.9	68.3	28.8	21.3	23.2	High	High	High	High	High	High
P31151	Protein S100-A7 OS=Homo sapiens OX=9606 GN=S100A7 PE=1 SV=4	S100A7	0.615	-0.70134	0.03417	0.110743	4084.5	2513.6	13.26	25.39	5060.4	4084.5	4022.4	1572.1	2581.9	2513.6	High	High	High	High	High	High	Phospho [S100]
A0A3B3IRT8	Translocon-associated protein subunit alpha OS=Homo sapiens OX=9606 GN=SSR1 PE=1 SV=1	SSR1	0.552	-0.85726	0.034205	0.110743	797.3	440	21.34	5.81	541.1	797.3	814.7	479.4	430	440	High	High	High	High	High	High
H3BN98	Uncharacterized protein (Fragment) OS=Homo sapiens OX=9606 PE=4 SV=2	#VALUE!	0.603	-0.72977	0.034993	0.11259	1508.6	909.3	1.44	17.27	1546	1508.6	1507.6	1173.7	858.2	909.3	High	High	High	High	High	High
Q9Y679	Ancient ubiquitous protein 1 OS=Homo sapiens OX=9606 GN=AUP1 PE=1 SV=2	AUP1	0.438	-1.191	0.035154	0.11259	20.2	8.8	11.88	46.05	24.4	20.2	19.9	17.3	7.8	8.8	High	High	High	High	High	High
Q9NWT8	Aurora kinase A-interacting protein OS=Homo sapiens OX=9606 GN=AURKAIP1 PE=1 SV=1	AURKAIP1	0.504	-0.9885	0.035478	0.113395	156.7	79	27.3	28.6	94.1	156.7	161.1	46	81.1	79	High	High	High	High	High	High
Q9H2P0	Activity-dependent neuroprotector homeobox protein OS=Homo sapiens OX=9606 GN=ADNP PE=1 SV=1	ADNP	0.432	-1.2109	0.035664	0.11363	54.5	23.6	13.7	38.62	42.9	54.5	55.3	41.4	21.1	23.6	High	High	High	High	High	High
A0A0C4DFX9	Negative elongation factor A OS=Homo sapiens OX=9606 GN=NELFA PE=1 SV=1	NELFA	0.649	-0.62371	0.035849	0.113905	134.8	87.5	12.5	2.98	108.3	134.8	136.6	91.9	87.5	87.1	High	High	High	High	High	High
G3V4Y2	B1 bradykinin receptor OS=Homo sapiens OX=9606 GN=BDKRB1 PE=4 SV=1	BDKRB1	0.25	-2	0.035992	0.114201	71.2	17.8	37.1	30.04	34.2	71.2	73.8	27.3	15.9	17.8	High	High	High	High	High	High	Phospho [S268]
Q8IY33	MICAL-like protein 2 OS=Homo sapiens OX=9606 GN=MICALL2 PE=1 SV=1	MICALL2	0.4	-1.32193	0.036186	0.114605	86.4	34.6	34.6	4.92	44	86.4	89.3	34.6	32.2	35.4	High	High	High	High	High	High
P56381	ATP synthase subunit epsilon, mitochondrial OS=Homo sapiens OX=9606 GN=ATP5F1E PE=1 SV=2	ATP5F1E	0.445	-1.16812	0.036282	0.114778	373.7	166.2	0.61	43.94	370.1	374.4	373.7	295	130.3	166.2	High	High	High	High	High	High
P13073	Cytochrome c oxidase subunit 4 isoform 1, mitochondrial OS=Homo sapiens OX=9606 GN=COX4I1 PE=1 SV=1	COX4I1	0.456	-1.13289	0.036695	0.115701	2262	1032.4	15.95	31.86	1704.9	2262	2299.8	1668.2	962	1032.4	High	High	High	High	High	High
P61224	Ras-related protein Rap-1b OS=Homo sapiens OX=9606 GN=RAP1B PE=1 SV=1	RAP1B	0.578	-0.79086	0.036991	0.116492	1804.2	1042.1	8.39	17.72	1562.5	1804.2	1822.2	1338.1	963.4	1042.1	High	High	High	High	High	High
Q9BQ52	Zinc phosphodiesterase ELAC protein 2 OS=Homo sapiens OX=9606 GN=ELAC2 PE=1 SV=2	ELAC2	0.471	-1.0862	0.038138	0.117672	44.4	20.9	30.81	7.84	24.7	44.4	45.7	18.5	21.5	20.9	High	High	High	High	High	High
Q9H2J4	Phosducin-like protein 3 OS=Homo sapiens OX=9606 GN=PDCL3 PE=1 SV=1	PDCL3	0.457	-1.12973	0.037979	0.117672	85.4	39	10.44	36.68	71.3	85.4	86.4	65.6	34	39	High	High	High	High	High	High
Q56VL3	OCIA domain-containing protein 2 OS=Homo sapiens OX=9606 GN=OCIAD2 PE=1 SV=1	OCIAD2	0.662	-0.5951	0.038721	0.118666	3273.2	2165.7	12.31	5.69	2641	3273.2	3318.4	2378.7	2165.7	2152.4	High	High	High	High	High	High
Q9Y3B4	Splicing factor 3B subunit 6 OS=Homo sapiens OX=9606 GN=SF3B6 PE=1 SV=1	SF3B6	0.575	-0.79837	0.038646	0.118666	389.2	223.6	17.25	12.44	286.1	389.2	396.1	264.6	208.8	223.6	High	High	High	High	High	High
Q99584	Protein S100-A13 OS=Homo sapiens OX=9606 GN=S100A13 PE=1 SV=1	S100A13	0.493	-1.02034	0.038812	0.118891	1925.1	949.6	21.65	6.67	1298.3	1925.1	1967.3	1005.2	879.4	949.6	High	High	High	High	High	High
Q13616	Cullin-1 OS=Homo sapiens OX=9606 GN=CUL1 PE=1 SV=2	CUL1	0.514	-0.96016	0.039535	0.119883	82.9	42.6	18.15	16.39	59.9	82.9	84.5	54.2	40.2	42.6	High	High	High	High	High	High
P56181	NADH dehydrogenase [ubiquinone] flavoprotein 3, mitochondrial OS=Homo sapiens OX=9606 GN=NDUFV3 PE=1 SV=2	NDUFV3	0.309	-1.69432	0.040065	0.12062	244.9	75.6	41.06	10.08	106.3	244.9	254.4	89.3	75	75.6	High	High	High	High	High	High
O14949	Cytochrome b-c1 complex subunit 8 OS=Homo sapiens OX=9606 GN=UQCRQ PE=1 SV=4	UQCRQ	0.565	-0.82368	0.040716	0.121978	1090.2	616	12.64	21.87	873.9	1090.2	1104.8	875.1	605.1	616	High	High	High	High	High	High
Q9NX40	OCIA domain-containing protein 1 OS=Homo sapiens OX=9606 GN=OCIAD1 PE=1 SV=1	OCIAD1	0.642	-0.63935	0.041004	0.122465	624.3	401	19.07	4.35	443.2	624.3	636.8	428.8	395.7	401	High	High	High	High	High	High
P60059	Protein transport protein Sec61 subunit gamma OS=Homo sapiens OX=9606 GN=SEC61G PE=1 SV=1	SEC61G	0.429	-1.22095	0.04127	0.122758	119.7	51.3	27.3	16.3	71.9	119.7	123.1	39.3	54	51.3	High	High	High	High	High	High
Q15293	Reticulocalbin-1 OS=Homo sapiens OX=9606 GN=RCN1 PE=1 SV=1	RCN1	0.563	-0.82879	0.041202	0.122758	1307.6	736.1	25.54	6.7	814.6	1307.6	1341.7	665.9	758.2	736.1	High	High	High	High	High	High
P52943	Cysteine-rich protein 2 OS=Homo sapiens OX=9606 GN=CRIP2 PE=1 SV=1	CRIP2	0.527	-0.92413	0.041189	0.122758	757.8	399.1	22.82	14.51	499.2	757.8	775.3	485.1	368.2	399.1	High	High	High	High	High	High
Q8N183	NADH dehydrogenase [ubiquinone] 1 alpha subcomplex assembly factor 2 OS=Homo sapiens OX=9606 GN=NDUFAF2 PE=1 SV=1	NDUFAF2	0.504	-0.9885	0.041479	0.12297	221.7	111.8	14.4	19.97	172	221.7	225	148.4	102.8	111.8	High	High	High	High	High	High
P48047	ATP synthase subunit O, mitochondrial OS=Homo sapiens OX=9606 GN=ATP5PO PE=1 SV=1	ATP5PO	0.624	-0.68038	0.042281	0.124508	3726.5	2326.8	12.2	13.8	3010.9	3726.5	3774.3	2843.1	2203.7	2326.8	High	High	High	High	High	High
Q9H3R2	Mucin-13 OS=Homo sapiens OX=9606 GN=MUC13 PE=1 SV=3	MUC13	0.409	-1.28983	0.042734	0.125206	102.2	41.8	28.69	29.52	59.5	102.2	105.1	61	34.9	41.8	High	High	High	High	High	High
P51858	Hepatoma-derived growth factor OS=Homo sapiens OX=9606 GN=HDGF PE=1 SV=1	HDGF	0.632	-0.662	0.043203	0.126034	4588.6	2899.3	20	18.74	3199.2	4588.6	4685.9	2068.6	2948.7	2899.3	High	High	High	High	High	High
Q5T601	Adhesion G-protein coupled receptor F1 OS=Homo sapiens OX=9606 GN=ADGRF1 PE=1 SV=2	ADGRF1	0.541	-0.8863	0.043393	0.126418	67.8	36.7	9.28	21.7	57.7	67.8	68.4	51	34.8	36.7	High	High	High	High	High	High
Q9HB66	Alternative protein MKKS OS=Homo sapiens OX=9606 GN=MKKS PE=1 SV=1	MKKS	0.251	-1.99424	0.043805	0.12741	115.5	29	35.77	45.28	57.2	115.5	119.4	54	23.9	29	High	High	High	High	High	High
O00592	Podocalyxin OS=Homo sapiens OX=9606 GN=PODXL PE=1 SV=2	PODXL	0.39	-1.35845	0.043905	0.127625	25.2	9.8	20.85	26.04	17.3	25.2	25.8	14.2	8.8	9.8	High	High	High	High	High	High
P24928	DNA-directed RNA polymerase II subunit RPB1 OS=Homo sapiens OX=9606 GN=POLR2A PE=1 SV=2	POLR2A	0.55	-0.8625	0.044596	0.128949	78.1	43	20.34	15.77	54.1	78.1	79.7	54.6	41.2	43	High	High	High	High	High	High
Q96A33	Coiled-coil domain-containing protein 47 OS=Homo sapiens OX=9606 GN=CCDC47 PE=1 SV=1	CCDC47	0.662	-0.5951	0.044776	0.129378	749.3	496.1	12.79	5.81	599.3	749.3	760	542	486.8	496.1	High	High	High	High	High	High
P46937	Transcriptional coactivator YAP1 OS=Homo sapiens OX=9606 GN=YAP1 PE=1 SV=2	YAP1	0.643	-0.63711	0.044929	0.129467	291.6	187.5	19.5	13.26	205.3	291.6	297.7	151.8	196.6	187.5	High	High	High	High	High	High
P40222	Alpha-taxilin OS=Homo sapiens OX=9606 GN=TXLNA PE=1 SV=3	TXLNA	0.309	-1.69432	0.047144	0.134135	167.1	51.7	23.32	45.7	109	167.1	171	101.8	46.7	51.7	High	High	High	High	High	High
Q8NC51	Plasminogen activator inhibitor 1 RNA-binding protein OS=Homo sapiens OX=9606 GN=SERBP1 PE=1 SV=2	SERBP1	0.648	-0.62593	0.047584	0.135025	4691.4	3042.3	15.51	1.12	3565.2	4691.4	4767.8	3035.6	3042.3	3097.9	High	High	High	High	High	High
O15126	Secretory carrier-associated membrane protein 1 OS=Homo sapiens OX=9606 GN=SCAMP1 PE=1 SV=2	SCAMP1	0.613	-0.70604	0.047727	0.135222	280.6	171.9	6.32	12.95	251.8	280.6	282.4	196.1	151.3	171.9	High	High	High	High	High	High
P62753	40S ribosomal protein S6 OS=Homo sapiens OX=9606 GN=RPS6 PE=1 SV=1	RPS6	0.598	-0.74178	0.048207	0.136247	4080.2	2441.6	23.28	7.63	2663.5	4080.2	4177.9	2162.6	2501.4	2441.6	High	High	High	High	High	High
P01040	Cystatin-A OS=Homo sapiens OX=9606 GN=CSTA PE=1 SV=1	CSTA	0.464	-1.1078	0.048471	0.136634	84.7	39.3	30.41	11.62	47.5	84.7	87.2	45.4	36.2	39.3	High	High	High	High	High	High
Q9BRT2	Ubiquinol-cytochrome-c reductase complex assembly factor 2 OS=Homo sapiens OX=9606 GN=UQCC2 PE=1 SV=1	UQCC2	0.601	-0.73456	0.04966	0.138853	43.8	26.4	20.36	8.06	30.3	43.8	44.7	23.5	27.5	26.4	High	High	High	High	High	High
Q8NBX0	Saccharopine dehydrogenase-like oxidoreductase OS=Homo sapiens OX=9606 GN=SCCPDH PE=1 SV=1	SCCPDH	0.483	-1.0499	0.049858	0.139168	237.8	115	23.83	15.19	153.5	237.8	243.5	140.4	105.1	115	High	High	High	High	High	High
F5H300	DnaJ homolog subfamily A member 4 OS=Homo sapiens OX=9606 GN=DNAJA4 PE=1 SV=1	DNAJA4	0.499	-1.00289	0.049875	0.13918	31.7	15.8	16.43	16.33	23.7	31.7	32.2	20.5	15.4	15.8	High	High	High	High	High	High
P48200	Iron-responsive element-binding protein 2 OS=Homo sapiens OX=9606 GN=IREB2 PE=1 SV=4	IREB2	0.637	-0.65063	0.050451	0.139874	259.2	165.2	9.7	33.58	219.3	259.2	262.2	88.4	177.2	165.2	High	High	High	High	High	High	Phospho [T410]
Q9BU23	Lipase maturation factor 2 OS=Homo sapiens OX=9606 GN=LMF2 PE=1 SV=2	LMF2	0.605	-0.72499	0.050459	0.139874	34.5	20.9	23.93	18.83	22.2	34.5	35.3	14.8	20.9	21	High	High	High	High	High	High
Q9GZY8	Mitochondrial fission factor OS=Homo sapiens OX=9606 GN=MFF PE=1 SV=1	MFF	0.618	-0.69432	0.050547	0.139874	187.6	116	17.3	11.39	137.8	187.6	191.1	139	113.8	116	High	High	High	High	High	High
Q9BXI6	TBC1 domain family member 10A OS=Homo sapiens OX=9606 GN=TBC1D10A PE=1 SV=1	TBC1D10A	0.601	-0.73456	0.050581	0.139874	27.3	16.4	6.36	26.34	24.5	27.3	27.5	24.2	15.1	16.4	High	High	High	High	High	High
P22528	Cornifin-B OS=Homo sapiens OX=9606 GN=SPRR1B PE=1 SV=2	SPRR1B	0.353	-1.50226	0.050656	0.139925	8781.4	3104.1	29.59	8.49	5018.5	8781.4	9047.4	3581.4	3099.6	3104.1	High	High	High	High	High	High
A0A087WYN9	ATP-dependent RNA helicase DHX29 OS=Homo sapiens OX=9606 GN=DHX29 PE=1 SV=1	DHX29	0.569	-0.8135	0.05178	0.141743	508.1	289.2	23.19	27.85	332.4	508.1	520.5	170.6	294.3	289.2	High	High	High	High	High	High
Q13443	Disintegrin and metalloproteinase domain-containing protein 9 OS=Homo sapiens OX=9606 GN=ADAM9 PE=1 SV=1	ADAM9	0.542	-0.88364	0.051891	0.141958	266.3	144.2	24.52	2.97	169.4	266.3	272.9	138.4	144.2	146.7	High	High	High	High	High	High
Q9Y6I3	Epsin-1 OS=Homo sapiens OX=9606 GN=EPN1 PE=1 SV=2	EPN1	0.608	-0.71786	0.052	0.142225	112	68.1	19.94	19.15	78.2	112	114.3	48.3	69.5	68.1	High	High	High	High	High	High
O95721	Synaptosomal-associated protein 29 OS=Homo sapiens OX=9606 GN=SNAP29 PE=1 SV=1	SNAP29	0.596	-0.74662	0.052061	0.142347	133.3	79.5	8.42	15.77	115.3	133.3	134.5	100.6	75.7	79.5	High	High	High	High	High	High
O75821	Eukaryotic translation initiation factor 3 subunit G OS=Homo sapiens OX=9606 GN=EIF3G PE=1 SV=2	EIF3G	0.66	-0.59946	0.052257	0.142592	492.9	325.4	12.83	29.13	394	492.9	500.1	185.8	328.4	325.4	High	High	High	High	High	High
J3KN01	Afadin OS=Homo sapiens OX=9606 GN=AFDN PE=1 SV=1	AFDN	0.649	-0.62371	0.052231	0.142592	923.8	599.9	16.72	5.74	686.2	923.8	940.1	542.5	600.7	599.9	High	High	High	High	High	High
P16949	Stathmin OS=Homo sapiens OX=9606 GN=STMN1 PE=1 SV=3	STMN1	0.319	-1.64837	0.052469	0.143079	1733.6	553	45.62	7	664.7	1733.6	1807.4	607.6	530.9	553	High	High	High	High	High	High
Q9BRP8	Partner of Y14 and mago OS=Homo sapiens OX=9606 GN=PYM1 PE=1 SV=1	PYM1	0.619	-0.69199	0.052813	0.143834	1317.8	815.4	23.04	10.24	864.5	1317.8	1349.1	678.9	815.7	815.4	High	High	High	High	High	High
Q9Y6K9	NF-kappa-B essential modulator OS=Homo sapiens OX=9606 GN=IKBKG PE=1 SV=2	IKBKG	0.626	-0.67577	0.053428	0.144677	510.7	319.7	16.76	5.53	379	510.7	519.5	346.7	312.5	319.7	High	High	High	High	High	High
Q9UER7	Death domain-associated protein 6 OS=Homo sapiens OX=9606 GN=DAXX PE=1 SV=2	DAXX	0.493	-1.02034	0.054616	0.147005	59.9	29.5	23.91	22.75	38.6	59.9	61.4	41.4	27.6	29.5	High	High	High	High	High	High
O14907	Tax1-binding protein 3 OS=Homo sapiens OX=9606 GN=TAX1BP3 PE=1 SV=2	TAX1BP3	0.44	-1.18442	0.056138	0.149701	44	19.3	17.29	40.05	32.3	44	44.8	33.9	16.6	19.3	High	High	High	High	High	High
O95994	Anterior gradient protein 2 homolog OS=Homo sapiens OX=9606 GN=AGR2 PE=1 SV=1	AGR2	0.634	-0.65745	0.05736	0.152105	6207.2	3937	18.9	10.52	4420.6	6207.2	6329.4	4559	3736	3937	High	High	High	High	High	High
P09429	High mobility group protein B1 OS=Homo sapiens OX=9606 GN=HMGB1 PE=1 SV=3	HMGB1	0.571	-0.80844	0.057789	0.152903	7005.7	4001.4	20.82	7.67	4804.7	7005.7	7155.7	3494.9	4001.4	4007	High	High	High	High	High	High
Q96GG9	DCN1-like protein 1 OS=Homo sapiens OX=9606 GN=DCUN1D1 PE=1 SV=1	DCUN1D1	0.393	-1.3474	0.057751	0.152903	148.2	58.2	16.75	48.86	110	148.2	150.8	113.3	46.8	58.2	High	High	High	High	High	High
P50402	Emerin OS=Homo sapiens OX=9606 GN=EMD PE=1 SV=1	EMD	0.343	-1.54372	0.057759	0.152903	33.2	11.4	16.74	55.35	24.7	33.2	33.8	23.8	8.6	11.4	High	High	High	High	High	High
P25815	Protein S100-P OS=Homo sapiens OX=9606 GN=S100P PE=1 SV=2	S100P	0.152	-2.71786	0.057895	0.152983	7246.2	1102.1	63.51	3.91	1459.5	7246.2	7643.5	1102.1	1095.7	1174.8	High	High	High	High	High	High
Q14BN4	Sarcolemmal membrane-associated protein OS=Homo sapiens OX=9606 GN=SLMAP PE=1 SV=1	SLMAP	0.44	-1.18442	0.060324	0.156842	35.4	15.6	24.97	14.08	22.3	35.4	36.3	18.5	14	15.6	High	High	High	High	High	High
V9GZ56	U6 snRNA-associated Sm-like protein LSm4 (Fragment) OS=Homo sapiens OX=9606 GN=LSM4 PE=1 SV=1	LSM4	0.561	-0.83393	0.061673	0.159153	50.4	28.3	10.22	4.57	42.2	50.4	51	28.3	27.5	30.1	High	High	High	High	High	High
Q15691	Microtubule-associated protein RP/EB family member 1 OS=Homo sapiens OX=9606 GN=MAPRE1 PE=1 SV=3	MAPRE1	0.644	-0.63487	0.06289	0.16129	2096.8	1349.9	18.85	7.13	1494.6	2096.8	2137.8	1510	1327.4	1349.9	High	High	High	High	High	High
Q13283	Ras GTPase-activating protein-binding protein 1 OS=Homo sapiens OX=9606 GN=G3BP1 PE=1 SV=1	G3BP1	0.507	-0.97994	0.064165	0.163832	782.6	396.7	21.71	21.88	527.2	782.6	799.7	528.8	349.4	396.7	High	High	High	High	High	High	Phospho [S149; S230; S231; S232]
P32321	Deoxycytidylate deaminase OS=Homo sapiens OX=9606 GN=DCTD PE=1 SV=2	DCTD	0.393	-1.3474	0.064813	0.16432	801.2	315.1	28.88	1.14	464.6	801.2	823.9	317.1	310.2	315.1	High	High	High	High	High	High
O43653	Prostate stem cell antigen OS=Homo sapiens OX=9606 GN=PSCA PE=1 SV=2	PSCA	0.337	-1.56918	0.064946	0.164416	1390.2	468.4	33.48	2.22	727.7	1390.2	1436.9	474.5	454.3	468.4	High	High	High	High	High	High
Q9UBC9	Small proline-rich protein 3 OS=Homo sapiens OX=9606 GN=SPRR3 PE=1 SV=2	SPRR3	0.201	-2.31473	0.065964	0.166458	9510.3	1911.9	38.91	60.39	4364.9	9510.3	9867.7	4771.6	1753.9	1911.9	High	High	High	High	High	High
O75934	Pre-mRNA-splicing factor SPF27 OS=Homo sapiens OX=9606 GN=BCAS2 PE=1 SV=1	BCAS2	0.629	-0.66887	0.066896	0.167989	489	307.8	4.84	23.86	450.3	489	491.4	433.9	281.7	307.8	High	High	High	High	High	High
O60888	Protein CutA OS=Homo sapiens OX=9606 GN=CUTA PE=1 SV=2	CUTA	0.389	-1.36216	0.067102	0.168341	49	19.1	39.84	6.41	22	49	50.9	19.9	17.5	19.1	High	High	High	High	High	High
H7BZJ3	Protein disulfide-isomerase A3 (Fragment) OS=Homo sapiens OX=9606 GN=PDIA3 PE=1 SV=1	PDIA3	0.516	-0.95456	0.067208	0.168474	1073.3	553.3	21.64	23.35	724.2	1073.3	1097.3	792.4	528.2	553.3	High	High	High	High	High	High
Q9BZZ5	Apoptosis inhibitor 5 OS=Homo sapiens OX=9606 GN=API5 PE=1 SV=3	API5	0.659	-0.60165	0.067288	0.168513	601.9	396.4	20.66	16.79	414.2	601.9	615.1	297.4	411.1	396.4	High	High	High	High	High	High
P40938	Replication factor C subunit 3 OS=Homo sapiens OX=9606 GN=RFC3 PE=1 SV=2	RFC3	0.45	-1.152	0.067926	0.169874	82.1	37	13.41	41.08	64.9	82.1	83.3	68.2	33.8	37	High	High	High	High	High	High
sp	Interleukin-8 OS=Homo sapiens OX=9606 GN=CXCL8 PE=1 SV=1	CXCL8	0.658	-0.60384	0.067982	0.169881	300.5	197.8	12.38	10.99	242.1	300.5	304.7	224.4	180.5	197.8	High	High	High	High	High	High
P37198	Nuclear pore glycoprotein p62 OS=Homo sapiens OX=9606 GN=NUP62 PE=1 SV=3	NUP62	0.64	-0.64386	0.06798	0.169881	291.2	186.3	19.25	2.15	206	291.2	297	184.3	186.3	192	High	High	High	High	High	High
E7EPT4	NADH dehydrogenase [ubiquinone] flavoprotein 2, mitochondrial OS=Homo sapiens OX=9606 GN=NDUFV2 PE=1 SV=1	NDUFV2	0.63	-0.66658	0.068289	0.170505	1296.4	817.1	14.42	14.19	1005.5	1296.4	1315.8	1017.9	790.8	817.1	High	High	High	High	High	High
P11684	Uteroglobin OS=Homo sapiens OX=9606 GN=SCGB1A1 PE=1 SV=1	SCGB1A1	0.506	-0.98279	0.068478	0.170789	815.7	412.8	30.04	7.91	461.2	815.7	839.8	412.8	368	429.8	High	High	High	High	High	High
P05204	Non-histone chromosomal protein HMG-17 OS=Homo sapiens OX=9606 GN=HMGN2 PE=1 SV=3	HMGN2	0.228	-2.13289	0.068819	0.171505	455	103.6	27.53	55.07	271.9	455	468	239	95.9	103.6	High	High	High	High	High	High
O75964	ATP synthase subunit g, mitochondrial OS=Homo sapiens OX=9606 GN=ATP5MG PE=1 SV=3	ATP5MG	0.487	-1.03801	0.068944	0.171682	1349.7	657.5	1.22	43.7	1322.3	1349.7	1351.4	1229.7	570.7	657.5	High	High	High	High	High	High
Q8NFU3	Thiosulfate:glutathione sulfurtransferase OS=Homo sapiens OX=9606 GN=TSTD1 PE=1 SV=3	TSTD1	0.517	-0.95176	0.069899	0.173701	231.9	119.8	29.39	5.65	133	231.9	238.6	127.3	113.7	119.8	High	High	High	High	High	High
Q14114	Low-density lipoprotein receptor-related protein 8 OS=Homo sapiens OX=9606 GN=LRP8 PE=1 SV=4	LRP8	0.372	-1.42663	0.070697	0.174423	387.8	144.4	13.51	37.92	306.1	387.8	393.8	225.1	107.2	144.4	High	High	High	High	High	High
E5RIL1	Uroplakin-3b-like protein 2 OS=Homo sapiens OX=9606 GN=UPK3BL2 PE=3 SV=2	UPK3BL2	0.637	-0.65063	0.070625	0.174423	520.2	331.3	6.09	23.06	468.9	520.2	523.8	474.8	319.4	331.3	High	High	High	High	High	High
P53367	Arfaptin-1 OS=Homo sapiens OX=9606 GN=ARFIP1 PE=1 SV=2	ARFIP1	0.624	-0.68038	0.072367	0.176631	1364.8	851.7	18.32	8.68	982.9	1364.8	1390.5	969.8	826.3	851.7	High	High	High	High	High	High
F5H5R8	Arylamine N-acetyltransferase 1 OS=Homo sapiens OX=9606 GN=NAT1 PE=1 SV=1	NAT1	0.432	-1.2109	0.073798	0.178859	399.6	172.8	26.19	51.75	245.8	399.6	410.7	56.5	188.4	172.8	High	High	High	High	High	High
Q9BW04	Specifically androgen-regulated gene protein OS=Homo sapiens OX=9606 GN=SARG PE=1 SV=2	SARG	0.654	-0.61264	0.075496	0.181503	2675.6	1750.5	15.6	9.28	2029.6	2675.6	2718.9	2015.5	1700.8	1750.5	High	High	High	High	High	High	Phospho [T456]
Q9HCY8	Protein S100-A14 OS=Homo sapiens OX=9606 GN=S100A14 PE=1 SV=1	S100A14	0.383	-1.38458	0.076312	0.182771	4329.8	1657.8	43.27	2.4	1772.2	4329.8	4505.2	1657.8	1590.4	1658.7	High	High	High	High	High	High
A0A0A0MSV9	Tapasin OS=Homo sapiens OX=9606 GN=TAPBP PE=1 SV=1	TAPBP	0.503	-0.99137	0.076673	0.183361	111.3	56.1	23.97	22.95	71.6	111.3	114	78.4	51.9	56.1	High	High	High	High	High	High
Q8NBN7	Retinol dehydrogenase 13 OS=Homo sapiens OX=9606 GN=RDH13 PE=1 SV=2	RDH13	0.136	-2.87832	0.076813	0.183593	33.1	4.5	0.96	121.11	33.6	33.1	33.1	20.3	0.8	4.5	High	High	High	High	High	High
O75380	NADH dehydrogenase [ubiquinone] iron-sulfur protein 6, mitochondrial OS=Homo sapiens OX=9606 GN=NDUFS6 PE=1 SV=1	NDUFS6	0.579	-0.78836	0.077082	0.184168	1276	738.3	21.47	14.26	864	1276	1304.4	922.1	716.6	738.3	High	High	High	High	High	High
Q7Z7K0	COX assembly mitochondrial protein homolog OS=Homo sapiens OX=9606 GN=CMC1 PE=1 SV=1	CMC1	0.529	-0.91866	0.077221	0.184278	900.2	476.4	14.09	12.21	703	900.2	914.6	578.5	466.7	476.4	High	High	High	High	High	High
Q9BUR5	MICOS complex subunit MIC26 OS=Homo sapiens OX=9606 GN=APOO PE=1 SV=1	APOO	0.546	-0.87303	0.077788	0.185128	119.3	65.1	23.18	11.79	78	119.3	122.1	76.7	61.4	65.1	High	High	High	High	High	High
O95400	CD2 antigen cytoplasmic tail-binding protein 2 OS=Homo sapiens OX=9606 GN=CD2BP2 PE=1 SV=1	CD2BP2	0.665	-0.58857	0.07819	0.185913	134	89.1	21.05	13.34	91.5	134	137	70.2	89.5	89.1	High	High	High	High	High	High	Phospho [S195]
P30044	Peroxiredoxin-5, mitochondrial OS=Homo sapiens OX=9606 GN=PRDX5 PE=1 SV=4	PRDX5	0.608	-0.71786	0.078596	0.186196	5249.1	3193.6	15.97	20.82	3954.1	5249.1	5336.1	4222	2853.2	3193.6	High	High	High	High	High	High
Q9BZL1	Ubiquitin-like protein 5 OS=Homo sapiens OX=9606 GN=UBL5 PE=1 SV=1	UBL5	0.348	-1.52284	0.07895	0.186716	22.2	7.7	12.75	70.98	27.3	22.2	21.9	21.3	6.2	7.7	High	High	High	High	High	High
O60664	Perilipin-3 OS=Homo sapiens OX=9606 GN=PLIN3 PE=1 SV=3	PLIN3	0.62	-0.68966	0.079642	0.187691	3584.7	2222.3	17.16	2.1	2639.5	3584.7	3648	2279	2186.1	2222.3	High	High	High	High	High	High
Q9BTC0	Death-inducer obliterator 1 OS=Homo sapiens OX=9606 GN=DIDO1 PE=1 SV=5	DIDO1	0.592	-0.75633	0.079727	0.187718	42.4	25.1	19.02	18.26	30.1	42.4	43.2	33	23.8	25.1	High	High	High	High	High	High
Q9Y478	5'-AMP-activated protein kinase subunit beta-1 OS=Homo sapiens OX=9606 GN=PRKAB1 PE=1 SV=4	PRKAB1	0.578	-0.79086	0.079892	0.187815	36.4	21	19.05	17.4	25.8	36.4	37.1	27.6	20.4	21	High	High	High	High	High	High	Phospho [S182]
Q99653	Calcineurin B homologous protein 1 OS=Homo sapiens OX=9606 GN=CHP1 PE=1 SV=3	CHP1	0.504	-0.9885	0.082814	0.192034	312.7	157.4	21.61	27.37	211.1	312.7	319.6	238	147.8	157.4	High	High	High	High	High	High
Q09666	Neuroblast differentiation-associated protein AHNAK OS=Homo sapiens OX=9606 GN=AHNAK PE=1 SV=2	AHNAK	0.658	-0.60384	0.084192	0.193702	105011	69122.7	15.61	11.77	79643.8	105011	106721	84084	68861.9	69122.7	High	High	High	High	High	High	Phospho [S93; S216; T218; S5731; S5749]
Q9UI14	Prenylated Rab acceptor protein 1 OS=Homo sapiens OX=9606 GN=RABAC1 PE=1 SV=1	RABAC1	0.53	-0.91594	0.085578	0.195869	21.4	11.3	23.1	20.08	14	21.4	21.9	15.6	11.1	11.3	High	High	High	High	High	High
Q5BKZ1	DBIRD complex subunit ZNF326 OS=Homo sapiens OX=9606 GN=ZNF326 PE=1 SV=2	ZNF326	0.613	-0.70604	0.087698	0.199687	230.9	141.6	24.99	14.33	145.5	230.9	236.9	112.1	148.2	141.6	High	High	High	High	High	High
Q7Z4G1	COMM domain-containing protein 6 OS=Homo sapiens OX=9606 GN=COMMD6 PE=1 SV=1	COMMD6	0.583	-0.77843	0.088164	0.200177	184.8	107.7	9.64	13.67	156.3	184.8	186.6	132.5	103.6	107.7	High	High	High	High	High	High
P54652	Heat shock-related 70 kDa protein 2 OS=Homo sapiens OX=9606 GN=HSPA2 PE=1 SV=1	HSPA2	0.385	-1.37707	0.088303	0.200391	72.3	27.8	24.87	18.75	45.7	72.3	74.2	36.3	25.7	27.8	High	High	High	High	High	High
O75531	Barrier-to-autointegration factor OS=Homo sapiens OX=9606 GN=BANF1 PE=1 SV=1	BANF1	0.308	-1.699	0.089171	0.201989	720.4	221.5	45.73	12.34	275.3	720.4	751.2	265.7	211.7	221.5	High	High	High	High	High	High
Q8N3V7	Synaptopodin OS=Homo sapiens OX=9606 GN=SYNPO PE=1 SV=2	SYNPO	0.377	-1.40736	0.089992	0.203531	27.2	10.2	44.54	4.95	10.7	27.2	28.3	9.6	10.2	10.6	High	High	High	High	High	High
H3BQK0	ATP-dependent RNA helicase DDX19B OS=Homo sapiens OX=9606 GN=DDX19B PE=1 SV=1	DDX19B	0.655	-0.61043	0.09121	0.205054	67	43.8	6.11	8.84	60.4	67	67.5	38.3	45.4	43.8	High	High	High	High	High	High
Q92953	Potassium voltage-gated channel subfamily B member 2 OS=Homo sapiens OX=9606 GN=KCNB2 PE=2 SV=2	KCNB2	0.558	-0.84166	0.091463	0.205551	22.7	12.7	3.78	44.23	24.2	22.7	22.6	21.7	9.3	12.7	High	High	High	High	High	High	Phospho [T548]
G5E9E7	Tight junction protein 1 (Zona occludens 1), isoform CRA_e OS=Homo sapiens OX=9606 GN=TJP1 PE=1 SV=1	TJP1	0.623	-0.6827	0.092191	0.206353	28.6	17.8	25.03	17.13	18	28.6	29.4	13.1	18.1	17.8	High	High	High	High	High	High
O43290	U4/U6.U5 tri-snRNP-associated protein 1 OS=Homo sapiens OX=9606 GN=SART1 PE=1 SV=1	SART1	0.489	-1.03209	0.093721	0.209228	106.6	52.2	7.84	42.15	93.2	106.6	107.5	97.8	47.6	52.2	High	High	High	High	High	High
Q9NX14	NADH dehydrogenase [ubiquinone] 1 beta subcomplex subunit 11, mitochondrial OS=Homo sapiens OX=9606 GN=NDUFB11 PE=1 SV=1	NDUFB11	0.208	-2.26534	0.093905	0.209457	838.2	174.5	49.95	60.97	282.2	838.2	875.8	380.9	120.6	174.5	High	High	High	High	High	High
A0A3B3IS55	Actin-binding LIM protein 1 OS=Homo sapiens OX=9606 GN=ABLIM1 PE=1 SV=1	ABLIM1	0.578	-0.79086	0.094802	0.210576	58.3	33.7	17.64	14.59	42.5	58.3	59.3	41.8	32	33.7	High	High	High	High	High	High
Q16740	ATP-dependent Clp protease proteolytic subunit, mitochondrial OS=Homo sapiens OX=9606 GN=CLPP PE=1 SV=1	CLPP	0.533	-0.90779	0.094946	0.210676	733.8	391.4	17.68	18.54	534.9	733.8	746.8	511.1	363.9	391.4	High	High	High	High	High	High
Q9NXV6	CDKN2A-interacting protein OS=Homo sapiens OX=9606 GN=CDKN2AIP PE=1 SV=3	CDKN2AIP	0.365	-1.45403	0.095623	0.211701	57.5	21	30.33	45.29	32.3	57.5	59.2	40.3	18.3	21	High	High	High	High	High	High
P54709	Sodium/potassium-transporting ATPase subunit beta-3 OS=Homo sapiens OX=9606 GN=ATP1B3 PE=1 SV=1	ATP1B3	0.491	-1.02621	0.096545	0.213115	976.2	479.1	16.08	32.44	733.6	976.2	991.9	747.9	413.1	479.1	High	High	High	High	High	High
Q96BW5	Phosphotriesterase-related protein OS=Homo sapiens OX=9606 GN=PTER PE=1 SV=1	PTER	0.623	-0.6827	0.097044	0.214069	120.8	75.2	5.22	30.19	110.6	120.8	121.5	112.7	64.3	75.2	High	High	High	High	High	High
P35321	Cornifin-A OS=Homo sapiens OX=9606 GN=SPRR1A PE=1 SV=2	SPRR1A	0.266	-1.9105	0.097466	0.214852	1181.7	314.6	42.53	28.61	493.5	1181.7	1229.6	497.5	309.8	314.6	High	High	High	High	High	High
P62263	40S ribosomal protein S14 OS=Homo sapiens OX=9606 GN=RPS14 PE=1 SV=3	RPS14	0.608	-0.71786	0.098272	0.216033	2308.4	1403.1	13.39	17.9	1824.5	2308.4	2340.1	1827.6	1321.9	1403.1	High	High	High	High	High	High	Phospho [S137; S139]
Q9Y2R0	Cytochrome c oxidase assembly factor 3 homolog, mitochondrial OS=Homo sapiens OX=9606 GN=COA3 PE=1 SV=1	COA3	0.555	-0.84944	0.098152	0.216033	235.9	131	16.45	22.07	176.1	235.9	239.9	180.6	121.2	131	High	High	High	High	High	High
Q9Y5Y5	Peroxisomal membrane protein PEX16 OS=Homo sapiens OX=9606 GN=PEX16 PE=1 SV=2	PEX16	0.359	-1.47794	0.098213	0.216033	64.7	23.2	30.65	43.15	36.2	64.7	67.1	44	21	23.2	High	High	High	High	High	High
P07305	Histone H1.0 OS=Homo sapiens OX=9606 GN=H1F0 PE=1 SV=3	H1F0	0.596	-0.74662	0.099202	0.217852	1299.8	774.8	8.95	24.69	1113.6	1299.8	1311.8	1137.3	744.5	774.8	High	High	High	High	High	High
P61956	Small ubiquitin-related modifier 2 OS=Homo sapiens OX=9606 GN=SUMO2 PE=1 SV=3	SUMO2	0.492	-1.02327	0.099314	0.217947	887.4	436.2	17.07	28.92	654.5	887.4	902.6	673.4	406.9	436.2	High	High	High	High	High	High
P60903	Protein S100-A10 OS=Homo sapiens OX=9606 GN=S100A10 PE=1 SV=2	S100A10	0.536	-0.8997	0.100262	0.219541	569.9	305.4	5.05	37.96	619.1	569.9	566.2	536.4	278.6	305.4	High	High	High	High	High	High
Q9H910	Jupiter microtubule associated homolog 2 OS=Homo sapiens OX=9606 GN=JPT2 PE=1 SV=1	JPT2	0.39	-1.35845	0.100586	0.219987	566.2	221.1	38.03	25.92	265.5	566.2	586.7	321.2	201.4	221.1	High	High	High	High	High	High
Q96NY8	Nectin-4 OS=Homo sapiens OX=9606 GN=NECTIN4 PE=1 SV=1	NECTIN4	0.661	-0.59728	0.102181	0.222636	442.2	292.2	8.27	21.08	383.5	442.2	446.2	409.5	286.4	292.2	High	High	High	High	High	High
P04908	Histone H2A type 1-B/E OS=Homo sapiens OX=9606 GN=HIST1H2AB PE=1 SV=2	HIST1H2AB	0.301	-1.73216	0.103541	0.22449	1373.1	413.8	51.94	6.92	434	1373.1	1438	384.2	441.4	413.8	High	High	High	High	High	High
P45877	Peptidyl-prolyl cis-trans isomerase C OS=Homo sapiens OX=9606 GN=PPIC PE=1 SV=1	PPIC	0.663	-0.59292	0.104464	0.225813	264.8	175.5	12.04	33.26	321.7	264.8	261	267.6	142.3	175.5	High	High	High	High	High	High
P62899	60S ribosomal protein L31 OS=Homo sapiens OX=9606 GN=RPL31 PE=1 SV=1	RPL31	0.593	-0.7539	0.10683	0.229329	3252.9	1930.3	17.19	14.08	2393.9	3252.9	3309.5	2338.1	1790.9	1930.3	High	High	High	High	High	High
Q9H0U4	Ras-related protein Rab-1B OS=Homo sapiens OX=9606 GN=RAB1B PE=1 SV=1	RAB1B	0.6	-0.73697	0.107251	0.229886	1148.4	689	20.63	43.26	791.1	1148.4	1174	286.2	733.3	689	High	High	High	High	High	High
Q15388	Mitochondrial import receptor subunit TOM20 homolog OS=Homo sapiens OX=9606 GN=TOMM20 PE=1 SV=1	TOMM20	0.443	-1.17462	0.10784	0.230722	493.7	218.7	22.3	38.14	328.6	493.7	504.7	383.3	197.7	218.7	High	High	High	High	High	High
O95139	NADH dehydrogenase [ubiquinone] 1 beta subcomplex subunit 6 OS=Homo sapiens OX=9606 GN=NDUFB6 PE=1 SV=3	NDUFB6	0.55	-0.8625	0.10836	0.231603	87.3	48	25.45	15.3	54.4	87.3	89.5	60.5	45.9	48	High	High	High	High	High	High
A0A0S2Z4G6	Tropomyosin 1 (Alpha), isoform CRA_o (Fragment) OS=Homo sapiens OX=9606 GN=TPM1 PE=1 SV=1	TPM1	0.534	-0.90509	0.109216	0.232615	934	498.8	27.5	41.05	558.4	934	960.3	218.5	525.6	498.8	High	High	High	High	High	High
O00264	Membrane-associated progesterone receptor component 1 OS=Homo sapiens OX=9606 GN=PGRMC1 PE=1 SV=3	PGRMC1	0.558	-0.84166	0.110565	0.234707	712.9	397.8	23.35	3.92	464.5	712.9	729.5	412.2	381.1	397.8	High	High	High	High	High	High	Phospho [S181]
Q9BTE1	Dynactin subunit 5 OS=Homo sapiens OX=9606 GN=DCTN5 PE=1 SV=1	DCTN5	0.537	-0.89701	0.112942	0.238456	72.7	39	6.81	38.29	64.6	72.7	73.2	67.4	34.2	39	High	High	High	High	High	High
Q3ZCW2	Galectin-related protein OS=Homo sapiens OX=9606 GN=LGALSL PE=1 SV=2	LGALSL	0.578	-0.79086	0.113614	0.239572	159	91.9	12.54	28.04	127.7	159	161.2	141	86.9	91.9	High	High	High	High	High	High
Q9NUQ6	SPATS2-like protein OS=Homo sapiens OX=9606 GN=SPATS2L PE=1 SV=2	SPATS2L	0.632	-0.662	0.119757	0.2489	180.2	113.9	16.68	13.25	133.9	180.2	183.3	139.8	110.4	113.9	High	High	High	High	High	High
P09661	U2 small nuclear ribonucleoprotein A' OS=Homo sapiens OX=9606 GN=SNRPA1 PE=1 SV=2	SNRPA1	0.577	-0.79336	0.119987	0.249105	740.6	427.2	19.25	24.35	523.7	740.6	755.2	608.6	392.8	427.2	High	High	High	High	High	High
Q13243	Serine/arginine-rich splicing factor 5 OS=Homo sapiens OX=9606 GN=SRSF5 PE=1 SV=1	SRSF5	0.584	-0.77596	0.120225	0.24942	1256.4	734.3	20.34	7.43	869.8	1256.4	1282.2	826.2	723.2	734.3	High	High	High	High	High	High
A0A0G2JMZ8	Occludin OS=Homo sapiens OX=9606 GN=OCLN PE=1 SV=1	OCLN	0.499	-1.00289	0.121567	0.251325	46.8	23.3	16.91	39.26	34.6	46.8	47.6	40.7	20.2	23.3	High	High	High	High	High	High
Q00059	Transcription factor A, mitochondrial OS=Homo sapiens OX=9606 GN=TFAM PE=1 SV=1	TFAM	0.644	-0.63487	0.121739	0.2515	1728.6	1112.7	14.6	4.2	1336	1728.6	1754.8	1054.1	1112.7	1145.7	High	High	High	High	High	High
Q13263	Transcription intermediary factor 1-beta OS=Homo sapiens OX=9606 GN=TRIM28 PE=1 SV=5	TRIM28	0.616	-0.699	0.121892	0.251713	1907.3	1175.4	15.58	22.46	1447.6	1907.3	1938.5	1655.8	1117.2	1175.4	High	High	High	High	High	High	Phospho [S594]
O43402	ER membrane protein complex subunit 8 OS=Homo sapiens OX=9606 GN=EMC8 PE=1 SV=1	EMC8	0.666	-0.58641	0.122302	0.252377	34.6	23	15.28	13.78	26.4	34.6	35.2	18.1	23.3	23	High	High	High	High	High	High
O43809	Cleavage and polyadenylation specificity factor subunit 5 OS=Homo sapiens OX=9606 GN=NUDT21 PE=1 SV=1	NUDT21	0.596	-0.74662	0.124295	0.255748	1339.4	798.1	25.45	2.76	835.9	1339.4	1373.4	825.5	781.7	798.1	High	High	High	High	High	High
E9PP75	Chitinase-3-like protein 2 (Fragment) OS=Homo sapiens OX=9606 GN=CHI3L2 PE=1 SV=2	CHI3L2	0.548	-0.86775	0.125393	0.257426	316.1	173.2	16.65	13.62	235	316.1	321.4	209.1	161.8	173.2	High	High	High	High	High	High	Phospho [T152; S154; T155]
Q969J3	BLOC-1-related complex subunit 5 OS=Homo sapiens OX=9606 GN=BORCS5 PE=1 SV=1	BORCS5	0.577	-0.79336	0.126172	0.257936	129.6	74.8	15.28	20.26	98.9	129.6	131.5	100.4	69.5	74.8	High	High	High	High	High	High
Q6PKG0	La-related protein 1 OS=Homo sapiens OX=9606 GN=LARP1 PE=1 SV=2	LARP1	0.627	-0.67346	0.127325	0.259385	273.3	171.4	12.87	21.75	218.1	273.3	276.9	239.8	164.3	171.4	High	High	High	High	High	High
Q03169	Tumor necrosis factor alpha-induced protein 2 OS=Homo sapiens OX=9606 GN=TNFAIP2 PE=2 SV=2	TNFAIP2	0.492	-1.02327	0.133156	0.26803	85.5	42.1	28.8	25.28	49.7	85.5	88	60.2	38	42.1	High	High	High	High	High	High
H3BLV9	SRSF protein kinase 1 (Fragment) OS=Homo sapiens OX=9606 GN=SRPK1 PE=1 SV=1	SRPK1	0.648	-0.62593	0.134411	0.269454	34.7	22.5	15	18.48	26.6	34.7	35.3	30.2	22.5	22	High	High	High	High	High	High
Q13938	Calcyphosin OS=Homo sapiens OX=9606 GN=CAPS PE=1 SV=2	CAPS	0.526	-0.92687	0.141238	0.279159	4290.8	2256.5	34.6	9.04	2186.7	4290.8	4434.9	2455	2047.5	2256.5	High	High	High	High	High	High
Q13242	Serine/arginine-rich splicing factor 9 OS=Homo sapiens OX=9606 GN=SRSF9 PE=1 SV=1	SRSF9	0.659	-0.60165	0.141404	0.279401	385.1	253.6	21.96	2.6	258.3	385.1	393.9	263.8	253.6	251.3	High	High	High	High	High	High
P23434	Glycine cleavage system H protein, mitochondrial OS=Homo sapiens OX=9606 GN=GCSH PE=1 SV=2	GCSH	0.503	-0.99137	0.142709	0.280851	213.6	107.4	2.91	47.23	203.4	213.6	214.4	196.4	80.8	107.4	High	High	High	High	High	High
Q7Z417	Nuclear fragile X mental retardation-interacting protein 2 OS=Homo sapiens OX=9606 GN=NUFIP2 PE=1 SV=1	NUFIP2	0.405	-1.30401	0.145813	0.285336	20	8.1	38.67	20.63	9.3	20	20.8	10.9	7.4	8.1	High	High	High	High	High	High
Q8IXM2	Chromatin complexes subunit BAP18 OS=Homo sapiens OX=9606 GN=BAP18 PE=1 SV=1	BAP18	0.66	-0.59946	0.145838	0.285341	235.1	155.1	7.79	21.96	205.7	235.1	237.2	217.1	147.8	155.1	High	High	High	High	High	High
Q6FI13	Histone H2A type 2-A OS=Homo sapiens OX=9606 GN=HIST2H2AA3 PE=1 SV=3	HIST2H2AA3	0.383	-1.38458	0.146637	0.286378	5792.8	2220	23.45	49.83	3768.4	5792.8	5931.7	4877.2	2190.2	2220	High	High	High	High	High	High
Q86VH2	Kinesin-like protein KIF27 OS=Homo sapiens OX=9606 GN=KIF27 PE=2 SV=1	KIF27	0.424	-1.23786	0.148276	0.288875	437.3	185.6	38.63	64.91	202.1	437.3	453.8	36.4	206.3	185.6	High	High	High	High	High	High
P12074	Cytochrome c oxidase subunit 6A1, mitochondrial OS=Homo sapiens OX=9606 GN=COX6A1 PE=1 SV=4	COX6A1	0.636	-0.6529	0.151357	0.292392	919.1	584.4	18.67	5.5	657.3	919.1	936.4	633.4	571.1	584.4	High	High	High	High	High	High
O75368	SH3 domain-binding glutamic acid-rich-like protein OS=Homo sapiens OX=9606 GN=SH3BGRL PE=1 SV=1	SH3BGRL	0.603	-0.72977	0.152033	0.29307	1641.8	990	19.07	19.81	1165	1641.8	1673.1	1244.3	842.6	990	High	High	High	High	High	High
Q9H4A6	Golgi phosphoprotein 3 OS=Homo sapiens OX=9606 GN=GOLPH3 PE=1 SV=1	GOLPH3	0.638	-0.64837	0.152905	0.294307	652.6	416.5	6.84	16.35	580.8	652.6	658.1	537.1	402.7	416.5	High	High	High	High	High	High
A0A096LPE2	SAA2-SAA4 readthrough OS=Homo sapiens OX=9606 GN=SAA2-SAA4 PE=4 SV=1	SAA2-SAA4	0.252	-1.9885	0.15333	0.294902	63.6	16	49.31	18.94	21.9	63.6	66.5	14		18.3	High	High	High	High	Not Found	High
E7EQY1	Protein FAM136A OS=Homo sapiens OX=9606 GN=FAM136A PE=1 SV=1	FAM136A	0.406	-1.30045	0.153476	0.294943	88.4	35.9	17.24	15.94	65.1	88.4	90.1	45.3	33.8	35.9	High	High	High	High	High	High
O75152	Zinc finger CCCH domain-containing protein 11A OS=Homo sapiens OX=9606 GN=ZC3H11A PE=1 SV=3	ZC3H11A	0.661	-0.59728	0.153513	0.294943	30.5	20.1	20.79	8.39	20.9	30.5	31.1	23.1	19.9	20.1	High	High	High	High	High	High
O60869	Endothelial differentiation-related factor 1 OS=Homo sapiens OX=9606 GN=EDF1 PE=1 SV=1	EDF1	0.598	-0.74178	0.155702	0.297629	191.7	114.6	23.29	3.77	125	191.7	196.1	121.4	113.2	114.6	High	High	High	High	High	High
O14776	Transcription elongation regulator 1 OS=Homo sapiens OX=9606 GN=TCERG1 PE=1 SV=2	TCERG1	0.664	-0.59074	0.156791	0.299124	79.8	53	22.7	6.72	52.7	79.8	81.7	48.3	55.1	53	High	High	High	High	High	High
Q9NQG5	Regulation of nuclear pre-mRNA domain-containing protein 1B OS=Homo sapiens OX=9606 GN=RPRD1B PE=1 SV=1	RPRD1B	0.615	-0.70134	0.1597	0.302787	254.5	156.5	13.99	24.7	199	254.5	258.2	231.3	152.2	156.5	High	High	High	High	High	High
P61960	Ubiquitin-fold modifier 1 OS=Homo sapiens OX=9606 GN=UFM1 PE=1 SV=1	UFM1	0.517	-0.95176	0.160411	0.303501	573	296.3	2.67	45.58	598.6	573	570.6	560.8	248.9	296.3	High	High	High	High	High	High
E9PAU2	Ribonucleoprotein PTB-binding 1 OS=Homo sapiens OX=9606 GN=RAVER1 PE=1 SV=1	RAVER1	0.543	-0.88098	0.162149	0.305886	35.2	19.1	23.54	0.7	22.9	35.2	36.1	19.1	19.2	19	High	High	High	High	High	High
Q9HCE3	Zinc finger protein 532 OS=Homo sapiens OX=9606 GN=ZNF532 PE=1 SV=2	ZNF532	0.351	-1.51046	0.162787	0.306817	36.1	12.7	39.74	26.77	16.2	36.1	37.4	16.7	9.7	12.7	High	High	High	High	High	High	Phospho [S574; S575]
O43570	Carbonic anhydrase 12 OS=Homo sapiens OX=9606 GN=CA12 PE=1 SV=1	CA12	0.624	-0.68038	0.16297	0.307117	20.4	12.7	16.81	7.64	15.1	20.4	20.7	14.3	12.4	12.7	High	High	High	High	High	High
P17096	High mobility group protein HMG-I/HMG-Y OS=Homo sapiens OX=9606 GN=HMGA1 PE=1 SV=3	HMGA1	0.464	-1.1078	0.166136	0.311843	519.4	241.2	15.74	32.51	393.2	519.4	528.5	402.5	241.2	234.5	High	High	High	High	High	High
Q8TF74	WAS/WASL-interacting protein family member 2 OS=Homo sapiens OX=9606 GN=WIPF2 PE=1 SV=1	WIPF2	0.48	-1.05889	0.167942	0.314311	47	22.6	15.7	42.58	35.6	47	47.8	43.8	21.7	22.6	High	High	High	High	High	High
B1AKR6	Dynein light chain roadblock-type 1 OS=Homo sapiens OX=9606 GN=DYNLRB1 PE=1 SV=1	DYNLRB1	0.631	-0.66429	0.171508	0.318237	684.1	431.4	22.77	1	451.1	684.1	699.7	428.4	431.4	437	High	High	High	High	High	High
P17931	Galectin-3 OS=Homo sapiens OX=9606 GN=LGALS3 PE=1 SV=5	LGALS3	0.658	-0.60384	0.173856	0.321851	8518.1	5601.1	19.69	7.55	5972.7	8518.1	8688.2	6346.6	5601.1	5566.7	High	High	High	High	High	High
Q9NP55	BPI fold-containing family A member 1 OS=Homo sapiens OX=9606 GN=BPIFA1 PE=1 SV=1	BPIFA1	0.537	-0.89701	0.176144	0.324908	569.4	305.8	5.17	23.02	521	569.4	571.8	426.6	281.3	305.8	High	High	High	High	High	High
A0A1B0GW05	Probable C-mannosyltransferase DPY19L1 OS=Homo sapiens OX=9606 GN=DPY19L1 PE=1 SV=1	DPY19L1	0.649	-0.62371	0.176606	0.325358	44.5	28.9	17	18.52	32.9	44.5	45.3	38.5	27.8	28.9	High	High	High	High	High	High
A0A0G2JHC2	PPP1R18 OS=Homo sapiens OX=9606 GN=PPP1R18 PE=1 SV=1	PPP1R18	0.642	-0.63935	0.176642	0.325358	37.9	24.3	22.85	1.98	24.9	37.9	38.8	24.8	24.3	23.9	High	High	High	High	High	High
P50238	Cysteine-rich protein 1 OS=Homo sapiens OX=9606 GN=CRIP1 PE=1 SV=3	CRIP1	0.511	-0.9686	0.17726	0.326261	466.4	238.3	33.99	16.38	241.1	466.4	481.8	295.8	216.4	238.3	High	High	High	High	High	High
O95881	Thioredoxin domain-containing protein 12 OS=Homo sapiens OX=9606 GN=TXNDC12 PE=1 SV=1	TXNDC12	0.361	-1.46993	0.178484	0.327853	816.5	294.4	44.95	22.23	318.8	816.5	849.8	382	247.1	294.4	High	High	High	High	High	High
O15260	Surfeit locus protein 4 OS=Homo sapiens OX=9606 GN=SURF4 PE=1 SV=3	SURF4	0.53	-0.91594	0.183239	0.334284	35.7	18.9	4.18	50.84	38.3	35.7	35.5	37.1	14.6	18.9	High	High	High	High	High	High
P58546	Myotrophin OS=Homo sapiens OX=9606 GN=MTPN PE=1 SV=2	MTPN	0.236	-2.08314	0.188641	0.341412	245.7	57.9	67.44	35.93	40.5	245.7	259.8	28.2	58.4	57.9	High	High	High	High	High	High
Q9Y5B9	FACT complex subunit SPT16 OS=Homo sapiens OX=9606 GN=SUPT16H PE=1 SV=1	SUPT16H	0.469	-1.09234	0.189903	0.342811	48.1	22.5	30.4	7.8	27	48.1	49.5	20.9	24.4	22.5	High	High	High	High	High	High
Q9Y6X5	Bis(5'-adenosyl)-triphosphatase ENPP4 OS=Homo sapiens OX=9606 GN=ENPP4 PE=1 SV=3	ENPP4	0.471	-1.0862	0.198838	0.353809	17.5	8.2	15.18	46.13	13.4	17.5	17.8	16.8	7.8	8.2	High	High	High	High	High	High
P30405	Peptidyl-prolyl cis-trans isomerase F, mitochondrial OS=Homo sapiens OX=9606 GN=PPIF PE=1 SV=1	PPIF	0.663	-0.59292	0.206066	0.362985	762.3	505.7	26.98	17.42	460.8	762.3	783.1	376.5	528.3	505.7	High	High	High	High	High	High
O95081	Arf-GAP domain and FG repeat-containing protein 2 OS=Homo sapiens OX=9606 GN=AGFG2 PE=1 SV=2	AGFG2	0.584	-0.77596	0.206165	0.36311	22.8	13.3	19.45	28.25	16.1	22.8	23.3	20.1	13.3	12.2	High	High	High	High	High	High
Q9BVC6	Transmembrane protein 109 OS=Homo sapiens OX=9606 GN=TMEM109 PE=1 SV=1	TMEM109	0.593	-0.7539	0.207513	0.364234	461.8	273.6	11.75	24.76	376	461.8	467.1	401.8	262.5	273.6	High	High	High	High	High	High
Q9UMX0	Ubiquilin-1 OS=Homo sapiens OX=9606 GN=UBQLN1 PE=1 SV=2	UBQLN1	0.655	-0.61043	0.209038	0.365902	313.5	205.5	4.01	14.63	292.7	313.5	314.6	257.9	198.9	205.5	High	High	High	High	High	High
Q8N9U0	Tandem C2 domains nuclear protein OS=Homo sapiens OX=9606 GN=TC2N PE=1 SV=2	TC2N	0.414	-1.2723	0.210385	0.367271	70.8	29.3	26.28	52.25	43.4	70.8	72.6	61.4	24.5	29.3	High	High	High	High	High	High
Q15018	BRISC complex subunit Abraxas 2 OS=Homo sapiens OX=9606 GN=ABRAXAS2 PE=1 SV=2	ABRAXAS2	0.636	-0.6529	0.214593	0.372163	212.7	135.4	11.31	5.65	174.8	212.7	215.6	146.4	131.3	135.4	High	High	High	High	High	High
P16333	Cytoplasmic protein NCK1 OS=Homo sapiens OX=9606 GN=NCK1 PE=1 SV=1	NCK1	0.533	-0.90779	0.215877	0.373336	32.6	17.4	13.6	38.11	25.7	32.6	33	29.6	14.9	17.4	High	High	High	High	High	High
Q4U2R6	39S ribosomal protein L51, mitochondrial OS=Homo sapiens OX=9606 GN=MRPL51 PE=1 SV=1	MRPL51	0.614	-0.70369	0.224036	0.383065	122.5	75.1	30.14	35.83	69.1	122.5	126.2	38	80.4	75.1	High	High	High	High	High	High
P06703	Protein S100-A6 OS=Homo sapiens OX=9606 GN=S100A6 PE=1 SV=1	S100A6	0.34	-1.55639	0.22455	0.383606	16375.6	5568.2	55.35	9.57	4602.9	16375.6	17176.7	5985.7	4940.4	5568.2	High	High	High	High	High	High
Q9UJ68	Mitochondrial peptide methionine sulfoxide reductase OS=Homo sapiens OX=9606 GN=MSRA PE=1 SV=1	MSRA	0.561	-0.83393	0.228615	0.38832	63.9	35.8	28.63	17.62	37.2	63.9	65.7	47.6	35.3	35.8	High	High	High	High	High	High
C9JIZ6	Prosaposin OS=Homo sapiens OX=9606 GN=PSAP PE=1 SV=2	PSAP	0.293	-1.77103	0.233339	0.394198	5319	1558.9	55.68	28.03	1478.3	5319	5584.1	2057.4	1165.8	1558.9	High	High	High	High	High	High
J3KQJ1	Inactive C-alpha-formylglycine-generating enzyme 2 OS=Homo sapiens OX=9606 GN=SUMF2 PE=1 SV=1	SUMF2	0.594	-0.75147	0.245564	0.40939	577.8	343.3	20.01	31.27	402.6	577.8	589.5	521.2	291.5	343.3	High	High	High	High	High	High
P05387	60S acidic ribosomal protein P2 OS=Homo sapiens OX=9606 GN=RPLP2 PE=1 SV=1	RPLP2	0.589	-0.76366	0.249528	0.414217	2202	1297	11.67	27.37	1795.4	2202	2226.5	1890.6	1142.4	1297	High	High	High	High	High	High
Q08378	Golgin subfamily A member 3 OS=Homo sapiens OX=9606 GN=GOLGA3 PE=1 SV=2	GOLGA3	0.62	-0.68966	0.250806	0.416069	237.1	147.1	9.65	32.51	200.7	237.1	239.6	243.9	141.2	147.1	High	High	High	High	High	High
P14174	Macrophage migration inhibitory factor OS=Homo sapiens OX=9606 GN=MIF PE=1 SV=4	MIF	0.644	-0.63487	0.252633	0.418237	564.3	363.4	17.62	11.57	412.1	564.3	575.1	438.7	359	363.4	High	High	High	High	High	High
P10109	Adrenodoxin, mitochondrial OS=Homo sapiens OX=9606 GN=FDX1 PE=1 SV=1	FDX1	0.606	-0.72261	0.255794	0.422154	130.6	79.1	16.79	28.18	96.9	130.6	132.9	123.2	76.7	79.1	High	High	High	High	High	High
P10909	Clusterin OS=Homo sapiens OX=9606 GN=CLU PE=1 SV=1	CLU	0.58	-0.78588	0.257269	0.42426	100.7	58.4	27.39	22.82	60.3	100.7	103.4	78.1	50.5	58.4	High	High	High	High	High	High
P13987	CD59 glycoprotein OS=Homo sapiens OX=9606 GN=CD59 PE=1 SV=1	CD59	0.391	-1.35476	0.261405	0.428815	1182.1	461.7	26.59	40.54	720.7	1182.1	1214.6	856.2	432.8	461.7	High	High	High	High	High	High
Q96K19	E3 ubiquitin-protein ligase RNF170 OS=Homo sapiens OX=9606 GN=RNF170 PE=1 SV=2	RNF170	0.422	-1.24469	0.265304	0.433266	15.6	6.6	20.17	74.62	21.5	15.6	15.2	20.1	5.7	6.6	High	High	High	High	High	High
Q9ULZ3	Apoptosis-associated speck-like protein containing a CARD OS=Homo sapiens OX=9606 GN=PYCARD PE=1 SV=2	PYCARD	0.568	-0.81604	0.265954	0.434051	557.8	316.9	13.79	38.94	437.5	557.8	565.5	559.7	283.9	316.9	High	High	High	High	High	High
Q587I9	Vesicle transport protein SFT2C OS=Homo sapiens OX=9606 GN=SFT2D3 PE=2 SV=1	SFT2D3	0.646	-0.63039	0.267135	0.435589	145.3	93.8	27.58	9.27	86.6	145.3	149.2	80.7	96.2	93.8	High	High	High	High	High	High
O14618	Copper chaperone for superoxide dismutase OS=Homo sapiens OX=9606 GN=CCS PE=1 SV=1	CCS	0.63	-0.66658	0.270044	0.439045	276.2	174.1	29.86	0.6	156.8	276.2	284.3	174.1	174.1	172.3	High	High	High	High	High	High
Q04323	UBX domain-containing protein 1 OS=Homo sapiens OX=9606 GN=UBXN1 PE=1 SV=2	UBXN1	0.595	-0.74904	0.271912	0.441016	75	44.6	23.44	16.46	48.8	75	76.8	56.9	42.1	44.6	High	High	High	High	High	High
P30047	GTP cyclohydrolase 1 feedback regulatory protein OS=Homo sapiens OX=9606 GN=GCHFR PE=1 SV=3	GCHFR	0.544	-0.87832	0.274364	0.444206	44.7	24.3	30.39	9.5	25.1	44.7	46.1	28	23.4	24.3	High	High	High	High	High	High
P35908	Keratin, type II cytoskeletal 2 epidermal OS=Homo sapiens OX=9606 GN=KRT2 PE=1 SV=2	KRT2	0.148	-2.75633	0.274672	0.444647	8818.5	1303.7	76.47	21.96	747.6	8818.5	9373.2	925.1	1303.7	1445.4	Not Found	High	High	High	High	High
Q9UBR2	Cathepsin Z OS=Homo sapiens OX=9606 GN=CTSZ PE=1 SV=1	CTSZ	0.552	-0.85726	0.277039	0.44746	246.7	136.2	23.88	32.69	159	246.7	252.6	220.3	124.2	136.2	High	High	High	High	High	High
P28799	Progranulin OS=Homo sapiens OX=9606 GN=GRN PE=1 SV=2	GRN	0.587	-0.76857	0.282244	0.454203	321	188.6	12.14	22.09	259.8	321	325.5	269.4	186.1	188.6	High	High	High	High	High	High
Q96C90	Protein phosphatase 1 regulatory subunit 14B OS=Homo sapiens OX=9606 GN=PPP1R14B PE=1 SV=3	PPP1R14B	0.597	-0.7442	0.29108	0.465378	80.7	48.1	28.72	13.52	47	80.7	83	60.1	47.7	48.1	High	High	High	High	High	High
P15529	Membrane cofactor protein OS=Homo sapiens OX=9606 GN=CD46 PE=1 SV=3	CD46	0.571	-0.80844	0.292989	0.467986	55.9	32	12.67	38.42	68.7	55.9	55.1	57.9	30.5	32	High	High	High	High	High	High
C9JA08	60S ribosomal export protein NMD3 OS=Homo sapiens OX=9606 GN=NMD3 PE=1 SV=1	NMD3	0.588	-0.76611	0.293168	0.468133	39.5	23.2	11.49	27.77	32.4	39.5	40	35.7	22.1	23.2	High	High	High	High	High	High
Q96EY7	Pentatricopeptide repeat domain-containing protein 3, mitochondrial OS=Homo sapiens OX=9606 GN=PTCD3 PE=1 SV=3	PTCD3	0.589	-0.76366	0.312773	0.491461	67.5	39.8	9.31	40.55	57.5	67.5	68.2	73.7	37.3	39.8	High	High	High	High	High	High
A0A0A0MQU4	Selenocysteine lyase OS=Homo sapiens OX=9606 GN=SCLY PE=1 SV=1	SCLY	0.662	-0.5951	0.320815	0.501021	68.4	45.3	6.09	31.06	61.6	68.4	68.7	62.1	33.1	45.3	High	High	High	High	High	High
Q9NVH0	Exonuclease 3'-5' domain-containing protein 2 OS=Homo sapiens OX=9606 GN=EXD2 PE=1 SV=2	EXD2	0.486	-1.04097	0.326703	0.50854	25.3	12.3	0.44	52.66	25.5	25.3	25.3	26.2	10.5	12.3	High	High	High	High	High	High
Q8NHP8	Putative phospholipase B-like 2 OS=Homo sapiens OX=9606 GN=PLBD2 PE=1 SV=2	PLBD2	0.665	-0.58857	0.334002	0.517509	512.1	340.8	21.09	14.95	349.4	512.1	523.3	432.2	333	340.8	High	High	High	High	High	High
Q460N5	Protein mono-ADP-ribosyltransferase PARP14 OS=Homo sapiens OX=9606 GN=PARP14 PE=1 SV=3	PARP14	0.528	-0.92139	0.334482	0.518127	71.2	37.6	26.3	8.98	43.6	71.2	73	43.5	37.2	37.6	High	High	High	High	High	High
E7ERS3	Zinc finger CCCH domain-containing protein 18 OS=Homo sapiens OX=9606 GN=ZC3H18 PE=1 SV=1	ZC3H18	0.641	-0.6416	0.334732	0.518308	69.9	44.8	14.16	22.24	54.5	69.9	71	64.6	44.8	44.8	High	High	High	High	High	High
Q6UXB3	Ly6/PLAUR domain-containing protein 2 OS=Homo sapiens OX=9606 GN=LYPD2 PE=2 SV=1	LYPD2	0.534	-0.90509	0.33698	0.52061	515.6	275.3	41.34	1.68	222.2	515.6	535.7	267.5	275.3	275.7	High	High	High	High	High	High
Q9Y2X7	ARF GTPase-activating protein GIT1 OS=Homo sapiens OX=9606 GN=GIT1 PE=1 SV=2	GIT1	0.663	-0.59292	0.337966	0.521251	55.2	36.6	13.4	28.69	43.6	55.2	56	56	33.8	36.6	High	High	High	High	High	High
Q8IZR5	CKLF-like MARVEL transmembrane domain-containing protein 4 OS=Homo sapiens OX=9606 GN=CMTM4 PE=1 SV=1	CMTM4	0.666	-0.58641	0.344793	0.529611	16.1	10.7	0.26	34.86	16.2	16.1	16.1	17.9	9.7	10.7	High	High	High	High	High	High
Q9BRQ0	Pygopus homolog 2 OS=Homo sapiens OX=9606 GN=PYGO2 PE=1 SV=2	PYGO2	0.617	-0.69666	0.347968	0.532313	43.4	26.8	20.45	9.49	30	43.4	44.4	22.8	26.8	27.2	High	High	High	High	High	High
Q07812	Apoptosis regulator BAX OS=Homo sapiens OX=9606 GN=BAX PE=1 SV=1	BAX	0.616	-0.699	0.348832	0.533253	128.6	79.2	21.99	23.33	86.1	128.6	131.4	109.6	71.3	79.2	High	High	High	High	High	High
Q9Y676	28S ribosomal protein S18b, mitochondrial OS=Homo sapiens OX=9606 GN=MRPS18B PE=1 SV=1	MRPS18B	0.599	-0.73937	0.35838	0.544659	46.6	27.9	18.92	28.83	33.2	46.6	47.5	42.6	25.6	27.9	High	High	High	High	High	High
O95671	Probable bifunctional dTTP/UTP pyrophosphatase/methyltransferase protein OS=Homo sapiens OX=9606 GN=ASMTL PE=1 SV=3	ASMTL	0.636	-0.6529	0.385815	0.574881	111.6	71	8.45	5.6	96.6	111.6	112.8	75.1	67.2	71	High	High	High	High	High	High
Q9GZM7	Tubulointerstitial nephritis antigen-like OS=Homo sapiens OX=9606 GN=TINAGL1 PE=1 SV=1	TINAGL1	0.406	-1.30045	0.387169	0.57636	160.1	65	51.65	20.78	51.1	160.1	167.6	45.4	68.4	65	High	High	High	High	High	High
Q9BW30	Tubulin polymerization-promoting protein family member 3 OS=Homo sapiens OX=9606 GN=TPPP3 PE=1 SV=1	TPPP3	0.617	-0.69666	0.398343	0.5897	4460.1	2752.6	33.86	6.85	2313	4460.1	4607.7	2610	2752.6	2987.5	High	High	High	High	High	High
Q9NQL2	Ras-related GTP-binding protein D OS=Homo sapiens OX=9606 GN=RRAGD PE=1 SV=1	RRAGD	0.656	-0.60823	0.406181	0.597983	26.1	17.1	17.91	19.6	18.9	26.1	26.6	23.6	17.1	17.1	High	High	High	High	High	High
P15328	Folate receptor alpha OS=Homo sapiens OX=9606 GN=FOLR1 PE=1 SV=3	FOLR1	0.6	-0.73697	0.423545	0.61587	208.1	124.9	18.58	26.77	149.2	208.1	212.3	181.4	111.1	124.9	High	High	High	High	High	High
O95396	Adenylyltransferase and sulfurtransferase MOCS3 OS=Homo sapiens OX=9606 GN=MOCS3 PE=1 SV=1	MOCS3	0.657	-0.60603	0.425521	0.616394	26	17.1	21.7	21.46	17.5	26	26.6	23.8	16.4	17.1	High	High	High	High	High	High
P03973	Antileukoproteinase OS=Homo sapiens OX=9606 GN=SLPI PE=1 SV=2	SLPI	0.608	-0.71786	0.432841	0.623113	3905.2	2374.7	33.49	13.74	2043.1	3905.2	4035.4	1913.7	2374.7	2506.3	High	High	High	High	High	High
P33241	Lymphocyte-specific protein 1 OS=Homo sapiens OX=9606 GN=LSP1 PE=1 SV=1	LSP1	0.474	-1.07704	0.43488	0.624213	22.3	10.6	37.66	31.94	10.6	22.3	23.1	16.6	9.4	10.6	High	High	High	High	High	High
E7ESC7	E3 ubiquitin-protein transferase MAEA OS=Homo sapiens OX=9606 GN=MAEA PE=1 SV=1	MAEA	0.579	-0.78836	0.434852	0.624213	18.6	10.8	27.75	17.03	11	18.6	19.1	13.9	10.2	10.8	High	High	High	High	High	High
Q9NZN8	CCR4-NOT transcription complex subunit 2 OS=Homo sapiens OX=9606 GN=CNOT2 PE=1 SV=1	CNOT2	0.549	-0.86512	0.438799	0.627936	31.7	17.4	43.11	10.39	13	31.7	33	14.9	17.4	18.3	High	High	High	High	High	High
Q9NS69	Mitochondrial import receptor subunit TOM22 homolog OS=Homo sapiens OX=9606 GN=TOMM22 PE=1 SV=3	TOMM22	0.622	-0.68501	0.456629	0.646364	107.7	66.9	17.31	20.74	79	107.7	109.4	91.3	63	66.9	High	High	High	High	High	High
P19823	Inter-alpha-trypsin inhibitor heavy chain H2 OS=Homo sapiens OX=9606 GN=ITIH2 PE=1 SV=2	ITIH2	0.173	-2.53116	0.461021	0.650566	51	8.8	3.93	153.24	54	51	50.1	136.2	2.6	8.8	High	High	High	High	High	High
Q99757	Thioredoxin, mitochondrial OS=Homo sapiens OX=9606 GN=TXN2 PE=1 SV=2	TXN2	0.361	-1.46993	0.461543	0.6508	188.2	67.9	54.35	2.44	54.8	188.2	197.4	67.9	67.2	70.4	High	High	High	High	High	High
P13645	Keratin, type I cytoskeletal 10 OS=Homo sapiens OX=9606 GN=KRT10 PE=1 SV=6	KRT10	0.301	-1.73216	0.470098	0.660463	10016.4	3016.8	67.77	3.66	1620.7	10016.4	10591	3016.8	2835.1	3028.1	High	High	High	High	High	High
Q9GZT6	Coiled-coil domain-containing protein 90B, mitochondrial OS=Homo sapiens OX=9606 GN=CCDC90B PE=1 SV=2	CCDC90B	0.662	-0.5951	0.471283	0.6617	96.8	64.1	3.23	40.6	102	96.8	96.3	118.4	59.5	64.1	High	High	High	High	High	High
P06702	Protein S100-A9 OS=Homo sapiens OX=9606 GN=S100A9 PE=1 SV=1	S100A9	0.601	-0.73456	0.477161	0.667743	16433.2	9871.4	38.48	3.91	7619.3	16433.2	17030.7	9379.3	9871.4	10132.5	High	High	High	High	High	High
O14548	Cytochrome c oxidase subunit 7A-related protein, mitochondrial OS=Homo sapiens OX=9606 GN=COX7A2L PE=1 SV=2	COX7A2L	0.57	-0.81097	0.486095	0.676324	514.4	293.1	10.58	51.13	427.7	514.4	519.3	610.7	250.7	293.1	High	High	High	High	High	High
Q05DH4	Protein FAM160A1 OS=Homo sapiens OX=9606 GN=FAM160A1 PE=2 SV=2	FAM160A1	0.514	-0.96016	0.49216	0.683647	29.7	15.3	4.49	54.87	27.6	29.7	29.9	36	14.8	15.3	High	High	High	High	High	High
Q969M3	Protein YIPF5 OS=Homo sapiens OX=9606 GN=YIPF5 PE=1 SV=1	YIPF5	0.502	-0.99424	0.497895	0.689252	82.1	41.2	28.82	40.99	47.6	82.1	84.3	76.3	38.1	41.2	High	High	High	High	High	High
P13284	Gamma-interferon-inducible lysosomal thiol reductase OS=Homo sapiens OX=9606 GN=IFI30 PE=1 SV=3	IFI30	0.652	-0.61706	0.540691	0.731595	368.6	240.4	35.07	1.63	185.7	368.6	381	235.3	243	240.4	High	High	High	High	High	High
A0A0G2JRI9	Mucin-20 OS=Homo sapiens OX=9606 GN=MUC20 PE=1 SV=1	MUC20	0.431	-1.21424	0.545911	0.735858	15.1	6.5	7.36	84.35	13.3	15.1	15.2	23.6	5.8	6.5	High	High	High	High	High	High
P01116	GTPase KRas OS=Homo sapiens OX=9606 GN=KRAS PE=1 SV=1	KRAS	0.621	-0.68733	0.556201	0.747995	288.7	179.4	1.5	46.98	281.3	288.8	288.7	362.3	163.6	179.4	High	High	High	High	High	High
P20591	Interferon-induced GTP-binding protein Mx1 OS=Homo sapiens OX=9606 GN=MX1 PE=1 SV=4	MX1	0.639	-0.64611	0.561467	0.752592	3856.4	2465.2	11.69	40.12	3145.2	3856.4	3903.9	4520	2289.2	2465.2	High	High	High	High	High	High
H0Y449	Nuclease-sensitive element-binding protein 1 (Fragment) OS=Homo sapiens OX=9606 GN=YBX1 PE=1 SV=1	YBX1	0.636	-0.6529	0.562081	0.752965	1162.9	739.3	16.14	27.77	872.4	1162.9	1180.3	1128.4	697.9	739.3	High	High	High	High	High	High
Q13464	Rho-associated protein kinase 1 OS=Homo sapiens OX=9606 GN=ROCK1 PE=1 SV=1	ROCK1	0.556	-0.84684	0.562863	0.753468	21.9	12.2	39.4	5.07	9.9	21.9	22.7	13.1	11.9	12.2	High	High	High	High	High	High
G3V325	ATP5MF-PTCD1 readthrough OS=Homo sapiens OX=9606 GN=ATP5MF-PTCD1 PE=4 SV=1	ATP5MF-PTCD1	0.564	-0.82623	0.563238	0.753654	45.8	25.8	35.39	20.76	22.9	45.8	47.3	35.9	25.8	25.2	High	High	High	High	High	High
Q5EBM0	UMP-CMP kinase 2, mitochondrial OS=Homo sapiens OX=9606 GN=CMPK2 PE=1 SV=3	CMPK2	0.592	-0.75633	0.567117	0.757103	31.9	18.9	25.52	34.32	19.9	31.9	32.7	32.1	18	18.9	High	High	High	High	High	High
G3XAI2	Laminin subunit beta-1 OS=Homo sapiens OX=9606 GN=LAMB1 PE=1 SV=1	LAMB1	0.52	-0.94342	0.570836	0.760088	71.7	37.3	37.06	30	34.4	71.7	74.2	60.2	36.7	37.3	High	High	High	High	High	High
D6RCM8	Tumor necrosis factor alpha-induced protein 8 OS=Homo sapiens OX=9606 GN=TNFAIP8 PE=1 SV=1	TNFAIP8	0.663	-0.59292	0.5919	0.780457	95.3	63.2	22.53	19.47	63.1	95.3	97.4	85	60.3	63.2	High	High	High	High	High	High
O76024	Wolframin OS=Homo sapiens OX=9606 GN=WFS1 PE=1 SV=2	WFS1	0.536	-0.8997	0.595566	0.784037	19.9	10.6	12.32	59.16	16	19.9	20.1	25.8	9.5	10.6	High	High	High	High	High	High
Q9UBX7	Kallikrein-11 OS=Homo sapiens OX=9606 GN=KLK11 PE=1 SV=2	KLK11	0.57	-0.81097	0.621992	0.807114	23.4	13.4	29.05	48.57	13.5	23.4	24.1	25	10.1	13.4	High	High	High	High	High	High
Q9UKR3	Kallikrein-13 OS=Homo sapiens OX=9606 GN=KLK13 PE=2 SV=1	KLK13	0.647	-0.62816	0.654452	0.833341	74.8	48.4	24.98	38.65	47.1	74.8	76.7	78.3	37.5	48.4	High	High	High	High	High	High
Q9Y3D0	Cytosolic iron-sulfur assembly component 2B OS=Homo sapiens OX=9606 GN=CIAO2B PE=1 SV=1	CIAO2B	0.571	-0.80844	0.663226	0.841332	205.6	117.5	44.03	8.17	82.4	205.6	214	133.6	115.3	117.5	High	High	High	High	High	High
Q96RE7	Nucleus accumbens-associated protein 1 OS=Homo sapiens OX=9606 GN=NACC1 PE=1 SV=1	NACC1	0.62	-0.68966	0.672896	0.8488	48.7	30.2	4.62	56.68	45	48.7	48.9	69.5	26.4	30.2	High	High	High	High	High	High
Q99700	Ataxin-2 OS=Homo sapiens OX=9606 GN=ATXN2 PE=1 SV=2	ATXN2	0.622	-0.68501	0.677471	0.851548	45.5	28.3	3.96	59.53	42.5	45.5	45.6	66.5	23.7	28.3	High	High	High	High	High	High
Q6KB66	Keratin, type II cytoskeletal 80 OS=Homo sapiens OX=9606 GN=KRT80 PE=1 SV=2	KRT80	0.585	-0.77349	0.678859	0.851997	35.8	21	22.99	46.49	23.5	35.8	36.7	41.4	18.6	21	High	High	High	High	High	High
Q9BW60	Elongation of very long chain fatty acids protein 1 OS=Homo sapiens OX=9606 GN=ELOVL1 PE=1 SV=1	ELOVL1	0.58	-0.78588	0.727014	0.890941	21.6	12.5	5.63	43.3	19.5	21.6	21.6	24.9	12.5	12.4	High	High	High	High	High	High
Q15836	Vesicle-associated membrane protein 3 OS=Homo sapiens OX=9606 GN=VAMP3 PE=1 SV=3	VAMP3	0.485	-1.04394	0.728557	0.892265	47.8	23.2	21.98	78.54	31.9	47.8	48.7	71.2	17.9	23.2	High	High	High	High	High	High
Q7L2J0	7SK snRNA methylphosphate capping enzyme OS=Homo sapiens OX=9606 GN=MEPCE PE=1 SV=1	MEPCE	0.633	-0.65972	0.747678	0.906333	14.3	9.1	5.38	58.93	13.1	14.3	14.4	21.4	7.8	9.1	High	High	High	High	High	High
P63218	Guanine nucleotide-binding protein G(I)/G(S)/G(O) subunit gamma-5 OS=Homo sapiens OX=9606 GN=GNG5 PE=1 SV=3	GNG5	0.56	-0.8365	0.757784	0.915524	17.8	10	13.44	73.67	14	17.8	18	28.1	7.6	10	High	High	High	High	High	High
P16083	Ribosyldihydronicotinamide dehydrogenase [quinone] OS=Homo sapiens OX=9606 GN=NQO2 PE=1 SV=5	NQO2	0.592	-0.75633	0.769283	0.924187	19.7	11.7	4.1	78.37	18.3	19.7	19.7	34.6	8.4	11.7	High	High	High	High	High	High
O60282	Kinesin heavy chain isoform 5C OS=Homo sapiens OX=9606 GN=KIF5C PE=1 SV=1	KIF5C	0.652	-0.61706	0.771976	0.925764	96.1	62.6	18.3	33.76	69.1	96.1	97.6	102.7	56.8	62.6	High	High	High	High	High	High
P15374	Ubiquitin carboxyl-terminal hydrolase isozyme L3 OS=Homo sapiens OX=9606 GN=UCHL3 PE=1 SV=1	UCHL3	0.623	-0.6827	0.810253	0.950546	1348.8	840.9	33.71	30.61	701.4	1348.8	1391.3	1313	763	840.9	High	High	High	High	High	High
Q9BVG9	Phosphatidylserine synthase 2 OS=Homo sapiens OX=9606 GN=PTDSS2 PE=1 SV=1	PTDSS2	0.631	-0.66429	0.821032	0.954352	38.2	24.1	31.11	27.43	21.1	38.2	39.3	37.3	24.1	23.6	High	High	High	High	High	High
O43169	Cytochrome b5 type B OS=Homo sapiens OX=9606 GN=CYB5B PE=1 SV=3	CYB5B	0.664	-0.59074	0.837314	0.964514	263	174.7	30.7	24.83	146.5	263	270.8	255.5	166.1	174.7	High	High	High	High	High	High
P16402	Histone H1.3 OS=Homo sapiens OX=9606 GN=HIST1H1D PE=1 SV=2	HIST1H1D	0.665	-0.58857	0.996858	1	28.2	18.8	23.53	64.8	18.3	28.2	28.7	50	17.1	18.8	High	High	High	High	High	High
Q06124	Tyrosine-protein phosphatase non-receptor type 11 OS=Homo sapiens OX=9606 GN=PTPN11 PE=1 SV=2	PTPN11	0.642	-0.63935	0.978844	1	284.6	182.9	3.69	82.89	267	285	284.6	624.5	150.7	182.9	High	High	High	High	High	High
M0QZD8	Uncharacterized protein OS=Homo sapiens OX=9606 GN=LOC400499 PE=4 SV=3	LOC400499	0.527	-0.92413	0.921053	1	10.5	5.5	20.33	86.09	7.2	10.5	10.6	19.9	4.6	5.5	High	High	High	High	High	High
E9PL71	Elongation factor 1-delta (Fragment) OS=Homo sapiens OX=9606 GN=EEF1D PE=1 SV=1	EEF1D	0.61	-0.71312	0.959968	1	16	9.8	23.42	59.46	10.4	16	16.3	24.2	9.1	9.8	High	High	High	High	High	High	Phospho [S109; S138]
F5H2A4	High mobility group protein HMGI-C OS=Homo sapiens OX=9606 GN=HMGA2 PE=1 SV=1	HMGA2	0.593	-0.7539	0.965406	1	57.5	34.1	19.81	64.13	40.2	57.5	58.6	93.8	34.1	33.8	High	High	High	High	High	High
P16104	Histone H2AX OS=Homo sapiens OX=9606 GN=H2AFX PE=1 SV=2	H2AFX	0.445	-1.16812	0.943727	1	314.8	140	30.1	94.31	177.6	314.8	323.6	625.8	132.9	140	High	High	High	High	High	High
B0YIW2	Apolipoprotein C-III OS=Homo sapiens OX=9606 GN=APOC3 PE=1 SV=1	APOC3	0.605	-0.72499	0.998289	1	200.9	121.6	50.82	46.07	65.7	200.9	209.3	121.6	105.1	235.5	High	High	High	High	High	High
E9PN30	Selenoprotein S (Fragment) OS=Homo sapiens OX=9606 GN=SELENOS PE=1 SV=1	SELENOS	0.628	-0.67116	0.96275	1	27.7	17.4	31.17	41.57	15.3	27.7	28.5	33.5	17	17.4	High	High	High	High	High	High
U3KQK0	Histone H2B OS=Homo sapiens OX=9606 GN=HIST1H2BN PE=1 SV=1	HIST1H2BN	0.653	-0.61485	0.976921	1	7067.9	4615.9	10.49	60	5890.4	7067.9	7145.2	11855	4538.9	4615.9	High	High	High	High	High	High
sp	Lysozyme C OS=Homo sapiens OX=9606 GN=LYZ PE=1 SV=1	LYZ	0.284	-1.81604	0.989698	1	13.5	3.8	52.35	150.17	4.2	13.5	14.1	62	2.2	3.8	High	High	High	High	High	High
P46459	Vesicle-fusing ATPase OS=Homo sapiens OX=9606 GN=NSF PE=1 SV=3	NSF	1.217	0.283329	0.006826	0.050083	1079.8	1313.9	6.81	0.71	1207.1	1079.8	1070.9	1325.5	1313.9	1307	High	High	High	High	High	High
E9PDI4	Ladinin-1 OS=Homo sapiens OX=9606 GN=LAD1 PE=1 SV=1	LAD1	0.867	-0.2059	0.006863	0.050221	1241.3	1075.8	2.29	6.07	1289.7	1241.3	1238.5	975.8	1094	1075.8	High	High	High	High	High	High
O43240	Kallikrein-10 OS=Homo sapiens OX=9606 GN=KLK10 PE=1 SV=3	KLK10	1.376	0.46048	0.007104	0.051285	919.1	1264.9	14.38	3.94	713	919.1	932	1183.7	1264.9	1271.3	High	High	High	High	High	High
Q9BSJ8	Extended synaptotagmin-1 OS=Homo sapiens OX=9606 GN=ESYT1 PE=1 SV=1	ESYT1	1.238	0.308011	0.007146	0.051502	958.3	1186.4	4.71	4.05	1035.7	958.3	953	1115.6	1205.3	1186.4	High	High	High	High	High	High
Q9NRN7	L-aminoadipate-semialdehyde dehydrogenase-phosphopantetheinyl transferase OS=Homo sapiens OX=9606 GN=AASDHPPT PE=1 SV=2	AASDHPPT	0.862	-0.21424	0.007263	0.051766	103.6	89.3	4.56	4.16	95.9	103.6	104.1	83.6	89.3	90.4	High	High	High	High	High	High
P05109	Protein S100-A8 OS=Homo sapiens OX=9606 GN=S100A8 PE=1 SV=1	S100A8	0.722	-0.46993	0.007303	0.051766	20521.6	14824.6	7.94	9.13	17908.1	20521.6	20709	12800.5	15237.2	14824.6	High	High	High	High	High	High
P48634	Protein PRRC2A OS=Homo sapiens OX=9606 GN=PRRC2A PE=1 SV=3	PRRC2A	0.706	-0.50226	0.007316	0.051766	203.4	143.6	12.06	1.23	164.8	203.4	206.1	141.5	143.6	145.1	High	High	High	High	High	High
P30499	HLA class I histocompatibility antigen, Cw-1 alpha chain OS=Homo sapiens OX=9606 GN=HLA-C PE=1 SV=1	HLA-C	1.303	0.381837	0.007287	0.051766	386.6	503.7	7.41	7.86	340.3	386.6	389.4	572.6	503.7	498.9	High	High	High	High	High	High
G3V3A4	SNW domain-containing protein 1 OS=Homo sapiens OX=9606 GN=SNW1 PE=1 SV=1	SNW1	1.495	0.580145	0.007285	0.051766	146.9	219.6	17.06	7.39	108.3	146.9	149.4	198.8	230.2	219.6	High	High	High	High	High	High
P35573	Glycogen debranching enzyme OS=Homo sapiens OX=9606 GN=AGL PE=1 SV=3	AGL	1.47	0.555816	0.007402	0.052084	732.8	1077.1	2.82	12.84	767.8	732.8	730.2	867.2	1106.7	1077.1	High	High	High	High	High	High
P61081	NEDD8-conjugating enzyme Ubc12 OS=Homo sapiens OX=9606 GN=UBE2M PE=1 SV=1	UBE2M	0.71	-0.49411	0.007572	0.05284	1672.8	1187.6	4.56	16.3	1549	1672.8	1682.9	889.3	1208	1187.6	High	High	High	High	High	High
Q9HA64	Ketosamine-3-kinase OS=Homo sapiens OX=9606 GN=FN3KRP PE=1 SV=2	FN3KRP	0.692	-0.53116	0.007587	0.052889	580.8	401.9	2.2	1.5	559.8	580.8	582.3	401.9	394.4	406.3	High	High	High	High	High	High
P05089	Arginase-1 OS=Homo sapiens OX=9606 GN=ARG1 PE=1 SV=2	ARG1	0.687	-0.54162	0.007598	0.052936	214.7	147.6	0.6	19.15	212.7	214.7	215.1	107.2	156.4	147.6	High	High	High	High	High	High
Q5T2T1	MAGUK p55 subfamily member 7 OS=Homo sapiens OX=9606 GN=MPP7 PE=1 SV=1	MPP7	1.309	0.388465	0.007639	0.053091	1474.4	1929.9	1.27	9.48	1505.6	1474.4	1471.8	1652.9	1978.4	1929.9	High	High	High	High	High	High
P58107	Epiplakin OS=Homo sapiens OX=9606 GN=EPPK1 PE=1 SV=3	EPPK1	1.317	0.397255	0.007749	0.053421	2458.3	3238.2	3.31	3.8	2324.2	2458.3	2466.7	3390.3	3238.2	3145	High	High	High	High	High	High	Phospho [S18907; S18907]
P36952	Serpin B5 OS=Homo sapiens OX=9606 GN=SERPINB5 PE=1 SV=2	SERPINB5	0.853	-0.22938	0.007751	0.053421	8365.5	7136.7	3.01	4.2	8793.9	8365.5	8337.4	7568	6981.6	7136.7	High	High	High	High	High	High
Q8WUM4	Programmed cell death 6-interacting protein OS=Homo sapiens OX=9606 GN=PDCD6IP PE=1 SV=1	PDCD6IP	0.729	-0.45601	0.007823	0.053579	9898.6	7219.1	8.23	1.07	8595	9898.6	9993.7	7138.4	7219.1	7292.1	High	High	High	High	High	High
Q0JRZ9	F-BAR domain only protein 2 OS=Homo sapiens OX=9606 GN=FCHO2 PE=1 SV=2	FCHO2	1.427	0.512985	0.007906	0.053735	90.3	128.8	4.31	12.55	83.9	90.3	90.7	106	135.6	128.8	High	High	High	High	High	High
Q9H2U2	Inorganic pyrophosphatase 2, mitochondrial OS=Homo sapiens OX=9606 GN=PPA2 PE=1 SV=2	PPA2	0.697	-0.52077	0.007948	0.053946	4357.7	3035.9	9.6	6.38	3692.1	4357.7	4404.4	2718.9	3050.4	3035.9	High	High	High	High	High	High
Q92552	28S ribosomal protein S27, mitochondrial OS=Homo sapiens OX=9606 GN=MRPS27 PE=1 SV=3	MRPS27	1.356	0.439357	0.00799	0.053949	62.1	84.2	11.78	4.06	75.2	62.1	61.2	90.2	84.2	84.1	High	High	High	High	High	High
Q1KMD3	Heterogeneous nuclear ribonucleoprotein U-like protein 2 OS=Homo sapiens OX=9606 GN=HNRNPUL2 PE=1 SV=1	HNRNPUL2	1.239	0.309176	0.007992	0.053949	734.9	910.2	2.19	9.08	708.1	734.9	736.3	1058.6	905.6	910.2	High	High	High	High	High	High
Q14103	Heterogeneous nuclear ribonucleoprotein D0 OS=Homo sapiens OX=9606 GN=HNRNPD PE=1 SV=1	HNRNPD	0.74	-0.4344	0.008029	0.054084	7249.3	5363.6	8.82	7.01	6229.1	7249.3	7323.8	4743.6	5376.3	5363.6	High	High	High	High	High	High	Phospho [S83]
P46926	Glucosamine-6-phosphate isomerase 1 OS=Homo sapiens OX=9606 GN=GNPDA1 PE=1 SV=1	GNPDA1	1.47	0.555816	0.008073	0.054186	315.5	463.8	14.98	2.94	401.1	315.5	309.5	486.2	463.8	460.9	High	High	High	High	High	High
Q9BY44	Eukaryotic translation initiation factor 2A OS=Homo sapiens OX=9606 GN=EIF2A PE=1 SV=3	EIF2A	0.76	-0.39593	0.008092	0.054186	574	436.2	2.41	2.5	551.2	574	575.6	429	436.2	450.5	High	High	High	High	High	High
Q53EL6	Programmed cell death protein 4 OS=Homo sapiens OX=9606 GN=PDCD4 PE=1 SV=2	PDCD4	0.729	-0.45601	0.008249	0.054537	2019.5	1471.5	9.22	0.78	1722.9	2019.5	2040.9	1457.4	1471.5	1479.9	High	High	High	High	High	High
F6RH32	Voltage-dependent N-type calcium channel subunit alpha OS=Homo sapiens OX=9606 GN=CACNA1B PE=1 SV=1	CACNA1B	1.266	0.340277	0.008251	0.054537	137.5	174.1	0.4	7.98	138.4	137.5	137.5	153	178	174.1	High	High	High	High	High	High	Phospho [Y1397; Y1400]
P54920	Alpha-soluble NSF attachment protein OS=Homo sapiens OX=9606 GN=NAPA PE=1 SV=3	NAPA	0.895	-0.16004	0.008375	0.054814	2780.9	2489.1	0.41	0.76	2762.4	2780.9	2783.3	2484.6	2489.1	2519.7	High	High	High	High	High	High
Q96EL3	39S ribosomal protein L53, mitochondrial OS=Homo sapiens OX=9606 GN=MRPL53 PE=1 SV=1	MRPL53	0.69	-0.53533	0.008533	0.055407	198.9	137.3	4.36	8.07	184.8	198.9	200	154.2	132.4	137.3	High	High	High	High	High	High
Q9UBQ7	Glyoxylate reductase/hydroxypyruvate reductase OS=Homo sapiens OX=9606 GN=GRHPR PE=1 SV=1	GRHPR	1.258	0.331132	0.008553	0.055484	2643	3324.5	9.58	3.92	2239.3	2643	2669.4	3120.4	3356.5	3324.5	High	High	High	High	High	High
Q86X29	Lipolysis-stimulated lipoprotein receptor OS=Homo sapiens OX=9606 GN=LSR PE=1 SV=4	LSR	1.313	0.392867	0.008675	0.056071	642.6	843.8	11.78	7.05	523.1	642.6	650.2	760.4	872.3	843.8	High	High	High	High	High	High
A0A0C4DG17	40S ribosomal protein SA OS=Homo sapiens OX=9606 GN=RPSA PE=1 SV=1	RPSA	0.874	-0.19429	0.008809	0.05634	3683	3217.3	3.18	4.49	3882.7	3683	3670.5	3464.5	3217.3	3200	High	High	High	High	High	High
P13797	Plastin-3 OS=Homo sapiens OX=9606 GN=PLS3 PE=1 SV=4	PLS3	0.758	-0.39973	0.008839	0.05642	9183.6	6965.7	5.23	13.16	8404.3	9183.6	9242.9	5505.1	7002.4	6965.7	High	High	High	High	High	High
Q92545	Transmembrane protein 131 OS=Homo sapiens OX=9606 GN=TMEM131 PE=1 SV=3	TMEM131	1.373	0.457332	0.008908	0.056609	10.6	14.6	0.18	19.71	10.7	10.6	10.6	19.9	14.6	14.2	High	High	High	High	High	High
Q8IWE2	Protein NOXP20 OS=Homo sapiens OX=9606 GN=FAM114A1 PE=1 SV=2	FAM114A1	0.697	-0.52077	0.008915	0.056624	1086.7	757.2	7.98	13.17	947.8	1086.7	1096.8	598.8	762.5	757.2	High	High	High	High	High	High
Q15181	Inorganic pyrophosphatase OS=Homo sapiens OX=9606 GN=PPA1 PE=1 SV=2	PPA1	0.724	-0.46594	0.008991	0.056679	6529.1	4726.1	7.03	13.2	5791.5	6529.1	6585.1	3762.2	4820.8	4726.1	High	High	High	High	High	High
Q9H8W4	Pleckstrin homology domain-containing family F member 2 OS=Homo sapiens OX=9606 GN=PLEKHF2 PE=1 SV=1	PLEKHF2	0.722	-0.46993	0.008996	0.056679	56.1	40.5	9.75	1.02	47.4	56.1	56.7	39.8	40.5	40.6	High	High	High	High	High	High
P62136	Serine/threonine-protein phosphatase PP1-alpha catalytic subunit OS=Homo sapiens OX=9606 GN=PPP1CA PE=1 SV=1	PPP1CA	1.328	0.409255	0.009224	0.057114	233.7	310.3	0.53	6.76	235.5	233.7	233.1	346.9	308.1	310.3	High	High	High	High	High	High
O75841	Uroplakin-1b OS=Homo sapiens OX=9606 GN=UPK1B PE=1 SV=5	UPK1B	0.678	-0.56064	0.009258	0.057128	660.3	447.9	3.75	12.35	619.7	660.3	663.1	534.5	424.6	447.9	High	High	High	High	High	High
P02533	Keratin, type I cytoskeletal 14 OS=Homo sapiens OX=9606 GN=KRT14 PE=1 SV=4	KRT14	1.426	0.511974	0.009295	0.057164	2976.3	4243.7	13.57	1.72	3701.9	2976.3	2925.3	4155.2	4299.3	4243.7	High	High	High	High	High	High
Q9UJY5	ADP-ribosylation factor-binding protein GGA1 OS=Homo sapiens OX=9606 GN=GGA1 PE=1 SV=1	GGA1	1.371	0.455229	0.009414	0.057386	77	105.5	0.55	8.32	76.2	77	77	91.1	105.7	105.5	High	High	High	High	High	High
P18124	60S ribosomal protein L7 OS=Homo sapiens OX=9606 GN=RPL7 PE=1 SV=1	RPL7	0.775	-0.36773	0.009397	0.057386	8882.1	6886.8	2.33	9.98	9235.1	8882.1	8863	5810.6	6996.5	6886.8	High	High	High	High	High	High
Q8TDB6	E3 ubiquitin-protein ligase DTX3L OS=Homo sapiens OX=9606 GN=DTX3L PE=1 SV=1	DTX3L	1.233	0.302173	0.009379	0.057386	185.6	228.9	5.21	4.38	202.2	185.6	184.4	243.9	228.9	224.5	High	High	High	High	High	High
Q92783	Signal transducing adapter molecule 1 OS=Homo sapiens OX=9606 GN=STAM PE=1 SV=3	STAM	1.326	0.407081	0.009513	0.057386	489.2	648.8	0.57	10.17	493.8	489.2	488.8	547.4	663	648.8	High	High	High	High	High	High
P82094	TATA element modulatory factor OS=Homo sapiens OX=9606 GN=TMF1 PE=1 SV=2	TMF1	1.405	0.49057	0.009628	0.05748	50.3	70.6	6.06	12.55	45.3	50.3	50.6	57.1	72.4	70.6	High	High	High	High	High	High
Q08380	Galectin-3-binding protein OS=Homo sapiens OX=9606 GN=LGALS3BP PE=1 SV=1	LGALS3BP	0.806	-0.31115	0.009741	0.057793	5058.3	4077.7	7.45	1.35	4451.8	5058.3	5100.6	4077.7	4166.1	4064.2	High	High	High	High	High	High
P39687	Acidic leucine-rich nuclear phosphoprotein 32 family member A OS=Homo sapiens OX=9606 GN=ANP32A PE=1 SV=1	ANP32A	0.741	-0.43245	0.009754	0.057819	6922.8	5132.7	4.48	14.34	6419	6922.8	6963.8	3961.7	5149.4	5132.7	High	High	High	High	High	High
P41240	Tyrosine-protein kinase CSK OS=Homo sapiens OX=9606 GN=CSK PE=1 SV=1	CSK	0.81	-0.30401	0.009905	0.05823	172.7	140	3.92	4.98	161.6	172.7	173.5	151.5	138.5	140	High	High	High	High	High	High
A0A087WZM2	Ribonuclease T2 OS=Homo sapiens OX=9606 GN=RNASET2 PE=1 SV=1	RNASET2	0.692	-0.53116	0.01014	0.059024	640.2	443.3	12.14	1.66	518.1	640.2	648.9	434.2	443.3	448.7	High	High	High	High	High	High
Q9BYD3	39S ribosomal protein L4, mitochondrial OS=Homo sapiens OX=9606 GN=MRPL4 PE=1 SV=1	MRPL4	0.875	-0.19265	0.010108	0.059024	446.8	390.8	4.91	1.35	411.1	446.8	449.4	384.1	394.5	390.8	High	High	High	High	High	High
Q9BYD6	39S ribosomal protein L1, mitochondrial OS=Homo sapiens OX=9606 GN=MRPL1 PE=1 SV=2	MRPL1	0.791	-0.33825	0.01008	0.059024	140.9	111.5	15.06	2.73	179.5	140.9	138.4	111.5	108	114.1	High	High	High	High	High	High
P42704	Leucine-rich PPR motif-containing protein, mitochondrial OS=Homo sapiens OX=9606 GN=LRPPRC PE=1 SV=3	LRPPRC	1.495	0.580145	0.010119	0.059024	5257.3	7858	14.48	1.09	6633	5257.3	5162.3	7774	7945.5	7858	High	High	High	High	High	High
P08134	Rho-related GTP-binding protein RhoC OS=Homo sapiens OX=9606 GN=RHOC PE=1 SV=1	RHOC	0.707	-0.50022	0.010147	0.059024	407.7	288.4	3.19	13.28	386.4	407.7	409.2	343.7	266.5	288.4	High	High	High	High	High	High
Q86X83	COMM domain-containing protein 2 OS=Homo sapiens OX=9606 GN=COMMD2 PE=1 SV=2	COMMD2	0.724	-0.46594	0.010172	0.05909	151.6	109.8	9.59	6.42	128.5	151.6	153.2	120.8	107.1	109.8	High	High	High	High	High	High
O95833	Chloride intracellular channel protein 3 OS=Homo sapiens OX=9606 GN=CLIC3 PE=1 SV=2	CLIC3	1.298	0.37629	0.010448	0.059961	140.2	182	9.72	2.73	118.5	140.2	141.6	178	187.9	182	High	High	High	High	High	High
Q9Y3L3	SH3 domain-binding protein 1 OS=Homo sapiens OX=9606 GN=SH3BP1 PE=1 SV=3	SH3BP1	0.795	-0.33097	0.010665	0.060634	667	529.9	5.41	4.46	608.2	667	671	570.2	526.7	529.9	High	High	High	High	High	High
P04083	Annexin A1 OS=Homo sapiens OX=9606 GN=ANXA1 PE=1 SV=2	ANXA1	0.699	-0.51664	0.010892	0.061427	20169.5	14106.4	12.43	0.92	16231.9	20169.5	20441.9	14223.8	14106.4	13963.8	High	High	High	High	High	High
Q02878	60S ribosomal protein L6 OS=Homo sapiens OX=9606 GN=RPL6 PE=1 SV=3	RPL6	1.444	0.530071	0.010901	0.061428	3465	5005.1	8.61	6.1	3982.8	3465	3422.9	5525.9	4958.4	5005.1	High	High	High	High	High	High
Q14353	Guanidinoacetate N-methyltransferase OS=Homo sapiens OX=9606 GN=GAMT PE=1 SV=1	GAMT	1.418	0.503858	0.010936	0.06152	26.2	37.2	8.94	5.07	30.4	26.2	26	34.6	38.1	37.2	High	High	High	High	High	High
Q7L576	Cytoplasmic FMR1-interacting protein 1 OS=Homo sapiens OX=9606 GN=CYFIP1 PE=1 SV=1	CYFIP1	1.484	0.569491	0.011003	0.061655	1509.4	2240.1	12.96	4.65	1859.3	1509.4	1484.4	2066.2	2243.5	2240.1	High	High	High	High	High	High
A0A0U1RRM6	Protein enabled homolog OS=Homo sapiens OX=9606 GN=ENAH PE=1 SV=1	ENAH	0.688	-0.53952	0.01108	0.061836	132.7	91.3	7.96	9.51	115.8	132.7	133.9	77.5	92.2	91.3	High	High	High	High	High	High
Q9Y6Q5	AP-1 complex subunit mu-2 OS=Homo sapiens OX=9606 GN=AP1M2 PE=1 SV=4	AP1M2	1.456	0.54201	0.011275	0.062384	99.9	145.5	10.99	11.32	119.4	99.9	98.5	174.7	143.4	145.5	High	High	High	High	High	High
Q9NZ45	CDGSH iron-sulfur domain-containing protein 1 OS=Homo sapiens OX=9606 GN=CISD1 PE=1 SV=1	CISD1	1.143	0.192825	0.011405	0.062605	2677	3060	1.41	6.32	2739.4	2677	2670.8	3392.1	3033.3	3060	High	High	High	High	High	High
Q14651	Plastin-1 OS=Homo sapiens OX=9606 GN=PLS1 PE=1 SV=2	PLS1	0.781	-0.35661	0.011398	0.062605	1526.9	1192	8.54	6.96	1318.5	1526.9	1541.7	1063.8	1192	1212.2	High	High	High	High	High	High
D6REX3	Protein transport protein Sec31A OS=Homo sapiens OX=9606 GN=SEC31A PE=1 SV=1	SEC31A	1.363	0.446786	0.011518	0.062727	2074.4	2827	3.22	9.09	2187.9	2074.4	2066.7	2444.5	2909	2827	High	High	High	High	High	High
Q9H3S7	Tyrosine-protein phosphatase non-receptor type 23 OS=Homo sapiens OX=9606 GN=PTPN23 PE=1 SV=1	PTPN23	1.408	0.493647	0.011592	0.062959	259.4	365.3	5.71	25.01	235	259.4	260.4	544.2	365.3	357.6	High	High	High	High	High	High
P30049	ATP synthase subunit delta, mitochondrial OS=Homo sapiens OX=9606 GN=ATP5F1D PE=1 SV=2	ATP5F1D	0.862	-0.21424	0.011696	0.063103	874	753	4.57	2.42	808.8	874	878.5	778.4	753	742.8	High	High	High	High	High	High
P78417	Glutathione S-transferase omega-1 OS=Homo sapiens OX=9606 GN=GSTO1 PE=1 SV=2	GSTO1	0.747	-0.42082	0.011833	0.06352	4469.1	3338	4.59	7.28	4822.7	4469.1	4448.7	3708.4	3234	3338	High	High	High	High	High	High
Q8IYJ3	Synaptotagmin-like protein 1 OS=Homo sapiens OX=9606 GN=SYTL1 PE=1 SV=1	SYTL1	1.292	0.369606	0.011925	0.063693	635.9	821.5	3.11	10.16	603.3	635.9	637.9	701.1	853.9	821.5	High	High	High	High	High	High
Q5VZ89	DENN domain-containing protein 4C OS=Homo sapiens OX=9606 GN=DENND4C PE=1 SV=3	DENND4C	1.364	0.447844	0.011876	0.063693	69.3	94.5	2.29	5.83	66.7	69.3	69.5	86.8	97.2	94.5	High	High	High	High	High	High
P30154	Serine/threonine-protein phosphatase 2A 65 kDa regulatory subunit A beta isoform OS=Homo sapiens OX=9606 GN=PPP2R1B PE=1 SV=3	PPP2R1B	0.793	-0.33461	0.011983	0.06379	133.4	105.8	4.95	11.3	122.6	133.4	134.2	87.8	105.8	108.9	High	High	High	High	High	High
H0Y2W2	ATPase family AAA domain-containing protein 3A (Fragment) OS=Homo sapiens OX=9606 GN=ATAD3A PE=1 SV=1	ATAD3A	1.244	0.314986	0.012277	0.064974	508.6	632.7	7.71	4.01	576.6	508.6	503.6	668.2	618.5	632.7	High	High	High	High	High	High
P10606	Cytochrome c oxidase subunit 5B, mitochondrial OS=Homo sapiens OX=9606 GN=COX5B PE=1 SV=2	COX5B	1.497	0.582074	0.012287	0.064977	931.4	1394.1	11.06	10.33	1112.9	931.4	916.9	1650.8	1380.1	1394.1	High	High	High	High	High	High
O75884	Putative hydrolase RBBP9 OS=Homo sapiens OX=9606 GN=RBBP9 PE=1 SV=2	RBBP9	0.789	-0.3419	0.012315	0.065078	128.1	101.1	0.06	13.46	128.1	128.1	128.2	80.2	103.4	101.1	High	High	High	High	High	High
O43490	Prominin-1 OS=Homo sapiens OX=9606 GN=PROM1 PE=1 SV=1	PROM1	1.233	0.302173	0.012359	0.065217	96.6	119.1	9.04	5.92	82.6	96.6	97.5	107.5	119.1	119.5	High	High	High	High	High	High
Q8WUY1	Protein THEM6 OS=Homo sapiens OX=9606 GN=THEM6 PE=1 SV=2	THEM6	1.278	0.353888	0.012815	0.066561	267	341.3	8.36	8.29	305.9	267	264.1	390.9	338.3	341.3	High	High	High	High	High	High
P52907	F-actin-capping protein subunit alpha-1 OS=Homo sapiens OX=9606 GN=CAPZA1 PE=1 SV=3	CAPZA1	0.671	-0.57562	0.012816	0.066561	3412.2	2289.7	13.8	4.65	2677.6	3412.2	3463	2457.1	2253.7	2289.7	High	High	High	High	High	High
O43252	Bifunctional 3'-phosphoadenosine 5'-phosphosulfate synthase 1 OS=Homo sapiens OX=9606 GN=PAPSS1 PE=1 SV=2	PAPSS1	1.266	0.340277	0.012809	0.066561	355.2	449.7	5.49	8.73	323.4	355.2	357.2	386.5	453.3	449.7	High	High	High	High	High	High
Q14203	Dynactin subunit 1 OS=Homo sapiens OX=9606 GN=DCTN1 PE=1 SV=3	DCTN1	1.256	0.328836	0.01312	0.067524	1286.3	1615.9	8.35	0.95	1473.6	1286.3	1273	1595.8	1625.9	1615.9	High	High	High	High	High	High
P30086	Phosphatidylethanolamine-binding protein 1 OS=Homo sapiens OX=9606 GN=PEBP1 PE=1 SV=3	PEBP1	0.686	-0.54372	0.013123	0.067524	5325.4	3651.8	13.94	4.43	4168.4	5325.4	5405.9	3797.1	3475.2	3651.8	High	High	High	High	High	High
Q9H2G2	STE20-like serine/threonine-protein kinase OS=Homo sapiens OX=9606 GN=SLK PE=1 SV=1	SLK	0.842	-0.24811	0.013341	0.067967	1917	1614.3	5.46	1.97	1746.9	1917	1928.8	1565.1	1624	1614.3	High	High	High	High	High	High
Q99714	3-hydroxyacyl-CoA dehydrogenase type-2 OS=Homo sapiens OX=9606 GN=HSD17B10 PE=1 SV=3	HSD17B10	0.856	-0.22432	0.01344	0.068249	2479.7	2123.1	11.55	2.88	2990.3	2479.7	2446.7	2019.9	2125.2	2123.1	High	High	High	High	High	High
Q12904	Aminoacyl tRNA synthase complex-interacting multifunctional protein 1 OS=Homo sapiens OX=9606 GN=AIMP1 PE=1 SV=2	AIMP1	0.72	-0.47393	0.013662	0.069045	2468.3	1778.1	11.66	4.33	2014.8	2468.3	2499.8	1885.4	1734	1778.1	High	High	High	High	High	High
Q9BVG4	Protein PBDC1 OS=Homo sapiens OX=9606 GN=PBDC1 PE=1 SV=1	PBDC1	0.761	-0.39403	0.013762	0.069447	367.7	279.7	1.59	9.2	358	367.7	368.4	324.7	276.4	279.7	High	High	High	High	High	High
Q8IX12	Cell division cycle and apoptosis regulator protein 1 OS=Homo sapiens OX=9606 GN=CCAR1 PE=1 SV=2	CCAR1	0.728	-0.45799	0.013817	0.06961	743.1	541.1	10.14	1.1	623.4	743.1	751.3	546.5	534.6	541.1	High	High	High	High	High	High
F5H2F4	C-1-tetrahydrofolate synthase, cytoplasmic OS=Homo sapiens OX=9606 GN=MTHFD1 PE=1 SV=2	MTHFD1	1.314	0.393965	0.013919	0.069904	3875.4	5092.1	9.56	3.96	4527.5	3875.4	3830.6	4782.7	5152.9	5092.1	High	High	High	High	High	High
Q6ZNB6	NF-X1-type zinc finger protein NFXL1 OS=Homo sapiens OX=9606 GN=NFXL1 PE=1 SV=2	NFXL1	1.371	0.455229	0.013992	0.070109	64.8	88.8	6.18	12.06	58.3	64.8	65.2	73.4	92.7	88.8	High	High	High	High	High	High
Q13501	Sequestosome-1 OS=Homo sapiens OX=9606 GN=SQSTM1 PE=1 SV=1	SQSTM1	0.703	-0.5084	0.014015	0.07017	370.2	260.3	9.04	0.63	316.9	370.2	374.1	258.5	260.3	261.8	High	High	High	High	High	High
P07996	Thrombospondin-1 OS=Homo sapiens OX=9606 GN=THBS1 PE=1 SV=2	THBS1	0.715	-0.48398	0.014068	0.070379	607.3	434.4	0.28	8.6	604.5	607.3	607.5	493.4	434.4	420.7	High	High	High	High	High	High
A0A494C039	Hypoxia up-regulated protein 1 OS=Homo sapiens OX=9606 GN=HYOU1 PE=1 SV=1	HYOU1	1.238	0.308011	0.014294	0.070954	2621	3245	6.48	9.47	2913.4	2621	2598.6	3781.2	3201.9	3245	High	High	High	High	High	High
O00401	Neural Wiskott-Aldrich syndrome protein OS=Homo sapiens OX=9606 GN=WASL PE=1 SV=2	WASL	1.382	0.466758	0.014287	0.070954	79.4	109.7	7.21	7.67	89.3	79.4	78.7	95.9	110.1	109.7	High	High	High	High	High	High
P60981	Destrin OS=Homo sapiens OX=9606 GN=DSTN PE=1 SV=3	DSTN	0.785	-0.34924	0.01449	0.071292	1305	1025.1	2.8	9.17	1367.1	1305	1300.9	1146.6	957.9	1025.1	High	High	High	High	High	High
P07237	Protein disulfide-isomerase OS=Homo sapiens OX=9606 GN=P4HB PE=1 SV=3	P4HB	0.733	-0.44811	0.014527	0.071336	25525.1	18719.4	7.59	8.08	22420	25525.1	25758.3	16301.8	18903.3	18719.4	High	High	High	High	High	High
O00115	Deoxyribonuclease-2-alpha OS=Homo sapiens OX=9606 GN=DNASE2 PE=1 SV=2	DNASE2	0.748	-0.41889	0.014722	0.071754	353.2	264.3	11.12	0.76	291.1	353.2	357.5	263.8	267.5	264.3	High	High	High	High	High	High
E9PPM1	Tumor protein p53-inducible protein 11 OS=Homo sapiens OX=9606 GN=TP53I11 PE=1 SV=1	TP53I11	1.283	0.359521	0.014741	0.071754	490.3	629.2	2.45	9.07	510.6	490.3	488.9	545.6	649.8	629.2	High	High	High	High	High	High
O43639	Cytoplasmic protein NCK2 OS=Homo sapiens OX=9606 GN=NCK2 PE=1 SV=2	NCK2	0.722	-0.46993	0.014797	0.071887	41.9	30.3	11.1	5.12	34.6	41.9	42.4	32.7	30.3	29.7	High	High	High	High	High	High
P35221	Catenin alpha-1 OS=Homo sapiens OX=9606 GN=CTNNA1 PE=1 SV=1	CTNNA1	0.715	-0.48398	0.014881	0.072194	5739.8	4102.4	11.46	5.58	4702.3	5739.8	5812	4441.5	3995	4102.4	High	High	High	High	High	High	Phospho [S641; S652; S655]
E7ETM0	Casein kinase I isoform alpha OS=Homo sapiens OX=9606 GN=CSNK1A1 PE=1 SV=1	CSNK1A1	1.353	0.436162	0.014904	0.072246	13.3	18	1.93	4.31	12.9	13.3	13.3	19.1	18	17.6	High	High	High	High	High	High
P83436	Conserved oligomeric Golgi complex subunit 7 OS=Homo sapiens OX=9606 GN=COG7 PE=1 SV=1	COG7	0.68	-0.55639	0.015654	0.074525	367.3	249.7	13.4	0.91	290.4	367.3	372.7	249.7	249.7	253.7	High	High	High	High	High	High
Q99959	Plakophilin-2 OS=Homo sapiens OX=9606 GN=PKP2 PE=1 SV=2	PKP2	1.283	0.359521	0.015631	0.074525	68.1	87.4	9.87	2.03	80	68.1	67.3	87.4	87.5	84.4	High	High	High	High	High	High
P62993	Growth factor receptor-bound protein 2 OS=Homo sapiens OX=9606 GN=GRB2 PE=1 SV=1	GRB2	0.687	-0.54162	0.015705	0.074695	704.9	484.4	12.56	6.06	565.9	704.9	714.5	534.5	480	484.4	High	High	High	High	High	High
Q9H3Z4	DnaJ homolog subfamily C member 5 OS=Homo sapiens OX=9606 GN=DNAJC5 PE=1 SV=1	DNAJC5	1.33	0.411426	0.01591	0.075407	44.5	59.2	8.97	8.82	51.5	44.5	44	67.7	59.2	57.7	High	High	High	High	High	High	Phospho [S12]
Q14152	Eukaryotic translation initiation factor 3 subunit A OS=Homo sapiens OX=9606 GN=EIF3A PE=1 SV=1	EIF3A	1.129	0.175045	0.015971	0.075668	6176.6	6972.1	3.29	6.72	6520.7	6176.6	6150.4	7810	6972.1	6961	High	High	High	High	High	High
P11021	Endoplasmic reticulum chaperone BiP OS=Homo sapiens OX=9606 GN=HSPA5 PE=1 SV=2	HSPA5	0.825	-0.27753	0.016174	0.076142	27861	22984.4	4.28	9.57	25916.1	27861	28005.7	19511.2	23287.7	22984.4	High	High	High	High	High	High
Q96I24	Far upstream element-binding protein 3 OS=Homo sapiens OX=9606 GN=FUBP3 PE=1 SV=2	FUBP3	1.222	0.289244	0.016283	0.076333	569	695.2	6.17	1.4	511.7	569	572.2	695.2	707.3	688	High	High	High	High	High	High
Q15029	116 kDa U5 small nuclear ribonucleoprotein component OS=Homo sapiens OX=9606 GN=EFTUD2 PE=1 SV=1	EFTUD2	1.457	0.543001	0.016419	0.076711	892.2	1299.7	15.54	12.05	1143.9	892.2	874.2	1587.2	1293.2	1299.7	High	High	High	High	High	High
Q9UHV9	Prefoldin subunit 2 OS=Homo sapiens OX=9606 GN=PFDN2 PE=1 SV=1	PFDN2	0.748	-0.41889	0.016491	0.076879	1035.3	774.1	10.37	9.38	865.1	1035.3	1047.3	664.8	794.7	774.1	High	High	High	High	High	High
P10809	60 kDa heat shock protein, mitochondrial OS=Homo sapiens OX=9606 GN=HSPD1 PE=1 SV=2	HSPD1	0.673	-0.57132	0.016565	0.077081	14313.4	9638	13.21	6.9	11354.9	14313.4	14517.1	10713.3	9440.5	9638	High	High	High	High	High	High
P55795	Heterogeneous nuclear ribonucleoprotein H2 OS=Homo sapiens OX=9606 GN=HNRNPH2 PE=1 SV=1	HNRNPH2	1.459	0.54498	0.016618	0.077227	192.9	281.5	3.08	8.66	203	192.9	192.3	245.5	289.9	281.5	High	High	High	High	High	High
Q99536	Synaptic vesicle membrane protein VAT-1 homolog OS=Homo sapiens OX=9606 GN=VAT1 PE=1 SV=2	VAT1	0.683	-0.55004	0.016659	0.077266	2133.1	1456.9	12.11	0.11	1726.9	2133.1	2161	1458.7	1456.9	1455.5	High	High	High	High	High	High
P07355	Annexin A2 OS=Homo sapiens OX=9606 GN=ANXA2 PE=1 SV=2	ANXA2	0.744	-0.42663	0.016834	0.077496	27687	20599.1	2.68	11.11	26465.6	27687	27778.3	24790.5	20599.1	20526.7	High	High	High	High	High	High
P12532	Creatine kinase U-type, mitochondrial OS=Homo sapiens OX=9606 GN=CKMT1A PE=1 SV=1	CKMT1A	0.892	-0.16488	0.01687	0.077516	4656.2	4155.4	0.41	4.08	4625.2	4656.2	4659.2	4453.5	4150.7	4155.4	High	High	High	High	High	High
Q5TDH0	Protein DDI1 homolog 2 OS=Homo sapiens OX=9606 GN=DDI2 PE=1 SV=1	DDI2	0.827	-0.27404	0.016985	0.077735	524.9	434.2	6.27	3.99	471.6	524.9	528.6	461	427.9	434.2	High	High	High	High	High	High
H7C1N3	BET1 homolog (Fragment) OS=Homo sapiens OX=9606 GN=BET1 PE=1 SV=1	BET1	1.389	0.474047	0.017182	0.078246	241.7	335.7	4.16	13.53	225.2	241.7	242.8	267.6	346.8	335.7	High	High	High	High	High	High
P62424	60S ribosomal protein L7a OS=Homo sapiens OX=9606 GN=RPL7A PE=1 SV=2	RPL7A	0.707	-0.50022	0.017242	0.078345	4858.9	3433.9	11.55	1	3973.4	4858.9	4919.8	3395.8	3433.9	3464.5	High	High	High	High	High	High
P50479	PDZ and LIM domain protein 4 OS=Homo sapiens OX=9606 GN=PDLIM4 PE=1 SV=2	PDLIM4	0.684	-0.54793	0.01735	0.078367	263.4	180.3	11.3	3.31	216.4	263.4	266.6	170.6	181.1	180.3	High	High	High	High	High	High
P09874	Poly [ADP-ribose] polymerase 1 OS=Homo sapiens OX=9606 GN=PARP1 PE=1 SV=4	PARP1	1.249	0.320773	0.017408	0.07851	497.1	620.8	7.3	4.29	560.2	497.1	492.8	582	632.1	620.8	High	High	High	High	High	High
Q16787	Laminin subunit alpha-3 OS=Homo sapiens OX=9606 GN=LAMA3 PE=1 SV=2	LAMA3	1.36	0.443607	0.017503	0.07859	1084.6	1475.2	6.43	12.48	971.4	1084.6	1091.6	1205.9	1535.2	1475.2	High	High	High	High	High	High
P08133	Annexin A6 OS=Homo sapiens OX=9606 GN=ANXA6 PE=1 SV=3	ANXA6	1.229	0.297485	0.017829	0.079011	203.9	250.5	6.65	7.31	181.9	203.9	205.2	229.3	265.4	250.5	High	High	High	High	High	High
O75909	Cyclin-K OS=Homo sapiens OX=9606 GN=CCNK PE=1 SV=2	CCNK	0.791	-0.33825	0.017923	0.079112	64.2	50.8	5.54	9.12	70.4	64.2	63.8	59.1	50.8	50.5	High	High	High	High	High	High
Q8NCW5	NAD(P)H-hydrate epimerase OS=Homo sapiens OX=9606 GN=NAXE PE=1 SV=2	NAXE	0.701	-0.51251	0.017964	0.079212	984.9	690.5	9.53	5.27	835.4	984.9	995.1	746	675.6	690.5	High	High	High	High	High	High
Q9Y4W2	Ribosomal biogenesis protein LAS1L OS=Homo sapiens OX=9606 GN=LAS1L PE=1 SV=2	LAS1L	1.482	0.567545	0.018164	0.079839	15.8	23.4	14.04	9.64	19.8	15.8	15.5	27.3	23.4	23	High	High	High	High	High	High
O76021	Ribosomal L1 domain-containing protein 1 OS=Homo sapiens OX=9606 GN=RSL1D1 PE=1 SV=3	RSL1D1	1.3	0.378512	0.018555	0.081315	142.2	184.7	9.02	7.97	164.6	142.2	140.5	211	184.7	183.9	High	High	High	High	High	High
A0A0C4DFZ2	Arylsulfatase A OS=Homo sapiens OX=9606 GN=ARSA PE=1 SV=1	ARSA	1.243	0.313826	0.018562	0.081315	611	759.6	9.09	1	708.4	611	604.2	764.6	759.6	749.7	High	High	High	High	High	High
P18206	Vinculin OS=Homo sapiens OX=9606 GN=VCL PE=1 SV=4	VCL	0.85	-0.23447	0.018691	0.081574	6485.8	5514.6	6.56	2.23	5799	6485.8	6534.5	5324.3	5551.3	5514.6	High	High	High	High	High	High
O43583	Density-regulated protein OS=Homo sapiens OX=9606 GN=DENR PE=1 SV=2	DENR	0.818	-0.28983	0.018764	0.08159	360.1	294.4	3.45	12.67	339.8	360.1	361.7	235.2	296.7	294.4	High	High	High	High	High	High
Q6DT37	Serine/threonine-protein kinase MRCK gamma OS=Homo sapiens OX=9606 GN=CDC42BPG PE=1 SV=2	CDC42BPG	0.851	-0.23277	0.018739	0.08159	106.7	90.8	6.78	2.82	95.1	106.7	107.6	86.7	91.4	90.8	High	High	High	High	High	High
Q9UGM6	Tryptophan--tRNA ligase, mitochondrial OS=Homo sapiens OX=9606 GN=WARS2 PE=1 SV=1	WARS2	1.226	0.293959	0.01878	0.081601	39	47.8	14.8	2.15	30	39	39.6	47.4	49.4	47.8	High	High	High	High	High	High
Q9P015	39S ribosomal protein L15, mitochondrial OS=Homo sapiens OX=9606 GN=MRPL15 PE=1 SV=1	MRPL15	0.715	-0.48398	0.019069	0.082229	550.6	393.9	13.38	1.26	435.5	550.6	558.6	390.9	393.9	400.6	High	High	High	High	High	High
P61163	Alpha-centractin OS=Homo sapiens OX=9606 GN=ACTR1A PE=1 SV=1	ACTR1A	0.765	-0.38647	0.019067	0.082229	1178.6	901.3	10.69	0.79	979.1	1178.6	1192.5	901.2	901.3	913.7	High	High	High	High	High	High
O75533	Splicing factor 3B subunit 1 OS=Homo sapiens OX=9606 GN=SF3B1 PE=1 SV=3	SF3B1	1.274	0.349365	0.019158	0.082459	1150.6	1465.8	1.74	9.93	1184.3	1150.6	1148.2	1248.7	1509.8	1465.8	High	High	High	High	High	High
A0A2Y9D025	NADH dehydrogenase [ubiquinone] 1 alpha subcomplex subunit 6 OS=Homo sapiens OX=9606 GN=NDUFA6 PE=1 SV=1	NDUFA6	1.308	0.387363	0.019576	0.083722	762.2	996.9	5.72	6.84	837.3	762.2	756.9	1112.1	996.9	984	High	High	High	High	High	High
Q04828	Aldo-keto reductase family 1 member C1 OS=Homo sapiens OX=9606 GN=AKR1C1 PE=1 SV=1	AKR1C1	0.835	-0.26015	0.019637	0.083873	11991.2	10008.9	3.2	8.18	11362.3	11991.2	12038	8702.6	10113.8	10008.9	High	High	High	High	High	High
O15020	Spectrin beta chain, non-erythrocytic 2 OS=Homo sapiens OX=9606 GN=SPTBN2 PE=1 SV=3	SPTBN2	1.166	0.221568	0.019734	0.084057	904.8	1055.1	3.86	1.85	847.4	904.8	908.6	1052.4	1087.8	1055.1	High	High	High	High	High	High
Q96DG6	Carboxymethylenebutenolidase homolog OS=Homo sapiens OX=9606 GN=CMBL PE=1 SV=1	CMBL	1.489	0.574344	0.019871	0.08445	55.1	82	2.33	14.11	52.9	55.1	55.2	65	85.3	82	High	High	High	High	High	High
P98160	Basement membrane-specific heparan sulfate proteoglycan core protein OS=Homo sapiens OX=9606 GN=HSPG2 PE=1 SV=4	HSPG2	1.152	0.204141	0.020079	0.085001	645.6	743.9	9.91	1.93	543.6	645.6	652	743.9	765.5	738.1	High	High	High	High	High	High
Q9Y2W1	Thyroid hormone receptor-associated protein 3 OS=Homo sapiens OX=9606 GN=THRAP3 PE=1 SV=2	THRAP3	1.312	0.391768	0.020107	0.085001	1696.7	2226.8	2.29	9.28	1632	1696.7	1699.8	1919.5	2292.8	2226.8	High	High	High	High	High	High	Phospho [S243]
P19827	Inter-alpha-trypsin inhibitor heavy chain H1 OS=Homo sapiens OX=9606 GN=ITIH1 PE=1 SV=3	ITIH1	1.256	0.328836	0.020298	0.085411	22.8	28.6	13.1	10.88	18.1	22.8	23.1	33.5	28.6	27.3	High	High	High	High	High	High
Q9Y3Z3	Deoxynucleoside triphosphate triphosphohydrolase SAMHD1 OS=Homo sapiens OX=9606 GN=SAMHD1 PE=1 SV=2	SAMHD1	1.206	0.27023	0.020417	0.085801	444.8	536.5	1.19	8.95	435.7	444.8	444.8	617.4	525.7	536.5	High	High	High	High	High	High
Q5T4S7	E3 ubiquitin-protein ligase UBR4 OS=Homo sapiens OX=9606 GN=UBR4 PE=1 SV=1	UBR4	1.394	0.479231	0.02052	0.085895	384.1	535.5	10.59	1.11	456.1	384.1	379.2	535.5	539.2	527.5	High	High	High	High	High	High
K7EJ20	Glutathione peroxidase OS=Homo sapiens OX=9606 GN=GPX4 PE=1 SV=3	GPX4	1.346	0.428678	0.020982	0.086109	24.6	33.1	8.84	13.11	28.4	24.6	24.3	39.2	30.5	33.1	High	High	High	High	High	High
Q9H299	SH3 domain-binding glutamic acid-rich-like protein 3 OS=Homo sapiens OX=9606 GN=SH3BGRL3 PE=1 SV=1	SH3BGRL3	0.705	-0.5043	0.020696	0.086109	311.9	219.9	14.9	5.62	239.8	311.9	316.9	199.2	219.9	220	High	High	High	High	High	High
A0MZ66	Shootin-1 OS=Homo sapiens OX=9606 GN=SHTN1 PE=1 SV=4	SHTN1	1.31	0.389567	0.020711	0.086109	180.4	236.4	4.32	12.24	167.7	180.4	181.3	194.3	246.4	236.4	High	High	High	High	High	High
Q13438	Protein OS-9 OS=Homo sapiens OX=9606 GN=OS9 PE=1 SV=1	OS9	1.1	0.137504	0.020753	0.086109	93.8	103.2	3.12	2.02	98.8	93.8	93.5	103.2	106.8	103	High	High	High	High	High	High
P63173	60S ribosomal protein L38 OS=Homo sapiens OX=9606 GN=RPL38 PE=1 SV=2	RPL38	0.668	-0.58208	0.02109	0.086386	724	483.8	0.56	6.96	730.7	724	723.5	512.4	445.7	483.8	High	High	High	High	High	High
O76027	Annexin A9 OS=Homo sapiens OX=9606 GN=ANXA9 PE=1 SV=3	ANXA9	1.425	0.510962	0.021144	0.086439	177.9	253.5	8.41	15.34	153.8	177.9	179.4	196	263.6	253.5	High	High	High	High	High	High
Q709C8	Vacuolar protein sorting-associated protein 13C OS=Homo sapiens OX=9606 GN=VPS13C PE=1 SV=1	VPS13C	1.288	0.365133	0.02127	0.086762	13.1	16.9	10.18	22.67	11	13.1	13.2	24.4	16.9	16.7	High	High	High	High	High	High
Q9UPT5	Exocyst complex component 7 OS=Homo sapiens OX=9606 GN=EXOC7 PE=1 SV=3	EXOC7	0.757	-0.40163	0.021406	0.086903	897	679.1	10.92	3.84	742.2	897	908	637.4	679.1	684	High	High	High	High	High	High
Q08AM6	Protein VAC14 homolog OS=Homo sapiens OX=9606 GN=VAC14 PE=1 SV=1	VAC14	1.392	0.477159	0.021375	0.086903	432.6	602.1	6.13	6.38	478.4	432.6	429.6	549	622	602.1	High	High	High	High	High	High
Q3LXA3	Triokinase/FMN cyclase OS=Homo sapiens OX=9606 GN=TKFC PE=1 SV=2	TKFC	0.782	-0.35476	0.021499	0.087087	966	755.1	8.07	6.3	841	966	974.7	824	730.4	755.1	High	High	High	High	High	High
Q9HDC9	Adipocyte plasma membrane-associated protein OS=Homo sapiens OX=9606 GN=APMAP PE=1 SV=2	APMAP	1.416	0.501821	0.021696	0.087442	1218.5	1725.7	14.21	6.67	1530.9	1218.5	1196.8	1931.1	1725.7	1722.5	High	High	High	High	High	High
P16615	Sarcoplasmic/endoplasmic reticulum calcium ATPase 2 OS=Homo sapiens OX=9606 GN=ATP2A2 PE=1 SV=1	ATP2A2	1.235	0.304511	0.021897	0.087533	2406.5	2971.2	8.47	3.91	2761.9	2406.5	2380.7	3148.3	2925.3	2971.2	High	High	High	High	High	High
Q14847	LIM and SH3 domain protein 1 OS=Homo sapiens OX=9606 GN=LASP1 PE=1 SV=2	LASP1	0.689	-0.53742	0.021782	0.087533	3953.3	2725.5	13.65	2.6	3111.5	3953.3	4012.5	2848.4	2725.5	2722.2	High	High	High	High	High	High
Q9NZD2	Glycolipid transfer protein OS=Homo sapiens OX=9606 GN=GLTP PE=1 SV=3	GLTP	1.332	0.413594	0.021871	0.087533	256.9	342	0.12	11.69	257.3	256.9	256.7	283.6	355.5	342	High	High	High	High	High	High
P49368	T-complex protein 1 subunit gamma OS=Homo sapiens OX=9606 GN=CCT3 PE=1 SV=4	CCT3	1.295	0.372952	0.022295	0.088626	4761.9	6164.5	8.91	5.7	5504.7	4761.9	4708.9	5608.8	6233.3	6164.5	High	High	High	High	High	High
P50454	Serpin H1 OS=Homo sapiens OX=9606 GN=SERPINH1 PE=1 SV=2	SERPINH1	1.452	0.538041	0.022703	0.089589	1968.1	2856.7	16.81	11.82	2572.4	1968.1	1924.4	3464	2824.2	2856.7	High	High	High	High	High	High
P50895	Basal cell adhesion molecule OS=Homo sapiens OX=9606 GN=BCAM PE=1 SV=2	BCAM	1.467	0.552869	0.022703	0.089589	55.5	81.4	19.89	4.26	38.8	55.5	56.6	79.5	86.3	81.4	High	High	High	High	High	High
Q15785	Mitochondrial import receptor subunit TOM34 OS=Homo sapiens OX=9606 GN=TOMM34 PE=1 SV=2	TOMM34	0.708	-0.49818	0.022763	0.089662	218.9	155	13.72	7.03	172	218.9	222.1	137.2	155	155.7	High	High	High	High	High	High
Q15046	Lysine--tRNA ligase OS=Homo sapiens OX=9606 GN=KARS PE=1 SV=3	KARS	1.247	0.318461	0.022796	0.089726	2877.6	3588.7	9.34	1.9	3349.8	2877.6	2845.1	3495.4	3627	3588.7	High	High	High	High	High	High
Q5VW32	BRO1 domain-containing protein BROX OS=Homo sapiens OX=9606 GN=BROX PE=1 SV=1	BROX	1.48	0.565597	0.022926	0.090125	414	612.8	8.6	11.44	476.3	414	409.8	507.7	631.7	612.8	High	High	High	High	High	High
Q92572	AP-3 complex subunit sigma-1 OS=Homo sapiens OX=9606 GN=AP3S1 PE=1 SV=1	AP3S1	1.294	0.371838	0.02294	0.090127	135.5	175.5	7.89	6.77	154.1	135.5	134.1	195.1	175.5	172.5	High	High	High	High	High	High
Q96RT1	Erbin OS=Homo sapiens OX=9606 GN=ERBIN PE=1 SV=2	ERBIN	1.303	0.381837	0.023518	0.091552	37	48.2	8.15	7.67	32.2	37	37.3	43.9	51.1	48.2	High	High	High	High	High	High
O43707	Alpha-actinin-4 OS=Homo sapiens OX=9606 GN=ACTN4 PE=1 SV=2	ACTN4	0.771	-0.3752	0.023534	0.091574	26503.7	20441	5.11	1.92	24296.7	26503.7	26652.9	21095.3	20382.4	20441	High	High	High	High	High	High
P49006	MARCKS-related protein OS=Homo sapiens OX=9606 GN=MARCKSL1 PE=1 SV=2	MARCKSL1	1.172	0.228973	0.023691	0.091663	427.7	501.4	3.72	4.48	454.8	427.7	425.7	485.2	529.9	501.4	High	High	High	High	High	High
Q9BWF3	RNA-binding protein 4 OS=Homo sapiens OX=9606 GN=RBM4 PE=1 SV=1	RBM4	1.394	0.479231	0.023711	0.091663	305.6	425.9	12.8	4.49	375.6	305.6	300.7	457.5	425.9	421.8	High	High	High	High	High	High
P17174	Aspartate aminotransferase, cytoplasmic OS=Homo sapiens OX=9606 GN=GOT1 PE=1 SV=3	GOT1	0.828	-0.2723	0.023726	0.091663	2909.1	2409.3	4.12	9.42	3114.6	2909.1	2895.8	2766.6	2322.5	2409.3	High	High	High	High	High	High
O75494	Serine/arginine-rich splicing factor 10 OS=Homo sapiens OX=9606 GN=SRSF10 PE=1 SV=1	SRSF10	1.131	0.177599	0.023639	0.091663	227.4	257.1	8.02	3.78	198.1	227.4	229.3	248.5	267.9	257.1	High	High	High	High	High	High
Q9P2X0	Dolichol-phosphate mannosyltransferase subunit 3 OS=Homo sapiens OX=9606 GN=DPM3 PE=1 SV=2	DPM3	1.377	0.461529	0.023763	0.091752	87.3	120.2	3.86	5.69	93	87.3	86.9	111.9	125.4	120.2	High	High	High	High	High	High
I3L4A1	Charged multivesicular body protein 6 (Fragment) OS=Homo sapiens OX=9606 GN=CHMP6 PE=1 SV=1	CHMP6	1.313	0.392867	0.024061	0.092402	15.6	20.4	6.39	7.98	13.9	15.6	15.7	23.2	20.4	20.2	High	High	High	High	High	High
Q8IXM3	39S ribosomal protein L41, mitochondrial OS=Homo sapiens OX=9606 GN=MRPL41 PE=1 SV=1	MRPL41	1.493	0.578214	0.0241	0.092411	35.6	53.1	9.77	10.56	41.7	35.6	35.2	44.7	54.6	53.1	High	High	High	High	High	High
Q96EY8	Corrinoid adenosyltransferase OS=Homo sapiens OX=9606 GN=MMAB PE=1 SV=1	MMAB	1.34	0.422233	0.024111	0.092426	554.8	743.5	1.86	2	572.2	554.8	553.6	755.5	743.5	726	High	High	High	High	High	High
Q12849	G-rich sequence factor 1 OS=Homo sapiens OX=9606 GN=GRSF1 PE=1 SV=3	GRSF1	0.75	-0.41504	0.024655	0.093726	329.4	247.1	10.8	4.16	273.1	329.4	333.4	233.2	253	247.1	High	High	High	High	High	High
Q7Z6Z7	E3 ubiquitin-protein ligase HUWE1 OS=Homo sapiens OX=9606 GN=HUWE1 PE=1 SV=3	HUWE1	1.246	0.317304	0.024722	0.093925	516.7	643.8	8.09	4.07	589.6	516.7	511.7	600.5	646	643.8	High	High	High	High	High	High	Phospho [T1905; S1907]
P21964	Catechol O-methyltransferase OS=Homo sapiens OX=9606 GN=COMT PE=1 SV=2	COMT	0.934	-0.09851	0.024947	0.094443	3925.7	3664.7	3.38	3.24	4152.3	3925.7	3911.1	3802.2	3564.9	3664.7	High	High	High	High	High	High
Q5RKV6	Exosome complex component MTR3 OS=Homo sapiens OX=9606 GN=EXOSC6 PE=1 SV=1	EXOSC6	1.325	0.405992	0.025329	0.095348	104.1	138	0.41	11.7	104.8	104.1	104	113.5	141.8	138	High	High	High	High	High	High
A0A087X2D5	39S ribosomal protein L45, mitochondrial OS=Homo sapiens OX=9606 GN=MRPL45 PE=1 SV=1	MRPL45	0.717	-0.47995	0.025571	0.095785	163.9	117.6	8.22	15.28	142.3	163.9	165.5	89	117.7	117.6	High	High	High	High	High	High
A0A087WYT3	Prostaglandin E synthase 3 OS=Homo sapiens OX=9606 GN=PTGES3 PE=1 SV=1	PTGES3	1.336	0.41792	0.025606	0.095858	660.1	881.8	8.57	10.56	758.4	660.1	652.2	1041.8	863.4	881.8	High	High	High	High	High	High
P00966	Argininosuccinate synthase OS=Homo sapiens OX=9606 GN=ASS1 PE=1 SV=2	ASS1	0.787	-0.34556	0.025698	0.096076	3765.4	2962.9	9.26	4.31	3209.7	3765.4	3804.9	2814.5	2962.9	3067	High	High	High	High	High	High
P17980	26S proteasome regulatory subunit 6A OS=Homo sapiens OX=9606 GN=PSMC3 PE=1 SV=3	PSMC3	0.754	-0.40736	0.025716	0.096076	2738.8	2064.3	9.63	4.86	2318.8	2738.8	2767.8	1909.2	2064.3	2091	High	High	High	High	High	High
Q9BW92	Threonine--tRNA ligase, mitochondrial OS=Homo sapiens OX=9606 GN=TARS2 PE=1 SV=1	TARS2	1.418	0.503858	0.026255	0.096623	60.6	85.9	10.31	11.91	71.6	60.6	59.8	104.2	85.9	84.8	High	High	High	High	High	High
Q96F86	Enhancer of mRNA-decapping protein 3 OS=Homo sapiens OX=9606 GN=EDC3 PE=1 SV=1	EDC3	0.768	-0.38082	0.026224	0.096623	63.4	48.7	7.82	7.04	55.4	63.4	63.9	54.6	48.3	48.7	High	High	High	High	High	High
P16930	Fumarylacetoacetase OS=Homo sapiens OX=9606 GN=FAH PE=1 SV=2	FAH	0.697	-0.52077	0.026249	0.096623	243.3	169.6	6.67	12.99	271.4	243.3	241.4	201.9	157.5	169.6	High	High	High	High	High	High
P49757	Protein numb homolog OS=Homo sapiens OX=9606 GN=NUMB PE=1 SV=2	NUMB	1.485	0.570463	0.026183	0.096623	101.6	150.9	2.76	13	106.4	101.6	101.3	121.8	156.4	150.9	High	High	High	High	High	High
Q9Y520	Protein PRRC2C OS=Homo sapiens OX=9606 GN=PRRC2C PE=1 SV=4	PRRC2C	0.785	-0.34924	0.026422	0.096637	894	701.6	9.64	2.72	756.8	894	903.5	671.2	705.7	701.6	High	High	High	High	High	High
A0A0A6YYL6	Protein RPL17-C18orf32 OS=Homo sapiens OX=9606 GN=RPL17-C18orf32 PE=3 SV=1	RPL17-C18orf32	0.845	-0.24298	0.026672	0.096881	3621.8	3060.8	0.06	12.88	3619.8	3621.8	3624.2	2441.3	3060.8	3099.3	High	High	High	High	High	High
Q9UNP9	Peptidyl-prolyl cis-trans isomerase E OS=Homo sapiens OX=9606 GN=PPIE PE=1 SV=1	PPIE	0.72	-0.47393	0.026695	0.096881	286.4	206.3	10.51	12.78	238.7	286.4	289.7	165.8	211	206.3	High	High	High	High	High	High
Q9ULX6	A-kinase anchor protein 8-like OS=Homo sapiens OX=9606 GN=AKAP8L PE=1 SV=4	AKAP8L	1.297	0.375178	0.026897	0.09736	22.7	29.4	18.31	4.38	16.3	22.7	23.1	30.2	29.4	27.7	High	High	High	High	High	High
Q9BXB4	Oxysterol-binding protein-related protein 11 OS=Homo sapiens OX=9606 GN=OSBPL11 PE=1 SV=2	OSBPL11	0.868	-0.20423	0.027493	0.098347	137.5	119.4	1.99	6.94	133	137.5	137.9	106	119.4	120.3	High	High	High	High	High	High
Q9NX76	CKLF-like MARVEL transmembrane domain-containing protein 6 OS=Homo sapiens OX=9606 GN=CMTM6 PE=1 SV=1	CMTM6	1.271	0.345964	0.027556	0.098387	338.5	430.1	1.42	1.44	346.4	338.5	337.5	431.3	430.1	420.1	High	High	High	High	High	High
O14602	Eukaryotic translation initiation factor 1A, Y-chromosomal OS=Homo sapiens OX=9606 GN=EIF1AY PE=1 SV=4	EIF1AY	1.302	0.380729	0.027568	0.098387	562.8	732.7	2.26	6.19	541.5	562.8	563.6	668.4	753.7	732.7	High	High	High	High	High	High
Q9NQT8	Kinesin-like protein KIF13B OS=Homo sapiens OX=9606 GN=KIF13B PE=1 SV=2	KIF13B	1.386	0.470927	0.027635	0.098471	258.8	358.7	13.86	1.06	323.2	258.8	254.2	358.7	359.8	352.8	High	High	High	High	High	High
E7EQR8	Protein YIPF3 OS=Homo sapiens OX=9606 GN=YIPF3 PE=1 SV=1	YIPF3	0.769	-0.37894	0.027891	0.098741	22.9	17.6	10.12	6.77	19.2	22.9	23.1	15.8	17.9	17.6	High	High	High	High	High	High
O94986	Centrosomal protein of 152 kDa OS=Homo sapiens OX=9606 GN=CEP152 PE=1 SV=4	CEP152	0.8	-0.32193	0.027986	0.098923	169.7	135.7	8.06	17.89	193.7	169.7	168.3	100.9	143.4	135.7	High	High	High	High	High	High
P62917	60S ribosomal protein L8 OS=Homo sapiens OX=9606 GN=RPL8 PE=1 SV=2	RPL8	1.311	0.390668	0.028117	0.098955	5208	6829.3	4.55	6.82	5611.7	5208	5176.6	6139.1	6994.3	6829.3	High	High	High	High	High	High
A0A0A0MRM9	Nucleolar and coiled-body phosphoprotein 1 (Fragment) OS=Homo sapiens OX=9606 GN=NOLC1 PE=1 SV=1	NOLC1	0.758	-0.39973	0.028316	0.099323	903.9	684.9	3.25	7.41	855.9	903.9	907.6	769.9	673.7	684.9	High	High	High	High	High	High
Q15435	Protein phosphatase 1 regulatory subunit 7 OS=Homo sapiens OX=9606 GN=PPP1R7 PE=1 SV=1	PPP1R7	0.693	-0.52907	0.028381	0.099494	925.1	640.9	9.2	8.79	789.6	925.1	934.9	725.1	613.9	640.9	High	High	High	High	High	High
P15880	40S ribosomal protein S2 OS=Homo sapiens OX=9606 GN=RPS2 PE=1 SV=2	RPS2	1.251	0.323082	0.028454	0.099723	3697.4	4626.4	8.84	3.39	4269.6	3697.4	3657.3	4382.6	4669	4626.4	High	High	High	High	High	High
P08571	Monocyte differentiation antigen CD14 OS=Homo sapiens OX=9606 GN=CD14 PE=1 SV=2	CD14	1.292	0.369606	0.028484	0.099772	14.2	18.3	8.36	2.31	12.3	14.2	14.3	17.8	18.7	18.3	High	High	High	High	High	High
Q9BZQ8	Protein Niban 1 OS=Homo sapiens OX=9606 GN=NIBAN1 PE=1 SV=1	NIBAN1	1.393	0.478195	0.028649	0.100114	204.5	284.8	12.26	2.95	249.2	204.5	201.4	274	290.4	284.8	High	High	High	High	High	High
Q14116	Interleukin-18 OS=Homo sapiens OX=9606 GN=IL18 PE=1 SV=1	IL18	0.894	-0.16165	0.028829	0.100457	594.6	531.3	6.08	5.41	657.1	594.6	590.5	566.7	509.3	531.3	High	High	High	High	High	High
Q9NP79	Vacuolar protein sorting-associated protein VTA1 homolog OS=Homo sapiens OX=9606 GN=VTA1 PE=1 SV=1	VTA1	0.755	-0.40545	0.029019	0.100817	1044	787.7	9.06	2.94	893.1	1044	1054.7	828.4	787.7	787.5	High	High	High	High	High	High
A0A494C1L5	Lipopolysaccharide-responsive and beige-like anchor protein OS=Homo sapiens OX=9606 GN=LRBA PE=1 SV=1	LRBA	1.145	0.195348	0.029402	0.101566	1117.8	1280.4	1.83	1.83	1152.4	1117.8	1115.8	1244.5	1280.4	1288	High	High	High	High	High	High
P41227	N-alpha-acetyltransferase 10 OS=Homo sapiens OX=9606 GN=NAA10 PE=1 SV=1	NAA10	0.718	-0.47794	0.029705	0.102229	283.8	203.9	11.56	9.73	232.1	283.8	287.4	173.1	207.7	203.9	High	High	High	High	High	High
Q13123	Protein Red OS=Homo sapiens OX=9606 GN=IK PE=1 SV=3	IK	1.21	0.275007	0.030013	0.103067	245.6	297.1	8.74	7.29	211.2	245.6	247.9	266.5	307.2	297.1	High	High	High	High	High	High
A0A286YFF7	Palmitoyl-protein thioesterase 1 OS=Homo sapiens OX=9606 GN=PPT1 PE=1 SV=1	PPT1	0.721	-0.47193	0.030101	0.10311	869.3	626.9	12.26	8.17	702	869.3	881.3	546.8	626.9	636.7	High	High	High	High	High	High
O75131	Copine-3 OS=Homo sapiens OX=9606 GN=CPNE3 PE=1 SV=1	CPNE3	0.691	-0.53324	0.030186	0.10311	101.3	70	12.05	18.66	123.1	101.3	99.9	92.6	66.3	70	High	High	High	High	High	High
B4E1Z4	cDNA FLJ55673, highly similar to Complement factor B OS=Homo sapiens OX=9606 PE=1 SV=1	#VALUE!	1.165	0.22033	0.030258	0.103172	7606.4	8858	7.35	5.42	6703.5	7606.4	7662.6	8858	8089.4	8935.5	High	High	High	High	High	High
A8MXV4	Nucleoside diphosphate-linked moiety X motif 19 OS=Homo sapiens OX=9606 GN=NUDT19 PE=1 SV=1	NUDT19	1.171	0.227741	0.030276	0.103172	323.4	378.6	4.22	3.29	346.7	323.4	321.9	363.6	388.2	378.6	High	High	High	High	High	High
P07476	Involucrin OS=Homo sapiens OX=9606 GN=IVL PE=1 SV=2	IVL	1.389	0.474047	0.030512	0.103588	41.4	57.5	8.04	4.65	36	41.4	41.6	60.3	57.5	54.9	High	High	High	High	High	High
O60568	Multifunctional procollagen lysine hydroxylase and glycosyltransferase LH3 OS=Homo sapiens OX=9606 GN=PLOD3 PE=1 SV=1	PLOD3	1.468	0.553852	0.030569	0.103588	119.4	175.3	18.94	3.13	161.3	119.4	116.5	183.3	175.3	172.6	High	High	High	High	High	High
P20020	Plasma membrane calcium-transporting ATPase 1 OS=Homo sapiens OX=9606 GN=ATP2B1 PE=1 SV=4	ATP2B1	1.355	0.438293	0.030471	0.103588	45.2	61.2	20.44	14.69	31.2	45.2	46.1	77	61.2	59.4	High	High	High	High	High	High
Q15102	Platelet-activating factor acetylhydrolase IB subunit gamma OS=Homo sapiens OX=9606 GN=PAFAH1B3 PE=1 SV=1	PAFAH1B3	0.693	-0.52907	0.030523	0.103588	1237.2	857.4	7.99	4.18	1078.4	1237.2	1247.8	916.9	850.3	857.4	High	High	High	High	High	High
O75438	NADH dehydrogenase [ubiquinone] 1 beta subcomplex subunit 1 OS=Homo sapiens OX=9606 GN=NDUFB1 PE=1 SV=1	NDUFB1	0.681	-0.55427	0.030941	0.104266	585.4	398.6	16.53	2.81	436.4	585.4	595.7	383	404.6	398.6	High	High	High	High	High	High
Q14790	Caspase-8 OS=Homo sapiens OX=9606 GN=CASP8 PE=1 SV=1	CASP8	1.267	0.341417	0.031274	0.104983	12.9	16.4	17.75	13.11	9.4	12.9	13.2	19.8	16.4	15.5	High	High	High	High	High	High
Q9UN86	Ras GTPase-activating protein-binding protein 2 OS=Homo sapiens OX=9606 GN=G3BP2 PE=1 SV=2	G3BP2	0.815	-0.29513	0.031961	0.106276	151.3	123.3	3.68	11.02	142.2	151.3	152	101.3	123.6	123.3	High	High	High	High	High	High
A0A0J9YWL0	Beta/gamma crystallin domain-containing protein 1 OS=Homo sapiens OX=9606 GN=CRYBG1 PE=1 SV=1	CRYBG1	0.738	-0.43831	0.032021	0.106447	564.5	416.5	10.12	1.9	473.7	564.5	570.6	405.1	420.3	416.5	High	High	High	High	High	High
P09758	Tumor-associated calcium signal transducer 2 OS=Homo sapiens OX=9606 GN=TACSTD2 PE=1 SV=3	TACSTD2	0.9	-0.152	0.032043	0.106465	2538.5	2284.2	2.85	2.93	2419.4	2538.5	2546.5	2401	2282	2284.2	High	High	High	High	High	High
I3L0E3	HCG1984214, isoform CRA_a OS=Homo sapiens OX=9606 GN=hCG_1984214 PE=4 SV=1	hCG_1984214	1.417	0.50284	0.032107	0.10654	416.4	590.3	16.92	3.54	545.4	416.4	407.3	625.6	587.5	590.3	High	High	High	High	High	High
P49411	Elongation factor Tu, mitochondrial OS=Homo sapiens OX=9606 GN=TUFM PE=1 SV=2	TUFM	1.444	0.530071	0.032351	0.106962	6415.7	9263.1	16.8	0.83	8389.7	6415.7	6280.6	9152.8	9300	9263.1	High	High	High	High	High	High
P46778	60S ribosomal protein L21 OS=Homo sapiens OX=9606 GN=RPL21 PE=1 SV=2	RPL21	1.277	0.352759	0.032455	0.107131	2105.3	2688.2	1.55	10.03	2160.5	2105.3	2101.8	2309.7	2810.3	2688.2	High	High	High	High	High	High
P09497	Clathrin light chain B OS=Homo sapiens OX=9606 GN=CLTB PE=1 SV=1	CLTB	0.74	-0.4344	0.032621	0.107576	555.5	411.2	8.85	20.87	642	555.5	550.1	286.7	432.1	411.2	High	High	High	High	High	High
Q9Y3F4	Serine-threonine kinase receptor-associated protein OS=Homo sapiens OX=9606 GN=STRAP PE=1 SV=1	STRAP	1.159	0.212881	0.032743	0.107771	492.6	571.1	6.7	5.09	549.7	492.6	488.6	619.2	564.8	571.1	High	High	High	High	High	High
L7N2F9	V-SNARE coiled-coil homology domain-containing protein (Fragment) OS=Homo sapiens OX=9606 PE=4 SV=1	#VALUE!	0.722	-0.46993	0.032943	0.107886	281.9	203.4	0.42	15.86	283.9	281.9	281.9	258.3	194.2	203.4	High	High	High	High	High	High
Q14241	Elongin-A OS=Homo sapiens OX=9606 GN=ELOA PE=1 SV=2	ELOA	0.668	-0.58208	0.032901	0.107886	173.6	116.1	14.23	8.74	135.2	173.6	176.3	133.3	114.1	116.1	High	High	High	High	High	High
Q9Y2Z9	Ubiquinone biosynthesis monooxygenase COQ6, mitochondrial OS=Homo sapiens OX=9606 GN=COQ6 PE=1 SV=2	COQ6	1.327	0.408168	0.033027	0.108091	54.2	71.9	12.65	11.96	43.4	54.2	54.9	60.4	76.5	71.9	High	High	High	High	High	High
Q13618	Cullin-3 OS=Homo sapiens OX=9606 GN=CUL3 PE=1 SV=2	CUL3	1.124	0.168642	0.033111	0.108244	66.4	74.6	1.31	3.01	67.8	66.4	66.2	76.3	71.9	74.6	High	High	High	High	High	High
P07900	Heat shock protein HSP 90-alpha OS=Homo sapiens OX=9606 GN=HSP90AA1 PE=1 SV=5	HSP90AA1	1.294	0.371838	0.033528	0.109243	19059.1	24654.7	12.24	1.54	23223.1	19059.1	18770.5	24857.4	24125.5	24654.7	High	High	High	High	High	High	Phospho [S263]
P48509	CD151 antigen OS=Homo sapiens OX=9606 GN=CD151 PE=1 SV=3	CD151	0.676	-0.5649	0.033783	0.109712	137	92.5	0.29	18.1	136.4	137	137.1	124.8	92.4	92.5	High	High	High	High	High	High
Q969E2	Secretory carrier-associated membrane protein 4 OS=Homo sapiens OX=9606 GN=SCAMP4 PE=1 SV=1	SCAMP4	1.283	0.359521	0.034628	0.111803	52.5	67.4	1.56	4.89	53.8	52.5	52.3	71.9	67.4	65.4	High	High	High	High	High	High
Q16762	Thiosulfate sulfurtransferase OS=Homo sapiens OX=9606 GN=TST PE=1 SV=4	TST	1.471	0.556797	0.034873	0.11248	1573.1	2313.4	8.07	4.96	1794.9	1573.1	1558.4	2169.7	2394.3	2313.4	High	High	High	High	High	High
P22830	Ferrochelatase, mitochondrial OS=Homo sapiens OX=9606 GN=FECH PE=1 SV=2	FECH	1.495	0.580145	0.034869	0.11248	524.8	784.4	5.37	18.44	479	524.8	527.9	575.2	825.7	784.4	High	High	High	High	High	High
A0A2R8Y596	Breast cancer anti-estrogen resistance protein 1 OS=Homo sapiens OX=9606 GN=BCAR1 PE=1 SV=1	BCAR1	1.439	0.525067	0.035147	0.11259	191.7	275.8	5.59	11.49	210.1	191.7	190.4	229.5	286.5	275.8	High	High	High	High	High	High
Q9NZL9	Methionine adenosyltransferase 2 subunit beta OS=Homo sapiens OX=9606 GN=MAT2B PE=1 SV=1	MAT2B	1.133	0.180148	0.035444	0.113323	594.2	673	2.15	1.13	615.7	594.2	592.5	660.4	673.9	673	High	High	High	High	High	High
Q9Y3I0	tRNA-splicing ligase RtcB homolog OS=Homo sapiens OX=9606 GN=RTCB PE=1 SV=1	RTCB	1.256	0.328836	0.035798	0.113905	2167.9	2723.6	2.99	8.96	2060.3	2167.9	2174	2338.6	2760	2723.6	High	High	High	High	High	High
Q06136	3-ketodihydrosphingosine reductase OS=Homo sapiens OX=9606 GN=KDSR PE=1 SV=1	KDSR	0.806	-0.31115	0.036013	0.114201	88.2	71	9.5	7.17	74.8	88.2	89.1	63	71.9	71	High	High	High	High	High	High
Q08379	Golgin subfamily A member 2 OS=Homo sapiens OX=9606 GN=GOLGA2 PE=1 SV=3	GOLGA2	0.674	-0.56918	0.035993	0.114201	437.6	295.1	16.56	0.34	326.1	437.6	445.4	295.1	296.4	294.4	High	High	High	High	High	High
Q6XQN6	Nicotinate phosphoribosyltransferase OS=Homo sapiens OX=9606 GN=NAPRT PE=1 SV=2	NAPRT	0.861	-0.21591	0.036014	0.114201	1712.1	1473.4	5.53	2.72	1558.4	1712.1	1722.9	1529	1450.3	1473.4	High	High	High	High	High	High
Q8NDH3	Probable aminopeptidase NPEPL1 OS=Homo sapiens OX=9606 GN=NPEPL1 PE=1 SV=3	NPEPL1	1.115	0.157044	0.036426	0.114997	83	92.5	9.93	2.34	69.9	83	83.9	95.7	92.5	91.5	High	High	High	High	High	High
P40763	Signal transducer and activator of transcription 3 OS=Homo sapiens OX=9606 GN=STAT3 PE=1 SV=2	STAT3	1.331	0.412511	0.037077	0.116704	396.5	527.8	10.76	13.64	471.6	396.5	390.7	648.8	507.1	527.8	High	High	High	High	High	High
Q8TE77	Protein phosphatase Slingshot homolog 3 OS=Homo sapiens OX=9606 GN=SSH3 PE=1 SV=2	SSH3	1.233	0.302173	0.037196	0.116715	779.6	961.5	8.95	7.93	901.8	779.6	771	1096.7	956	961.5	High	High	High	High	High	High
P25398	40S ribosomal protein S12 OS=Homo sapiens OX=9606 GN=RPS12 PE=1 SV=3	RPS12	0.682	-0.55216	0.037451	0.117161	4452.1	3035.4	13.16	9.46	3536.4	4452.1	4518.3	2600.5	3112.2	3035.4	High	High	High	High	High	High
P49788	Retinoic acid receptor responder protein 1 OS=Homo sapiens OX=9606 GN=RARRES1 PE=1 SV=2	RARRES1	1.39	0.475085	0.037496	0.117186	128.3	178.4	16.39	6.41	95.9	128.3	130.5	195.2	172.7	178.4	High	High	High	High	High	High
P62306	Small nuclear ribonucleoprotein F OS=Homo sapiens OX=9606 GN=SNRPF PE=1 SV=1	SNRPF	1.389	0.474047	0.037942	0.117672	22.9	31.8	10.37	6.63	19.1	22.9	23.1	28.4	31.8	32.1	High	High	High	High	High	High
Q9NPA8	Transcription and mRNA export factor ENY2 OS=Homo sapiens OX=9606 GN=ENY2 PE=1 SV=1	ENY2	0.686	-0.54372	0.037872	0.117672	1012.4	694.6	16.9	3.41	749.5	1012.4	1030.8	667.2	714.1	694.6	High	High	High	High	High	High
Q9GZZ1	N-alpha-acetyltransferase 50 OS=Homo sapiens OX=9606 GN=NAA50 PE=1 SV=1	NAA50	1.372	0.45628	0.03809	0.117672	309.7	425	12.44	7.41	378.5	309.7	304.9	475	414.2	425	High	High	High	High	High	High
sp	Gelsolin OS=Homo sapiens OX=9606 GN=GSN PE=1 SV=1	GSN	1.222	0.289244	0.03812	0.117672	6445.8	7874.7	8.34	1.56	7385.2	6445.8	6381.8	7874.7	7698	7932.4	High	High	High	High	High	High
D6RFN0	COP9 signalosome complex subunit 4 OS=Homo sapiens OX=9606 GN=COPS4 PE=1 SV=1	COPS4	0.72	-0.47393	0.037959	0.117672	1307.6	941.6	12.97	4.3	1041.9	1307.6	1325.7	1004.4	926.9	941.6	High	High	High	High	High	High
I3L0A0	HCG2044781 OS=Homo sapiens OX=9606 GN=TMEM189-UBE2V1 PE=4 SV=1	TMEM189-UBE2V1	0.722	-0.46993	0.037899	0.117672	843.4	608.8	2.23	15.85	812.4	843.4	845.5	772	579.8	608.8	High	High	High	High	High	High
Q9UMS4	Pre-mRNA-processing factor 19 OS=Homo sapiens OX=9606 GN=PRPF19 PE=1 SV=1	PRPF19	0.803	-0.31653	0.038162	0.117704	1479.5	1188	7.75	12.08	1295.7	1479.5	1493.1	959	1196.1	1188	High	High	High	High	High	High
E7EX59	Propionyl-CoA carboxylase beta chain, mitochondrial OS=Homo sapiens OX=9606 GN=PCCB PE=1 SV=1	PCCB	1.215	0.280956	0.038715	0.118666	162	196.8	1.46	9.31	165.9	162	161.7	170.2	203.8	196.8	High	High	High	High	High	High
P21333	Filamin-A OS=Homo sapiens OX=9606 GN=FLNA PE=1 SV=4	FLNA	0.881	-0.18279	0.038886	0.118957	12029.8	10596.8	1.66	5.99	12366.9	12029.8	12006.3	11664.2	10596.8	10476.2	High	High	High	High	High	High
A0A3B3ISV5	Uncharacterized protein OS=Homo sapiens OX=9606 PE=4 SV=1	#VALUE!	0.838	-0.25498	0.038993	0.119015	293.8	246.1	6.16	0.36	264.4	293.8	295.8	246.1	245.8	247.4	High	High	High	High	High	High
Q99497	Protein/nucleic acid deglycase DJ-1 OS=Homo sapiens OX=9606 GN=PARK7 PE=1 SV=2	PARK7	0.858	-0.22095	0.039205	0.119548	3843.2	3296.1	4.51	2.65	3559.8	3843.2	3862.7	3163.2	3296.1	3325.8	High	High	High	High	High	High
G3V180	Dipeptidyl peptidase 3 OS=Homo sapiens OX=9606 GN=DPP3 PE=1 SV=1	DPP3	1.402	0.487486	0.039347	0.119548	3386.3	4748.4	11.06	4.82	4051.4	3386.3	3341.7	4405.2	4827.9	4748.4	High	High	High	High	High	High
O60925	Prefoldin subunit 1 OS=Homo sapiens OX=9606 GN=PFDN1 PE=1 SV=2	PFDN1	0.822	-0.28279	0.039442	0.119703	930.5	765.1	9.85	4.14	1092.3	930.5	919.8	717.8	776.7	765.1	High	High	High	High	High	High
A0A0G2JK23	Large proline-rich protein BAG6 OS=Homo sapiens OX=9606 GN=BAG6 PE=1 SV=1	BAG6	0.704	-0.50635	0.039818	0.1201	423.7	298.5	10.8	8.54	351.3	423.7	428.8	339.5	290.1	298.5	High	High	High	High	High	High
P09012	U1 small nuclear ribonucleoprotein A OS=Homo sapiens OX=9606 GN=SNRPA PE=1 SV=3	SNRPA	1.164	0.219091	0.039871	0.120176	216.2	251.7	1.86	12.6	222.9	216.2	215.5	310.9	251.6	251.7	High	High	High	High	High	High
E9PSI1	Transmembrane 9 superfamily member OS=Homo sapiens OX=9606 PE=3 SV=1	#VALUE!	1.251	0.323082	0.03991	0.120266	389.3	487.2	15.81	6.84	294.1	389.3	395.6	437.5	498.5	487.2	High	High	High	High	High	High
Q9HBL7	Plasminogen receptor (KT) OS=Homo sapiens OX=9606 GN=PLGRKT PE=1 SV=1	PLGRKT	1.221	0.288063	0.040357	0.121367	161.5	197.2	6.09	22.74	145.4	161.5	162.4	283.7	193.4	197.2	High	High	High	High	High	High
P17028	Zinc finger protein 24 OS=Homo sapiens OX=9606 GN=ZNF24 PE=1 SV=4	ZNF24	1.112	0.153157	0.04036	0.121367	13.9	15.5	5.33	10.85	12.7	13.9	14	18.5	15.5	15.3	High	High	High	High	High	High
P04150	Glucocorticoid receptor OS=Homo sapiens OX=9606 GN=NR3C1 PE=1 SV=1	NR3C1	1.344	0.426533	0.04046	0.121406	26.7	35.9	0.43	6.55	26.9	26.7	26.7	32.1	35.9	36.1	High	High	High	High	High	High
A0A1W2PNX8	Protein unc-45 homolog A OS=Homo sapiens OX=9606 GN=UNC45A PE=1 SV=1	UNC45A	1.334	0.415759	0.040574	0.121663	559.9	747	7.96	3.11	637.7	559.9	554.7	714.4	758.9	747	High	High	High	High	High	High
Q9BYD1	39S ribosomal protein L13, mitochondrial OS=Homo sapiens OX=9606 GN=MRPL13 PE=1 SV=1	MRPL13	1.116	0.158337	0.041091	0.122697	59	65.8	4.67	10.85	54.5	59	59.2	78.7	65.3	65.8	High	High	High	High	High	High
A0A0A0MRI2	Sorting nexin OS=Homo sapiens OX=9606 GN=SNX6 PE=1 SV=1	SNX6	0.807	-0.30936	0.041289	0.122758	2758.6	2227.1	8.66	11.15	2377.1	2758.6	2786.2	1843.1	2271.9	2227.1	High	High	High	High	High	High
O43813	Glutathione S-transferase LANCL1 OS=Homo sapiens OX=9606 GN=LANCL1 PE=1 SV=1	LANCL1	1.413	0.498761	0.04132	0.122758	180.6	255.2	15.78	3.93	232.5	180.6	177	241.7	261.1	255.2	High	High	High	High	High	High
O00567	Nucleolar protein 56 OS=Homo sapiens OX=9606 GN=NOP56 PE=1 SV=4	NOP56	1.344	0.426533	0.04149	0.12297	802.5	1078.7	13	12.44	989.3	802.5	789.4	1323.7	1070.2	1078.7	High	High	High	High	High	High	Phospho [S519; S520]
Q02252	Methylmalonate-semialdehyde dehydrogenase [acylating], mitochondrial OS=Homo sapiens OX=9606 GN=ALDH6A1 PE=1 SV=2	ALDH6A1	1.29	0.367371	0.041522	0.123008	1246.6	1607.9	4.53	9.17	1343.1	1246.6	1239.5	1392.4	1661.8	1607.9	High	High	High	High	High	High
F8VVA7	Coatomer subunit zeta-1 OS=Homo sapiens OX=9606 GN=COPZ1 PE=1 SV=1	COPZ1	0.862	-0.21424	0.041751	0.123485	1414	1219.1	3.23	10.03	1339.2	1414	1419.6	1034.2	1251.4	1219.1	High	High	High	High	High	High
F6S8M0	N-acetylglucosamine-6-sulfatase OS=Homo sapiens OX=9606 GN=GNS PE=1 SV=1	GNS	1.14	0.189034	0.041748	0.123485	578.3	659.3	11.74	2.52	471.1	578.3	585.2	652.7	684.5	659.3	High	High	High	High	High	High
J3QTA2	BAG family molecular chaperone regulator 1 OS=Homo sapiens OX=9606 GN=BAG1 PE=1 SV=1	BAG1	0.747	-0.42082	0.041952	0.123825	382.4	285.5	0.41	3.06	379.9	382.4	382.9	296.9	279.6	285.5	High	High	High	High	High	High
P63104	14-3-3 protein zeta/delta OS=Homo sapiens OX=9606 GN=YWHAZ PE=1 SV=1	YWHAZ	0.769	-0.37894	0.041977	0.12385	12210.4	9388.7	3.45	11.74	12928.2	12210.4	12163.4	7623.9	9388.7	9445.7	High	High	High	High	High	High
Q9HB40	Retinoid-inducible serine carboxypeptidase OS=Homo sapiens OX=9606 GN=SCPEP1 PE=1 SV=1	SCPEP1	0.905	-0.14401	0.042091	0.124148	2251.3	2037.7	4.41	3.81	2089.1	2251.3	2262.7	1920.5	2037.7	2063.9	High	High	High	High	High	High
Q03135	Caveolin-1 OS=Homo sapiens OX=9606 GN=CAV1 PE=1 SV=4	CAV1	0.8	-0.32193	0.042218	0.124436	1920.3	1535.5	8.09	8.34	2192.4	1920.3	1903.1	1764.2	1535.5	1528	High	High	High	High	High	High
Q9HD45	Transmembrane 9 superfamily member 3 OS=Homo sapiens OX=9606 GN=TM9SF3 PE=1 SV=2	TM9SF3	1.261	0.334568	0.042262	0.12448	74.1	93.4	4.63	7.83	79.9	74.1	73.7	104	89.6	93.4	High	High	High	High	High	High
Q13510	Acid ceramidase OS=Homo sapiens OX=9606 GN=ASAH1 PE=1 SV=5	ASAH1	0.783	-0.35292	0.042598	0.124866	5632.4	4408.8	2.48	15.01	5404.6	5632.4	5653.9	3393.6	4505	4408.8	High	High	High	High	High	High
Q9P0K7	Ankycorbin OS=Homo sapiens OX=9606 GN=RAI14 PE=1 SV=2	RAI14	0.68	-0.55639	0.042874	0.125444	216.7	147.4	17.06	2.76	160	216.7	220.7	154.1	146.7	147.4	High	High	High	High	High	High
Q14C86	GTPase-activating protein and VPS9 domain-containing protein 1 OS=Homo sapiens OX=9606 GN=GAPVD1 PE=1 SV=2	GAPVD1	1.421	0.506907	0.04302	0.125614	197.7	281	5.54	7.41	216.6	197.7	196.5	247.8	284	281	High	High	High	High	High	High
P25325	3-mercaptopyruvate sulfurtransferase OS=Homo sapiens OX=9606 GN=MPST PE=1 SV=3	MPST	1.105	0.144046	0.043522	0.126733	1561.1	1725.6	2.42	3.75	1498.7	1561.1	1565.4	1633.2	1756.2	1725.6	High	High	High	High	High	High
P61106	Ras-related protein Rab-14 OS=Homo sapiens OX=9606 GN=RAB14 PE=1 SV=4	RAB14	1.176	0.233888	0.043574	0.126798	1763	2073.7	3.97	10.62	1881.4	1763	1753	2466	2050.8	2073.7	High	High	High	High	High	High
Q9P2E9	Ribosome-binding protein 1 OS=Homo sapiens OX=9606 GN=RRBP1 PE=1 SV=5	RRBP1	0.679	-0.55852	0.043574	0.126798	14652.2	9944.5	17.52	1.68	10717.9	14652.2	14923.8	10233.3	9939.5	9944.5	High	High	High	High	High	High
P62877	E3 ubiquitin-protein ligase RBX1 OS=Homo sapiens OX=9606 GN=RBX1 PE=1 SV=1	RBX1	0.749	-0.41696	0.043909	0.127625	129.9	97.2	3.73	12.01	138.2	129.9	129.4	115.3	92.1	97.2	High	High	High	High	High	High
A0A2R8Y6W8	General transcription and DNA repair factor IIH helicase subunit XPB OS=Homo sapiens OX=9606 GN=ERCC3 PE=1 SV=1	ERCC3	0.69	-0.53533	0.044107	0.127997	208.7	144	12.29	7.66	168.4	208.7	211.6	128.1	148.6	144	High	High	High	High	High	High
P68036	Ubiquitin-conjugating enzyme E2 L3 OS=Homo sapiens OX=9606 GN=UBE2L3 PE=1 SV=1	UBE2L3	0.738	-0.43831	0.044322	0.128534	2422.7	1787.8	13.03	8.18	1928.3	2422.7	2456.9	1546.9	1790.4	1787.8	High	High	High	High	High	High
Q9NTZ6	RNA-binding protein 12 OS=Homo sapiens OX=9606 GN=RBM12 PE=1 SV=1	RBM12	0.685	-0.54582	0.044487	0.128839	40	27.4	0.51	12.48	40.3	40	40	33.7	27.3	27.4	High	High	High	High	High	High
P07686	Beta-hexosaminidase subunit beta OS=Homo sapiens OX=9606 GN=HEXB PE=1 SV=3	HEXB	0.739	-0.43635	0.044954	0.129479	4838.4	3577.1	10.41	8.46	4040.1	4838.4	4893.6	4094.2	3521.7	3577.1	High	High	High	High	High	High
O15027	Protein transport protein Sec16A OS=Homo sapiens OX=9606 GN=SEC16A PE=1 SV=4	SEC16A	0.693	-0.52907	0.045189	0.129989	372.3	258.1	13.35	2.41	294.6	372.3	377.6	267.3	258.1	255.3	High	High	High	High	High	High
Q9NPR2	Semaphorin-4B OS=Homo sapiens OX=9606 GN=SEMA4B PE=1 SV=4	SEMA4B	0.803	-0.31653	0.045373	0.130224	76.9	61.7	9.36	6.05	65.4	76.9	77.7	56.4	61.7	63.4	High	High	High	High	High	High
P49915	GMP synthase [glutamine-hydrolyzing] OS=Homo sapiens OX=9606 GN=GMPS PE=1 SV=1	GMPS	1.128	0.173767	0.045483	0.130454	568.3	640.8	3.34	2.94	600.4	568.3	565.7	670.6	640.8	635.2	High	High	High	High	High	High
O60716	Catenin delta-1 OS=Homo sapiens OX=9606 GN=CTNND1 PE=1 SV=1	CTNND1	0.862	-0.21424	0.045607	0.130662	6299.1	5427.1	4.23	5.15	5862.8	6299.1	6329	5918.8	5413.7	5427.1	High	High	High	High	High	High
P07203	Glutathione peroxidase 1 OS=Homo sapiens OX=9606 GN=GPX1 PE=1 SV=4	GPX1	1.08	0.111031	0.045668	0.130691	796.7	860.4	4.8	6.17	734	796.7	800.4	942.8	840.2	860.4	High	High	High	High	High	High
P28331	NADH-ubiquinone oxidoreductase 75 kDa subunit, mitochondrial OS=Homo sapiens OX=9606 GN=NDUFS1 PE=1 SV=3	NDUFS1	1.305	0.38405	0.045668	0.130691	2116.6	2761.6	13.01	9.63	2610	2116.6	2082	3212.4	2703.9	2761.6	High	High	High	High	High	High
J3KN16	Proteasome adapter and scaffold protein ECM29 OS=Homo sapiens OX=9606 GN=ECPAS PE=1 SV=1	ECPAS	0.812	-0.30045	0.046074	0.131764	230.4	187	3.79	2.98	245.4	230.4	229.5	196.6	186.6	187	High	High	High	High	High	High
Q9Y3B7	39S ribosomal protein L11, mitochondrial OS=Homo sapiens OX=9606 GN=MRPL11 PE=1 SV=1	MRPL11	0.919	-0.12186	0.047081	0.134097	384.9	353.9	1.92	5.71	372.7	384.9	385.9	326.7	365.5	353.9	High	High	High	High	High	High
Q9UKU7	Isobutyryl-CoA dehydrogenase, mitochondrial OS=Homo sapiens OX=9606 GN=ACAD8 PE=1 SV=1	ACAD8	1.108	0.147958	0.047144	0.134135	371	411.2	1.59	11.17	361.1	371	371.4	493.3	411.2	406.6	High	High	High	High	High	High
Q53H82	Endoribonuclease LACTB2 OS=Homo sapiens OX=9606 GN=LACTB2 PE=1 SV=2	LACTB2	0.795	-0.33097	0.047243	0.134355	202	160.6	1.2	9.31	198.1	202	202.5	137.3	163.3	160.6	High	High	High	High	High	High
A2RRP1	Neuroblastoma-amplified sequence OS=Homo sapiens OX=9606 GN=NBAS PE=1 SV=2	NBAS	1.451	0.537048	0.047296	0.13438	69.6	101	20.02	7.56	95.6	69.6	67.8	113.6	99.1	101	High	High	High	High	High	High
O60437	Periplakin OS=Homo sapiens OX=9606 GN=PPL PE=1 SV=4	PPL	0.713	-0.48803	0.047403	0.134602	14995.6	10696	15.48	0.79	11404	14995.6	15242.1	10696	10812.2	10646.9	High	High	High	High	High	High
O60506	Heterogeneous nuclear ribonucleoprotein Q OS=Homo sapiens OX=9606 GN=SYNCRIP PE=1 SV=2	SYNCRIP	1.445	0.531069	0.047996	0.135832	1992.9	2880	19.67	4.81	2722.4	1992.9	1942.4	3094.1	2827.8	2880	High	High	High	High	High	High
Q8N335	Glycerol-3-phosphate dehydrogenase 1-like protein OS=Homo sapiens OX=9606 GN=GPD1L PE=1 SV=1	GPD1L	1.171	0.227741	0.048036	0.135915	1571.4	1840.6	3.42	6.25	1663.1	1571.4	1565.3	1666.3	1875.8	1840.6	High	High	High	High	High	High
P13995	Bifunctional methylenetetrahydrofolate dehydrogenase/cyclohydrolase, mitochondrial OS=Homo sapiens OX=9606 GN=MTHFD2 PE=1 SV=2	MTHFD2	1.428	0.513996	0.048276	0.136247	23.8	34	2.5	15.96	24.8	23.8	23.8	26.4	36.1	34	High	High	High	High	High	High
P49773	Histidine triad nucleotide-binding protein 1 OS=Homo sapiens OX=9606 GN=HINT1 PE=1 SV=2	HINT1	0.804	-0.31473	0.048532	0.136775	3481	2798.2	10.12	5.87	2922	3481	3520.7	2544.2	2840.2	2798.2	High	High	High	High	High	High
Q9Y3B8	Oligoribonuclease, mitochondrial OS=Homo sapiens OX=9606 GN=REXO2 PE=1 SV=3	REXO2	0.733	-0.44811	0.049148	0.137777	459.6	337	1.07	4.16	468.2	459.6	459.5	355.4	327.6	337	High	High	High	High	High	High
Q96DB5	Regulator of microtubule dynamics protein 1 OS=Homo sapiens OX=9606 GN=RMDN1 PE=1 SV=1	RMDN1	0.678	-0.56064	0.049116	0.137777	766.6	519.4	12.24	12.34	619	766.6	776.5	626.1	500.6	519.4	High	High	High	High	High	High
P61158	Actin-related protein 3 OS=Homo sapiens OX=9606 GN=ACTR3 PE=1 SV=3	ACTR3	1.188	0.248535	0.049179	0.137809	4568.1	5426.9	7.61	1.84	5173.4	4568.1	4527.4	5568.9	5375.3	5426.9	High	High	High	High	High	High
O15042	U2 snRNP-associated SURP motif-containing protein OS=Homo sapiens OX=9606 GN=U2SURP PE=1 SV=2	U2SURP	0.716	-0.48197	0.049366	0.138181	250.1	179	1.15	8.2	245.4	250.1	250.6	198.3	168.9	179	High	High	High	High	High	High
O95219	Sorting nexin-4 OS=Homo sapiens OX=9606 GN=SNX4 PE=1 SV=1	SNX4	1.221	0.288063	0.049572	0.138669	232.5	283.8	1.9	7.57	239.9	232.5	231.9	253.5	293.7	283.8	High	High	High	High	High	High
Q16698	2,4-dienoyl-CoA reductase, mitochondrial OS=Homo sapiens OX=9606 GN=DECR1 PE=1 SV=1	DECR1	0.843	-0.2464	0.049683	0.138887	3762.3	3171.6	0.23	4.9	3747.7	3762.3	3762.8	3363.8	3053.8	3171.6	High	High	High	High	High	High
F8W930	Insulin-like growth factor 2 mRNA-binding protein 2 OS=Homo sapiens OX=9606 GN=IGF2BP2 PE=1 SV=1	IGF2BP2	1.172	0.228973	0.04976	0.138983	122.7	143.7	4.05	6	114.5	122.7	123.2	131.3	147.4	143.7	High	High	High	High	High	High
A0A0C4DFT3	Disks large homolog 1 OS=Homo sapiens OX=9606 GN=DLG1 PE=1 SV=1	DLG1	1.345	0.427606	0.049732	0.138983	1154.3	1552.4	9.39	10.01	1344.7	1154.3	1141.2	1314.8	1588.1	1552.4	High	High	High	High	High	High
Q16543	Hsp90 co-chaperone Cdc37 OS=Homo sapiens OX=9606 GN=CDC37 PE=1 SV=1	CDC37	0.698	-0.5187	0.049825	0.139131	2522.8	1762	14.34	12.94	1960.1	2522.8	2561.9	1395.8	1765.6	1762	High	High	High	High	High	High
P29508	Serpin B3 OS=Homo sapiens OX=9606 GN=SERPINB3 PE=1 SV=2	SERPINB3	0.959	-0.0604	0.049999	0.139284	36661.3	35148.4	3.03	4.56	38553.3	36661.3	36544.4	32597.8	35148.4	35451	High	High	High	High	High	High
P55010	Eukaryotic translation initiation factor 5 OS=Homo sapiens OX=9606 GN=EIF5 PE=1 SV=2	EIF5	0.741	-0.43245	0.049991	0.139284	582.3	431.5	6.52	10.74	521	582.3	586.7	512.3	424	431.5	High	High	High	High	High	High
Q6PI48	Aspartate--tRNA ligase, mitochondrial OS=Homo sapiens OX=9606 GN=DARS2 PE=1 SV=1	DARS2	1.248	0.319618	0.050145	0.139564	128.1	159.8	11.94	9.83	155.3	128.1	126.1	188.6	159.7	159.8	High	High	High	High	High	High
Q12965	Unconventional myosin-Ie OS=Homo sapiens OX=9606 GN=MYO1E PE=1 SV=2	MYO1E	0.833	-0.26361	0.050358	0.139874	39.7	33.1	8.43	4.99	34.3	39.7	40.1	30.8	33.1	33.9	High	High	High	High	High	High
Q15654	Thyroid receptor-interacting protein 6 OS=Homo sapiens OX=9606 GN=TRIP6 PE=1 SV=3	TRIP6	1.286	0.362891	0.050535	0.139874	288.6	371.2	12.69	10.5	231.1	288.6	292.4	433.4	371.2	356.9	High	High	High	High	High	High
P48449	Lanosterol synthase OS=Homo sapiens OX=9606 GN=LSS PE=1 SV=1	LSS	1.448	0.534062	0.050461	0.139874	433.1	626.9	16.48	5.74	563.6	433.1	424.2	569.6	633.1	626.9	High	High	High	High	High	High
O75608	Acyl-protein thioesterase 1 OS=Homo sapiens OX=9606 GN=LYPLA1 PE=1 SV=1	LYPLA1	1.393	0.478195	0.050627	0.139874	642.3	894.4	12.95	7.56	791.6	642.3	632.3	791.3	912.9	894.4	High	High	High	High	High	High
Q9H019	Mitochondrial fission regulator 1-like OS=Homo sapiens OX=9606 GN=MTFR1L PE=1 SV=2	MTFR1L	1.398	0.483364	0.050575	0.139874	13.3	18.6	10.88	8.8	15.8	13.3	13.1	16.1	19.1	18.6	High	High	High	High	High	High
O43324	Eukaryotic translation elongation factor 1 epsilon-1 OS=Homo sapiens OX=9606 GN=EEF1E1 PE=1 SV=1	EEF1E1	0.737	-0.44026	0.050718	0.139945	260.6	192.1	13.44	1.64	205.9	260.6	264.4	188.7	192.1	195	High	High	High	High	High	High
Q5SQP8	C-terminal-binding protein 2 OS=Homo sapiens OX=9606 GN=CTBP2 PE=1 SV=1	CTBP2	1.29	0.367371	0.050846	0.139995	95.5	123.3	11.35	16.36	114.8	95.5	94.2	161.5	122.7	123.3	High	High	High	High	High	High
Q8WVV4	Protein POF1B OS=Homo sapiens OX=9606 GN=POF1B PE=1 SV=3	POF1B	1.166	0.221568	0.05081	0.139995	672.1	783.4	11.82	2.58	546.8	672.1	680.4	799.1	783.4	759.1	High	High	High	High	High	High
Q8NBJ4	Golgi membrane protein 1 OS=Homo sapiens OX=9606 GN=GOLM1 PE=1 SV=1	GOLM1	0.771	-0.3752	0.050891	0.14009	316.7	244.3	9.1	0.7	270.7	316.7	319.8	244.3	244.1	247.2	High	High	High	High	High	High	Phospho [Y351]
Q9Y5S2	Serine/threonine-protein kinase MRCK beta OS=Homo sapiens OX=9606 GN=CDC42BPB PE=1 SV=2	CDC42BPB	0.85	-0.23447	0.050937	0.140187	315.5	268.3	1.99	5.71	326.2	315.5	314.9	245	272.9	268.3	High	High	High	High	High	High	Phospho [S1686; S1690]
P46782	40S ribosomal protein S5 OS=Homo sapiens OX=9606 GN=RPS5 PE=1 SV=4	RPS5	0.667	-0.58424	0.05099	0.140212	1577.4	1051.7	14.34	7.22	1225.2	1577.4	1601.1	1177.2	1032.8	1051.7	High	High	High	High	High	High
J3KNN5	Probable ATP-dependent RNA helicase DDX41 (Fragment) OS=Homo sapiens OX=9606 GN=DDX41 PE=1 SV=1	DDX41	1.42	0.505891	0.051194	0.140622	61.6	87.5	6.32	13.14	55.3	61.6	62.1	71.5	92.6	87.5	High	High	High	High	High	High
O00505	Importin subunit alpha-4 OS=Homo sapiens OX=9606 GN=KPNA3 PE=1 SV=2	KPNA3	1.332	0.413594	0.051418	0.141084	381.2	507.7	8.34	0.27	330.2	381.2	384.6	507.7	507.3	509.9	High	High	High	High	High	High
P49755	Transmembrane emp24 domain-containing protein 10 OS=Homo sapiens OX=9606 GN=TMED10 PE=1 SV=2	TMED10	1.456	0.54201	0.05148	0.141134	1838.6	2677.4	19	19.02	2484.5	1838.6	1791.6	3597.6	2580.2	2677.4	High	High	High	High	High	High
Q00325	Phosphate carrier protein, mitochondrial OS=Homo sapiens OX=9606 GN=SLC25A3 PE=1 SV=2	SLC25A3	1.297	0.375178	0.051515	0.1412	1663.8	2158.5	12.87	12.84	2046.2	1663.8	1635.9	2648.6	2115.1	2158.5	High	High	High	High	High	High
Q8NE71	ATP-binding cassette sub-family F member 1 OS=Homo sapiens OX=9606 GN=ABCF1 PE=1 SV=2	ABCF1	1.225	0.292782	0.053387	0.144677	163.7	200.4	0.5	7.75	162.3	163.7	163.7	178.4	207.5	200.4	High	High	High	High	High	High
Q96GY0	Zinc finger C2HC domain-containing protein 1A OS=Homo sapiens OX=9606 GN=ZC2HC1A PE=1 SV=2	ZC2HC1A	1.154	0.206643	0.053415	0.144677	280.8	324	12.07	4.83	227.4	280.8	284.3	301.8	331.5	324	High	High	High	High	High	High
O00231	26S proteasome non-ATPase regulatory subunit 11 OS=Homo sapiens OX=9606 GN=PSMD11 PE=1 SV=3	PSMD11	1.267	0.341417	0.05325	0.144677	2669.4	3383	10.76	2.94	3178.3	2669.4	2634.8	3544.6	3358.9	3383	High	High	High	High	High	High
Q8N4T8	Carbonyl reductase family member 4 OS=Homo sapiens OX=9606 GN=CBR4 PE=1 SV=3	CBR4	0.724	-0.46594	0.053312	0.144677	63.3	45.8	11.33	9.31	52	63.3	64.1	53.5	45.6	45.8	High	High	High	High	High	High
P30084	Enoyl-CoA hydratase, mitochondrial OS=Homo sapiens OX=9606 GN=ECHS1 PE=1 SV=4	ECHS1	0.797	-0.32735	0.053242	0.144677	2320.5	1849.2	0.41	12.97	2336.4	2320.5	2319.6	2243.2	1770	1849.2	High	High	High	High	High	High
P12236	ADP/ATP translocase 3 OS=Homo sapiens OX=9606 GN=SLC25A6 PE=1 SV=4	SLC25A6	1.396	0.481299	0.053441	0.144681	781.2	1090.8	13.82	7.18	975.8	781.2	768	966.2	1102.7	1090.8	High	High	High	High	High	High
Q12906	Interleukin enhancer-binding factor 3 OS=Homo sapiens OX=9606 GN=ILF3 PE=1 SV=3	ILF3	1.255	0.327687	0.053913	0.145728	3263.3	4094.4	7.48	11.65	3685.1	3263.3	3229.6	4918.4	3999.4	4094.4	High	High	High	High	High	High
Q96A26	Protein FAM162A OS=Homo sapiens OX=9606 GN=FAM162A PE=1 SV=2	FAM162A	0.763	-0.39025	0.054092	0.146102	576.3	439.6	11.44	5.08	472.3	576.3	583.4	414.1	458.3	439.6	High	High	High	High	High	High	Phospho [T86; S88]
Q13751	Laminin subunit beta-3 OS=Homo sapiens OX=9606 GN=LAMB3 PE=1 SV=1	LAMB3	0.753	-0.40928	0.055149	0.148237	1517.1	1142.7	12.08	2.15	1228.7	1517.1	1536.8	1110.1	1157.9	1142.7	High	High	High	High	High	High
P62750	60S ribosomal protein L23a OS=Homo sapiens OX=9606 GN=RPL23A PE=1 SV=1	RPL23A	0.843	-0.2464	0.055328	0.148634	6782.6	5715.7	6.49	8.28	6071.6	6782.6	6832.4	4938.2	5715.7	5727.5	High	High	High	High	High	High
O95295	SNARE-associated protein Snapin OS=Homo sapiens OX=9606 GN=SNAPIN PE=1 SV=1	SNAPIN	0.787	-0.34556	0.055709	0.14896	287.2	226.1	6.58	9.57	256.6	287.2	289.3	261.8	220	226.1	High	High	High	High	High	High
Q9BUF5	Tubulin beta-6 chain OS=Homo sapiens OX=9606 GN=TUBB6 PE=1 SV=1	TUBB6	0.876	-0.191	0.055755	0.149054	1466.6	1285.3	7.92	1.61	1669.8	1466.6	1454	1253.9	1285.3	1292.8	High	High	High	High	High	High
A0A1W2PPZ5	Transcription elongation factor A protein 1 OS=Homo sapiens OX=9606 GN=TCEA1 PE=1 SV=1	TCEA1	0.674	-0.56918	0.056016	0.1495	373.9	252	17.24	9.67	275	373.9	380.7	212.9	254.1	252	High	High	High	High	High	High
Q99598	Translin-associated protein X OS=Homo sapiens OX=9606 GN=TSNAX PE=1 SV=1	TSNAX	0.683	-0.55004	0.0576	0.152678	371.3	253.8	14.45	11.69	287.8	371.3	377	297.7	238.5	253.8	High	High	High	High	High	High
P63167	Dynein light chain 1, cytoplasmic OS=Homo sapiens OX=9606 GN=DYNLL1 PE=1 SV=1	DYNLL1	0.685	-0.54582	0.057641	0.152754	3554.7	2435.4	3.41	20.68	3355.3	3554.7	3568.2	3298	2270.4	2435.4	High	High	High	High	High	High
B4DUC8	S-methyl-5'-thioadenosine phosphorylase OS=Homo sapiens OX=9606 GN=MTAP PE=1 SV=1	MTAP	1.48	0.565597	0.057882	0.15298	746.9	1105	7.56	16.16	845.1	746.9	740.1	830.1	1125.2	1105	High	High	High	High	High	High
O95865	N(G),N(G)-dimethylarginine dimethylaminohydrolase 2 OS=Homo sapiens OX=9606 GN=DDAH2 PE=1 SV=1	DDAH2	1.234	0.303342	0.05788	0.15298	1124.5	1387.8	4.92	8.52	1219.5	1124.5	1118.1	1203.4	1410.7	1387.8	High	High	High	High	High	High
P12004	Proliferating cell nuclear antigen OS=Homo sapiens OX=9606 GN=PCNA PE=1 SV=1	PCNA	1.312	0.391768	0.058474	0.153651	224.7	294.8	12.21	4.9	273.7	224.7	221.3	271.6	294.8	297.1	High	High	High	High	High	High
A0A024R644	Ceroid-lipofuscinosis neuronal protein 5 OS=Homo sapiens OX=9606 GN=CLN5 PE=1 SV=1	CLN5	0.756	-0.40354	0.058465	0.153651	760.5	575.2	2.95	13.86	723.7	760.5	763.1	720.4	567.8	575.2	High	High	High	High	High	High
A0A3B3IUA2	Ribonucloprotein OS=Homo sapiens OX=9606 GN=SNU13 PE=1 SV=1	SNU13	1.348	0.43082	0.059002	0.154503	700.6	944.7	13.4	15.21	553.6	700.6	710.1	737.9	993.4	944.7	High	High	High	High	High	High
P05362	Intercellular adhesion molecule 1 OS=Homo sapiens OX=9606 GN=ICAM1 PE=1 SV=2	ICAM1	0.709	-0.49614	0.059053	0.154511	368	260.9	12.64	4.79	295	368	372.9	240.4	260.9	262	High	High	High	High	High	High
A0A140T9T7	Antigen peptide transporter 1 OS=Homo sapiens OX=9606 GN=TAP1 PE=1 SV=1	TAP1	1.425	0.510962	0.05922	0.154758	201	286.5	15.56	15.18	152.5	201	204.1	223.3	300.1	286.5	High	High	High	High	High	High
P11166	Solute carrier family 2, facilitated glucose transporter member 1 OS=Homo sapiens OX=9606 GN=SLC2A1 PE=1 SV=2	SLC2A1	1.118	0.16092	0.059451	0.155266	414.8	463.6	3.1	6.6	436.6	414.8	413.2	511.1	463.6	451.8	High	High	High	High	High	High
P62879	Guanine nucleotide-binding protein G(I)/G(S)/G(T) subunit beta-2 OS=Homo sapiens OX=9606 GN=GNB2 PE=1 SV=3	GNB2	1.229	0.297485	0.059498	0.155294	1095.4	1346.7	0.23	10.98	1091.1	1095.4	1095.6	1123.7	1384.9	1346.7	High	High	High	High	High	High
Q9C0C2	182 kDa tankyrase-1-binding protein OS=Homo sapiens OX=9606 GN=TNKS1BP1 PE=1 SV=4	TNKS1BP1	0.745	-0.42469	0.059823	0.156017	4209.9	3135.3	14.64	1.53	3252.6	4209.9	4275.7	3069.2	3161.8	3135.3	High	High	High	High	High	High	Phospho [S672]
Q03426	Mevalonate kinase OS=Homo sapiens OX=9606 GN=MVK PE=1 SV=1	MVK	0.692	-0.53116	0.059812	0.156017	706.1	488.5	0.56	21.56	712.8	706.1	705.8	666.3	450.2	488.5	High	High	High	High	High	High
P43304	Glycerol-3-phosphate dehydrogenase, mitochondrial OS=Homo sapiens OX=9606 GN=GPD2 PE=1 SV=3	GPD2	1.394	0.479231	0.059935	0.156117	781.8	1089.9	18.5	3.91	1049.1	781.8	763.3	1150	1066.5	1089.9	High	High	High	High	High	High
Q7KZI7	Serine/threonine-protein kinase MARK2 OS=Homo sapiens OX=9606 GN=MARK2 PE=1 SV=2	MARK2	1.115	0.157044	0.05997	0.156144	15.8	17.6	3.4	1.91	14.9	15.8	15.9	17.4	17.6	18.1	High	High	High	High	High	High
P05386	60S acidic ribosomal protein P1 OS=Homo sapiens OX=9606 GN=RPLP1 PE=1 SV=1	RPLP1	1.439	0.525067	0.061562	0.159027	775.4	1115.4	4.27	15.51	832.1	775.4	771.7	841.4	1115.4	1118	High	High	High	High	High	High
O95571	Persulfide dioxygenase ETHE1, mitochondrial OS=Homo sapiens OX=9606 GN=ETHE1 PE=1 SV=2	ETHE1	0.731	-0.45206	0.061787	0.159351	1645.7	1203.5	11.02	9.48	1358.9	1645.7	1665.2	1407.1	1194.6	1203.5	High	High	High	High	High	High
M0QWZ7	Serine--tRNA ligase, mitochondrial OS=Homo sapiens OX=9606 GN=SARS2 PE=1 SV=1	SARS2	0.788	-0.34373	0.061883	0.15947	420.3	331.1	11.88	3.49	341.7	420.3	425.8	317.4	340.3	331.1	High	High	High	High	High	High
P29350	Tyrosine-protein phosphatase non-receptor type 6 OS=Homo sapiens OX=9606 GN=PTPN6 PE=1 SV=1	PTPN6	1.344	0.426533	0.062531	0.16075	137.8	185.2	14.5	39.96	106.4	137.8	139.2	348.2	181.5	185.2	High	High	High	High	High	High
Q9UJ70	N-acetyl-D-glucosamine kinase OS=Homo sapiens OX=9606 GN=NAGK PE=1 SV=4	NAGK	1.377	0.461529	0.062826	0.161218	689.3	949.3	16.52	5.23	897.5	689.3	675.1	1037.3	949.3	948.1	High	High	High	High	High	High
A8MXP9	Matrin-3 OS=Homo sapiens OX=9606 GN=MATR3 PE=1 SV=1	MATR3	1.076	0.105678	0.062999	0.161467	3500.8	3766.7	8.17	0.58	3041.4	3500.8	3530.7	3766.7	3778.6	3736	High	High	High	High	High	High
O00232	26S proteasome non-ATPase regulatory subunit 12 OS=Homo sapiens OX=9606 GN=PSMD12 PE=1 SV=3	PSMD12	1.445	0.531069	0.063362	0.16214	834.5	1205.9	21.14	6.48	1165.3	834.5	811.1	1338.3	1192.2	1205.9	High	High	High	High	High	High
Q9H3Q1	Cdc42 effector protein 4 OS=Homo sapiens OX=9606 GN=CDC42EP4 PE=1 SV=1	CDC42EP4	1.188	0.248535	0.063788	0.163098	58.1	69	18.69	14.06	41.5	58.1	59.1	85.6	66.5	69	High	High	High	High	High	High
O75306	NADH dehydrogenase [ubiquinone] iron-sulfur protein 2, mitochondrial OS=Homo sapiens OX=9606 GN=NDUFS2 PE=1 SV=2	NDUFS2	1.293	0.370722	0.063829	0.16317	2091.3	2704.9	6.47	9.57	2325.5	2091.3	2075.7	2296.1	2740.7	2704.9	High	High	High	High	High	High
P61970	Nuclear transport factor 2 OS=Homo sapiens OX=9606 GN=NUTF2 PE=1 SV=1	NUTF2	0.834	-0.26188	0.064002	0.163527	1122.2	936.4	1.3	2.22	1146.7	1122.2	1120.4	953.7	912.4	936.4	High	High	High	High	High	High
Q13423	NAD(P) transhydrogenase, mitochondrial OS=Homo sapiens OX=9606 GN=NNT PE=1 SV=3	NNT	1.361	0.444667	0.064376	0.16401	1403.6	1909.8	14.05	12.06	1759	1403.6	1379	2322.3	1884.2	1909.8	High	High	High	High	High	High
Q5T5C7	Serine--tRNA ligase, cytoplasmic OS=Homo sapiens OX=9606 GN=SARS PE=1 SV=1	SARS	0.866	-0.20756	0.064503	0.164203	1297.4	1123.5	1.2	15.35	1272.2	1297.4	1300.2	853.9	1135.6	1123.5	High	High	High	High	High	High
A0A087WZN1	Isocitrate dehydrogenase [NAD] subunit, mitochondrial OS=Homo sapiens OX=9606 GN=IDH3B PE=1 SV=1	IDH3B	1.352	0.435095	0.064635	0.16432	1065	1440.4	14.19	2.76	1337.4	1065	1045.7	1374.8	1444.7	1440.4	High	High	High	High	High	High
Q9NZM1	Myoferlin OS=Homo sapiens OX=9606 GN=MYOF PE=1 SV=1	MYOF	1.332	0.413594	0.064912	0.164364	12466.7	16605.4	12.02	7.61	15141	12466.7	12285.3	14658.5	16909.2	16605.4	High	High	High	High	High	High
Q9Y678	Coatomer subunit gamma-1 OS=Homo sapiens OX=9606 GN=COPG1 PE=1 SV=1	COPG1	1.406	0.491597	0.064913	0.164364	2486	3495.5	13.6	1.13	3094.6	2486	2445.1	3431.2	3502.9	3495.5	High	High	High	High	High	High
P05120	Plasminogen activator inhibitor 2 OS=Homo sapiens OX=9606 GN=SERPINB2 PE=1 SV=2	SERPINB2	1.159	0.212881	0.065076	0.164647	2655.5	3077.1	5.01	5.02	2884.1	2655.5	2640.2	2856.1	3147.1	3077.1	High	High	High	High	High	High
A0A0A0MT60	Peptidylprolyl isomerase (Fragment) OS=Homo sapiens OX=9606 GN=FKBP15 PE=1 SV=1	FKBP15	0.778	-0.36216	0.065193	0.164846	57	44.3	5.32	4.8	52	57	57.3	47.7	44.3	43.7	High	High	High	High	High	High	Phospho [S981]
Q9Y376	Calcium-binding protein 39 OS=Homo sapiens OX=9606 GN=CAB39 PE=1 SV=1	CAB39	0.769	-0.37894	0.065719	0.165977	546.5	420.3	4.11	13.45	509.7	546.5	549	515.6	404.5	420.3	High	High	High	High	High	High
Q08722	Leukocyte surface antigen CD47 OS=Homo sapiens OX=9606 GN=CD47 PE=1 SV=1	CD47	0.679	-0.55852	0.066051	0.166488	450.4	305.8	7.48	23.26	509	450.4	446.3	425.5	278.2	305.8	High	High	High	High	High	High
Q9BQC6	Ribosomal protein 63, mitochondrial OS=Homo sapiens OX=9606 GN=MRPL57 PE=1 SV=1	MRPL57	0.769	-0.37894	0.067141	0.168386	232.6	178.8	2.4	13.79	223.4	232.6	233.2	222	174.1	178.8	High	High	High	High	High	High
P51572	B-cell receptor-associated protein 31 OS=Homo sapiens OX=9606 GN=BCAP31 PE=1 SV=3	BCAP31	0.734	-0.44615	0.067289	0.168513	3693.1	2711.4	14.53	5.4	2858.8	3693.1	3750.2	2470.7	2722.1	2711.4	High	High	High	High	High	High
P16144	Integrin beta-4 OS=Homo sapiens OX=9606 GN=ITGB4 PE=1 SV=5	ITGB4	0.706	-0.50226	0.069211	0.172279	2098.5	1481.2	2.28	19.11	2019.8	2098.5	2104.4	1984.5	1416.2	1481.2	High	High	High	High	High	High
O43488	Aflatoxin B1 aldehyde reductase member 2 OS=Homo sapiens OX=9606 GN=AKR7A2 PE=1 SV=3	AKR7A2	0.73	-0.45403	0.069247	0.172301	403.2	294.2	15.09	3.7	308.9	403.2	409.7	311.8	291.4	294.2	High	High	High	High	High	High
Q9UID3	Vacuolar protein sorting-associated protein 51 homolog OS=Homo sapiens OX=9606 GN=VPS51 PE=1 SV=2	VPS51	1.233	0.302173	0.070227	0.174266	28.1	34.6	25.52	26.31	17.5	28.1	28.8	53.2	34.6	34.6	High	High	High	High	High	High
Q15208	Serine/threonine-protein kinase 38 OS=Homo sapiens OX=9606 GN=STK38 PE=1 SV=1	STK38	0.849	-0.23616	0.070636	0.174423	42.6	36.1	4.45	19.85	45.8	42.6	42.4	25.6	37.6	36.1	High	High	High	High	High	High
Q13867	Bleomycin hydrolase OS=Homo sapiens OX=9606 GN=BLMH PE=1 SV=1	BLMH	1.455	0.541019	0.070642	0.174423	321.4	467.5	22.51	10.4	458.2	321.4	311.7	551.1	458	467.5	High	High	High	High	High	High
Q9NP77	RNA polymerase II subunit A C-terminal domain phosphatase SSU72 OS=Homo sapiens OX=9606 GN=SSU72 PE=1 SV=1	SSU72	1.304	0.382944	0.07069	0.174423	34.2	44.6	14.79	0.9	43.4	34.2	33.6	44	44.6	44.8	High	High	High	High	High	High
P36915	Guanine nucleotide-binding protein-like 1 OS=Homo sapiens OX=9606 GN=GNL1 PE=1 SV=2	GNL1	1.189	0.249749	0.070462	0.174423	110.9	131.8	8.96	2.29	95	110.9	112	126.8	131.8	132.2	High	High	High	High	High	High
E7EUC7	UTP--glucose-1-phosphate uridylyltransferase OS=Homo sapiens OX=9606 GN=UGP2 PE=1 SV=1	UGP2	1.462	0.547943	0.07082	0.174587	3640.2	5322	20.84	0.53	5060.8	3640.2	3540.5	5348.9	5292.8	5322	High	High	High	High	High	High
Q01085	Nucleolysin TIAR OS=Homo sapiens OX=9606 GN=TIAL1 PE=1 SV=1	TIAL1	1.284	0.360645	0.070869	0.174673	55.2	70.9	11.11	13.86	66	55.2	54.4	86.6	67.1	70.9	High	High	High	High	High	High
Q6WKZ4	Rab11 family-interacting protein 1 OS=Homo sapiens OX=9606 GN=RAB11FIP1 PE=1 SV=3	RAB11FIP1	0.674	-0.56918	0.071137	0.174926	142.8	96.3	19.69	10.48	100.2	142.8	145.8	80.9	98.6	96.3	High	High	High	High	High	High
P53985	Monocarboxylate transporter 1 OS=Homo sapiens OX=9606 GN=SLC16A1 PE=1 SV=3	SLC16A1	1.43	0.516015	0.071207	0.174933	387.4	553.9	20.84	8.91	538.7	387.4	377	642.9	552.1	553.9	High	High	High	High	High	High
Q14126	Desmoglein-2 OS=Homo sapiens OX=9606 GN=DSG2 PE=1 SV=2	DSG2	1.203	0.266637	0.071375	0.175312	637.3	766.9	8.13	12.26	727.6	637.3	630.8	935.2	766.9	756	High	High	High	High	High	High
Q8WZA9	Immunity-related GTPase family Q protein OS=Homo sapiens OX=9606 GN=IRGQ PE=1 SV=1	IRGQ	1.219	0.285698	0.071475	0.175524	318.8	388.6	1.71	10.33	309.8	318.8	319.4	330.1	403.1	388.6	High	High	High	High	High	High
Q12972	Nuclear inhibitor of protein phosphatase 1 OS=Homo sapiens OX=9606 GN=PPP1R8 PE=1 SV=2	PPP1R8	0.79	-0.34008	0.071675	0.175713	137.6	108.7	6.73	25.19	153.7	137.6	136.7	68.2	111.5	108.7	High	High	High	High	High	High
Q08209	Serine/threonine-protein phosphatase 2B catalytic subunit alpha isoform OS=Homo sapiens OX=9606 GN=PPP3CA PE=1 SV=1	PPP3CA	0.734	-0.44615	0.071654	0.175713	65.2	47.9	14.8	10.52	50.2	65.2	66.2	40.8	47.9	50.1	High	High	High	High	High	High
Q9BRA2	Thioredoxin domain-containing protein 17 OS=Homo sapiens OX=9606 GN=TXNDC17 PE=1 SV=1	TXNDC17	0.752	-0.4112	0.071571	0.175713	1039.9	782.3	2.37	12.44	999.4	1039.9	1043.2	942.7	751.4	782.3	High	High	High	High	High	High
P60866	40S ribosomal protein S20 OS=Homo sapiens OX=9606 GN=RPS20 PE=1 SV=1	RPS20	0.694	-0.52699	0.07177	0.175877	3384.1	2347.9	8.17	17.12	2940.5	3384.1	3414.1	3065.9	2270.6	2347.9	High	High	High	High	High	High
Q96I99	Succinate--CoA ligase [GDP-forming] subunit beta, mitochondrial OS=Homo sapiens OX=9606 GN=SUCLG2 PE=1 SV=2	SUCLG2	0.839	-0.25326	0.071816	0.175956	3900.9	3272.8	8.2	1.28	3387.6	3900.9	3935.8	3323.6	3240.6	3272.8	High	High	High	High	High	High
Q96G23	Ceramide synthase 2 OS=Homo sapiens OX=9606 GN=CERS2 PE=1 SV=1	CERS2	1.126	0.171207	0.072484	0.176679	39.1	44	12.35	18.04	31.5	39.1	39.5	59.1	44	43.6	High	High	High	High	High	High
O75223	Gamma-glutamylcyclotransferase OS=Homo sapiens OX=9606 GN=GGCT PE=1 SV=1	GGCT	1.344	0.426533	0.072638	0.176954	372.9	501.3	14.04	17.97	467	372.9	365.8	660.7	480.9	501.3	High	High	High	High	High	High
P25686	DnaJ homolog subfamily B member 2 OS=Homo sapiens OX=9606 GN=DNAJB2 PE=1 SV=3	DNAJB2	1.44	0.526069	0.073101	0.177709	63.7	91.7	19.03	16.44	45.2	63.7	64.9	70.2	96.9	91.7	High	High	High	High	High	High
Q9GZP9	Derlin-2 OS=Homo sapiens OX=9606 GN=DERL2 PE=1 SV=1	DERL2	1.193	0.254594	0.074007	0.17923	15.6	18.6	10.18	27.13	13.1	15.6	15.7	28.7	18.3	18.6	High	High	High	High	High	High
P29966	Myristoylated alanine-rich C-kinase substrate OS=Homo sapiens OX=9606 GN=MARCKS PE=1 SV=4	MARCKS	0.684	-0.54793	0.074064	0.179334	601.7	411.3	4.86	7.41	553.9	601.7	604.7	462.9	411.3	405.5	High	High	High	High	High	High
Q96TA1	Protein Niban 2 OS=Homo sapiens OX=9606 GN=NIBAN2 PE=1 SV=3	NIBAN2	0.872	-0.1976	0.074176	0.179531	2484.2	2166.5	5.58	0.86	2259.2	2484.2	2500.2	2194.8	2159.4	2166.5	High	High	High	High	High	High	Phospho [S641; S646; S665; S692; S696]
P20674	Cytochrome c oxidase subunit 5A, mitochondrial OS=Homo sapiens OX=9606 GN=COX5A PE=1 SV=2	COX5A	0.761	-0.39403	0.074187	0.179531	822.6	625.9	2.57	12.24	858.4	822.6	820	764.9	619.9	625.9	High	High	High	High	High	High
P40306	Proteasome subunit beta type-10 OS=Homo sapiens OX=9606 GN=PSMB10 PE=1 SV=1	PSMB10	0.705	-0.5043	0.074271	0.179631	257.6	181.6	2.69	15.04	246.3	257.6	258.5	227.2	172.9	181.6	High	High	High	High	High	High
P13716	Delta-aminolevulinic acid dehydratase OS=Homo sapiens OX=9606 GN=ALAD PE=1 SV=1	ALAD	1.153	0.205393	0.074798	0.180654	186.9	215.6	1.23	7.51	183.1	186.9	187.2	191.7	221.4	215.6	High	High	High	High	High	High
P62304	Small nuclear ribonucleoprotein E OS=Homo sapiens OX=9606 GN=SNRPE PE=1 SV=1	SNRPE	1.131	0.177599	0.075479	0.181503	322.7	365.1	8.07	8.65	280.7	322.7	325.1	419.1	365.1	359.2	High	High	High	High	High	High
Q9H832	Ubiquitin-conjugating enzyme E2 Z OS=Homo sapiens OX=9606 GN=UBE2Z PE=1 SV=2	UBE2Z	0.764	-0.38836	0.075968	0.18222	73.3	56	9.11	1.58	62.7	73.3	74.1	56	55.5	57.2	High	High	High	High	High	High
Q13155	Aminoacyl tRNA synthase complex-interacting multifunctional protein 2 OS=Homo sapiens OX=9606 GN=AIMP2 PE=1 SV=2	AIMP2	0.698	-0.5187	0.076611	0.183361	852.2	595	17.4	3.74	624.8	852.2	867.7	630.7	588.8	595	High	High	High	High	High	High
Q9BTT6	Leucine-rich repeat-containing protein 1 OS=Homo sapiens OX=9606 GN=LRRC1 PE=1 SV=1	LRRC1	1.077	0.107018	0.076758	0.183532	435.8	469.2	4.64	4.45	402.8	435.8	438	440	479.8	469.2	High	High	High	High	High	High
H7C2Q8	EBNA1 binding protein 2, isoform CRA_d OS=Homo sapiens OX=9606 GN=EBNA1BP2 PE=1 SV=1	EBNA1BP2	0.786	-0.3474	0.077156	0.184242	91.9	72.2	10.46	7.97	76.7	91.9	93	63.3	73.5	72.2	High	High	High	High	High	High
Q8WVC6	Dephospho-CoA kinase domain-containing protein OS=Homo sapiens OX=9606 GN=DCAKD PE=1 SV=1	DCAKD	1.447	0.533065	0.07725	0.184278	80.2	116.1	17.01	10.24	105.2	80.2	78.5	135.9	112.9	116.1	High	High	High	High	High	High
P45954	Short/branched chain specific acyl-CoA dehydrogenase, mitochondrial OS=Homo sapiens OX=9606 GN=ACADSB PE=1 SV=1	ACADSB	1.462	0.547943	0.078264	0.185913	1019.5	1490.3	6.49	16.33	1134.2	1019.5	1012	1119.7	1526.4	1490.3	High	High	High	High	High	High
Q14011	Cold-inducible RNA-binding protein OS=Homo sapiens OX=9606 GN=CIRBP PE=1 SV=1	CIRBP	1.323	0.403813	0.078652	0.18625	151.4	200.2	8.97	32.9	129.6	151.4	152.6	332.2	190.2	200.2	High	High	High	High	High	High
Q9Y6Y8	SEC23-interacting protein OS=Homo sapiens OX=9606 GN=SEC23IP PE=1 SV=1	SEC23IP	1.137	0.185232	0.078952	0.186716	1386.9	1577.1	7.13	4.41	1227	1386.9	1396.9	1479	1611.3	1577.1	High	High	High	High	High	High
K7EMT4	Uncharacterized protein (Fragment) OS=Homo sapiens OX=9606 PE=4 SV=1	#VALUE!	1.33	0.411426	0.079407	0.187309	76.9	102.2	12.71	17.53	61.5	76.9	77.9	136.3	101.6	102.2	High	High	High	High	High	High
P62851	40S ribosomal protein S25 OS=Homo sapiens OX=9606 GN=RPS25 PE=1 SV=1	RPS25	0.687	-0.54162	0.079271	0.187309	2017.7	1387	3.33	3.7	1906.7	2017.7	2024.5	1447.5	1344.9	1387	High	High	High	High	High	High
P62258	14-3-3 protein epsilon OS=Homo sapiens OX=9606 GN=YWHAE PE=1 SV=1	YWHAE	0.905	-0.14401	0.079881	0.187815	8688.1	7865.8	9.3	11.87	10112	8688.1	8597.1	6420	8019.5	7865.8	High	High	High	High	High	High
Q9UG56	Phosphatidylserine decarboxylase proenzyme, mitochondrial OS=Homo sapiens OX=9606 GN=PISD PE=2 SV=4	PISD	0.906	-0.14242	0.080309	0.188291	29.3	26.5	13.59	1.03	36.4	29.3	28.8	26.5	26.2	26.8	High	High	High	High	High	High
Q9H444	Charged multivesicular body protein 4b OS=Homo sapiens OX=9606 GN=CHMP4B PE=1 SV=1	CHMP4B	0.684	-0.54793	0.080341	0.18833	1966.2	1344.9	17.49	9.86	1439.1	1966.2	2002.3	1133.8	1358.7	1344.9	High	High	High	High	High	High
Q14684	Ribosomal RNA processing protein 1 homolog B OS=Homo sapiens OX=9606 GN=RRP1B PE=1 SV=3	RRP1B	0.732	-0.45008	0.080459	0.188538	459.8	336.6	15.59	7.89	348.9	459.8	467.4	296.8	345	336.6	High	High	High	High	High	High
O75323	Protein NipSnap homolog 2 OS=Homo sapiens OX=9606 GN=NIPSNAP2 PE=1 SV=1	NIPSNAP2	1.29	0.367371	0.080679	0.188805	548.6	707.8	15.9	5.42	707.4	548.6	537.5	775.8	706.8	707.8	High	High	High	High	High	High
P60709	Actin, cytoplasmic 1 OS=Homo sapiens OX=9606 GN=ACTB PE=1 SV=1	ACTB	0.851	-0.23277	0.080785	0.188853	46842.3	39861.2	7.19	2.17	41408	46842.3	47205.1	41365.5	39831.2	39861.2	High	High	High	High	High	High
H7BXI1	Extended synaptotagmin-2 OS=Homo sapiens OX=9606 GN=ESYT2 PE=1 SV=2	ESYT2	1.238	0.308011	0.081009	0.189238	353.1	437.3	3.86	33.25	330.2	353.1	353.4	748.3	437.3	436.6	High	High	High	High	High	High
P54707	Potassium-transporting ATPase alpha chain 2 OS=Homo sapiens OX=9606 GN=ATP12A PE=1 SV=3	ATP12A	1.219	0.285698	0.081405	0.189826	122.2	149	4.57	7.18	113.1	122.2	122.8	168	148.4	149	High	High	High	High	High	High
Q9UKY7	Protein CDV3 homolog OS=Homo sapiens OX=9606 GN=CDV3 PE=1 SV=1	CDV3	0.671	-0.57562	0.081444	0.189872	734.7	492.9	17.9	1.69	533.4	734.7	748.3	492.9	479.5	494.5	High	High	High	High	High	High
P62820	Ras-related protein Rab-1A OS=Homo sapiens OX=9606 GN=RAB1A PE=1 SV=3	RAB1A	1.454	0.540027	0.081523	0.189987	1453.1	2112.2	22.58	6.86	2074.6	1453.1	1410.5	2365	2097.8	2112.2	High	High	High	High	High	High
Q13526	Peptidyl-prolyl cis-trans isomerase NIMA-interacting 1 OS=Homo sapiens OX=9606 GN=PIN1 PE=1 SV=1	PIN1	0.671	-0.57562	0.081716	0.190388	782.9	524.9	10.13	13.83	657	782.9	791.9	654.6	514.3	524.9	High	High	High	High	High	High
P48637	Glutathione synthetase OS=Homo sapiens OX=9606 GN=GSS PE=1 SV=1	GSS	1.123	0.167358	0.082228	0.191356	3107.8	3491.4	4.33	3.03	3338.3	3107.8	3092.2	3641.2	3434.7	3491.4	High	High	High	High	High	High
O43676	NADH dehydrogenase [ubiquinone] 1 beta subcomplex subunit 3 OS=Homo sapiens OX=9606 GN=NDUFB3 PE=1 SV=3	NDUFB3	0.727	-0.45997	0.082291	0.191394	287.7	209.2	2.49	15.78	275.8	287.7	288.4	264.8	199	209.2	High	High	High	High	High	High
A0A087WZ62	Mannosyltransferase OS=Homo sapiens OX=9606 PE=3 SV=1	#VALUE!	1.491	0.57628	0.082554	0.191726	22.2	33.1	11.59	46.51	26.7	22.2	21.8	67.4	31.1	33.1	High	High	High	High	High	High
P40121	Macrophage-capping protein OS=Homo sapiens OX=9606 GN=CAPG PE=1 SV=2	CAPG	0.809	-0.30579	0.082897	0.192034	4658.6	3768.7	11.55	6.49	3810.5	4658.6	4717.4	3395.1	3837.9	3768.7	High	High	High	High	High	High	Acetyl [N-Term]
P33176	Kinesin-1 heavy chain OS=Homo sapiens OX=9606 GN=KIF5B PE=1 SV=1	KIF5B	0.934	-0.09851	0.083189	0.192243	1071.2	1000.1	4.1	10.49	1146.5	1071.2	1066.6	830.8	1004.9	1000.1	High	High	High	High	High	High
P18510	Interleukin-1 receptor antagonist protein OS=Homo sapiens OX=9606 GN=IL1RN PE=1 SV=1	IL1RN	0.948	-0.07704	0.083197	0.192243	1047.8	992.9	3.46	3.45	1109.7	1047.8	1043.8	1037.1	969.2	992.9	High	High	High	High	High	High
P05455	Lupus La protein OS=Homo sapiens OX=9606 GN=SSB PE=1 SV=2	SSB	0.764	-0.38836	0.0833	0.192445	3441.1	2629.6	12.41	19.43	2771.3	3441.1	3488.9	1862.5	2704.8	2629.6	High	High	High	High	High	High	Phospho [S366]
B4E3T4	HCG2043421, isoform CRA_c OS=Homo sapiens OX=9606 GN=RBPMS PE=1 SV=1	RBPMS	1.085	0.117695	0.083558	0.192659	282.4	306.5	9.64	2.54	238.9	282.4	285.2	301	316.4	306.5	High	High	High	High	High	High
P61457	Pterin-4-alpha-carbinolamine dehydratase OS=Homo sapiens OX=9606 GN=PCBD1 PE=1 SV=2	PCBD1	0.749	-0.41696	0.083521	0.192659	298.9	223.9	14.22	3.15	232.7	298.9	303.4	233.7	223.9	219.9	High	High	High	High	High	High
Q92797	Symplekin OS=Homo sapiens OX=9606 GN=SYMPK PE=1 SV=2	SYMPK	0.845	-0.24298	0.083727	0.192909	60.5	51.1	2.72	10.35	63.3	60.5	60.3	43.8	51.1	53.7	High	High	High	High	High	High
P55081	Microfibrillar-associated protein 1 OS=Homo sapiens OX=9606 GN=MFAP1 PE=1 SV=2	MFAP1	1.191	0.252173	0.084716	0.194839	50.4	60	0.47	10.14	50.8	50.4	50.3	51.3	62.5	60	High	High	High	High	High	High
Q99988	Growth/differentiation factor 15 OS=Homo sapiens OX=9606 GN=GDF15 PE=1 SV=3	GDF15	1.24	0.31034	0.085598	0.195881	197.1	244.4	6.12	10.72	177.4	197.1	198	288.2	244.4	237.4	High	High	High	High	High	High
P13726	Tissue factor OS=Homo sapiens OX=9606 GN=F3 PE=1 SV=1	F3	0.788	-0.34373	0.085767	0.196232	215.4	169.7	4.49	7.37	232	215.4	214.3	192.2	169.5	169.7	High	High	High	High	High	High
P07814	Bifunctional glutamate/proline--tRNA ligase OS=Homo sapiens OX=9606 GN=EPRS PE=1 SV=5	EPRS	1.415	0.500802	0.085797	0.196265	4376.9	6194.9	8.76	12.23	5049.3	4376.9	4332.8	5039.4	6351.4	6194.9	High	High	High	High	High	High
O60831	PRA1 family protein 2 OS=Homo sapiens OX=9606 GN=PRAF2 PE=1 SV=1	PRAF2	1.249	0.320773	0.086248	0.197085	109.8	137.1	19.77	8.64	76.9	109.8	112	120.7	143	137.1	High	High	High	High	High	High
Q02543	60S ribosomal protein L18a OS=Homo sapiens OX=9606 GN=RPL18A PE=1 SV=2	RPL18A	1.422	0.507921	0.087238	0.198851	1285.2	1828.1	18.76	0.76	1732	1285.2	1255	1811	1838.5	1828.1	High	High	High	High	High	High
O15382	Branched-chain-amino-acid aminotransferase, mitochondrial OS=Homo sapiens OX=9606 GN=BCAT2 PE=1 SV=2	BCAT2	1.41	0.495695	0.08761	0.199556	1581.1	2230	9.93	9.57	1858.3	1581.1	1562.9	1918.4	2307.7	2230	High	High	High	High	High	High
Q9Y314	Nitric oxide synthase-interacting protein OS=Homo sapiens OX=9606 GN=NOSIP PE=1 SV=1	NOSIP	1.264	0.337996	0.087762	0.199723	178.4	225.5	10.9	1.7	212.9	178.4	176.1	231.7	224.6	225.5	High	High	High	High	High	High
Q9Y2V7	Conserved oligomeric Golgi complex subunit 6 OS=Homo sapiens OX=9606 GN=COG6 PE=1 SV=2	COG6	1.139	0.187768	0.087891	0.199841	487.5	555.3	4.99	2.06	447.9	487.5	490.2	545.5	568.4	555.3	High	High	High	High	High	High
P07384	Calpain-1 catalytic subunit OS=Homo sapiens OX=9606 GN=CAPN1 PE=1 SV=1	CAPN1	1.409	0.494672	0.088244	0.200323	2445.4	3445.9	13.88	0.55	3057.6	2445.4	2404.5	3445.9	3455.3	3419.1	High	High	High	High	High	High
O94973	AP-2 complex subunit alpha-2 OS=Homo sapiens OX=9606 GN=AP2A2 PE=1 SV=2	AP2A2	1.257	0.329985	0.088914	0.201485	72.8	91.6	4.36	5.98	78.3	72.8	72.5	99.9	91.6	89.2	High	High	High	High	High	High
P27105	Erythrocyte band 7 integral membrane protein OS=Homo sapiens OX=9606 GN=STOM PE=1 SV=3	STOM	1.304	0.382944	0.088986	0.201614	1304.2	1700.3	15.48	2.52	1671.2	1304.2	1278.9	1736.3	1651.1	1700.3	High	High	High	High	High	High
O60353	Frizzled-6 OS=Homo sapiens OX=9606 GN=FZD6 PE=1 SV=2	FZD6	1.284	0.360645	0.08965	0.202831	129	165.6	6.47	6.96	115.4	129	129.6	179.3	156.2	165.6	High	High	High	High	High	High
Q96BQ1	Protein FAM3D OS=Homo sapiens OX=9606 GN=FAM3D PE=1 SV=1	FAM3D	0.857	-0.22263	0.089619	0.202831	647.8	555.4	5.34	5.63	591.5	647.8	651.7	609.7	552.6	555.4	High	High	High	High	High	High
Q9Y315	Deoxyribose-phosphate aldolase OS=Homo sapiens OX=9606 GN=DERA PE=1 SV=2	DERA	1.323	0.403813	0.090211	0.203883	428.7	567.1	15.66	1.87	550.9	428.7	420.4	581.2	560.4	567.1	High	High	High	High	High	High
Q96RK4	Bardet-Biedl syndrome 4 protein OS=Homo sapiens OX=9606 GN=BBS4 PE=1 SV=2	BBS4	0.852	-0.23107	0.090758	0.204686	17.9	15.3	0.37	11.35	18	17.9	17.9	12.8	16	15.3	High	High	High	High	High	High
P60228	Eukaryotic translation initiation factor 3 subunit E OS=Homo sapiens OX=9606 GN=EIF3E PE=1 SV=1	EIF3E	0.831	-0.26708	0.091532	0.205634	1488.9	1237.1	8.84	3.38	1278.5	1488.9	1503.4	1304.7	1226.5	1237.1	High	High	High	High	High	High
Q9Y5P4	Collagen type IV alpha-3-binding protein OS=Homo sapiens OX=9606 GN=COL4A3BP PE=1 SV=1	COL4A3BP	0.872	-0.1976	0.091912	0.20591	119.2	103.9	2.3	12.95	123.9	119.2	119	82.5	103.9	104.6	High	High	High	High	High	High
Q14764	Major vault protein OS=Homo sapiens OX=9606 GN=MVP PE=1 SV=4	MVP	1.383	0.467801	0.091713	0.20591	7298	10093.8	19.6	1.18	9959.7	7298	7114.5	9998.3	10234.7	10093.8	High	High	High	High	High	High
Q9UNW1	Multiple inositol polyphosphate phosphatase 1 OS=Homo sapiens OX=9606 GN=MINPP1 PE=1 SV=1	MINPP1	1.098	0.134878	0.092178	0.206353	75.5	82.9	13.71	1.43	59.3	75.5	76.5	82.9	84.8	82.6	High	High	High	High	High	High
P43897	Elongation factor Ts, mitochondrial OS=Homo sapiens OX=9606 GN=TSFM PE=1 SV=2	TSFM	1.424	0.509949	0.092907	0.207701	343.5	489.1	20.42	2.79	474.7	343.5	334.6	466.4	490.3	489.1	High	High	High	High	High	High
P08758	Annexin A5 OS=Homo sapiens OX=9606 GN=ANXA5 PE=1 SV=2	ANXA5	0.741	-0.43245	0.093213	0.20824	7235.9	5360.2	12.94	7.55	5769.2	7235.9	7336.2	6092.1	5360.2	5358.9	High	High	High	High	High	High
P53999	Activated RNA polymerase II transcriptional coactivator p15 OS=Homo sapiens OX=9606 GN=SUB1 PE=1 SV=3	SUB1	0.863	-0.21257	0.093425	0.208639	1374.3	1185.4	1.14	9.04	1400.8	1374.3	1372.6	1373.6	1172.8	1185.4	High	High	High	High	High	High
Q9P2D3	HEAT repeat-containing protein 5B OS=Homo sapiens OX=9606 GN=HEATR5B PE=1 SV=2	HEATR5B	0.86	-0.21759	0.093841	0.209386	121.7	104.6	3.7	2.57	129.4	121.7	121.2	104.8	100.1	104.6	High	High	High	High	High	High
Q14697	Neutral alpha-glucosidase AB OS=Homo sapiens OX=9606 GN=GANAB PE=1 SV=3	GANAB	1.318	0.39835	0.093905	0.209457	3840.7	5062.3	17.29	11.52	5059.3	3840.7	3755.8	6100.2	4993.1	5062.3	High	High	High	High	High	High
Q86VP6	Cullin-associated NEDD8-dissociated protein 1 OS=Homo sapiens OX=9606 GN=CAND1 PE=1 SV=2	CAND1	1.456	0.54201	0.094238	0.210089	2842.4	4137.9	19.9	1.9	3898.2	2842.4	2771.3	4036.9	4137.9	4191.3	High	High	High	High	High	High
P68366	Tubulin alpha-4A chain OS=Homo sapiens OX=9606 GN=TUBA4A PE=1 SV=1	TUBA4A	1.264	0.337996	0.094279	0.210107	1191.9	1506.5	13.54	3.22	1482.1	1191.9	1172.1	1581.6	1506.5	1489.3	High	High	High	High	High	High
P14927	Cytochrome b-c1 complex subunit 7 OS=Homo sapiens OX=9606 GN=UQCRB PE=1 SV=2	UQCRB	0.693	-0.52907	0.094406	0.210171	3252.7	2253.7	19.65	5.1	2283.2	3252.7	3319.1	2077.3	2286.5	2253.7	High	High	High	High	High	High
Q14696	LRP chaperone MESD OS=Homo sapiens OX=9606 GN=MESD PE=1 SV=2	MESD	0.842	-0.24811	0.094528	0.210333	121.8	102.5	3.21	6.71	115.3	121.8	122.2	113.1	99.8	102.5	High	High	High	High	High	High
G8JLH6	Tetraspanin OS=Homo sapiens OX=9606 GN=CD9 PE=1 SV=2	CD9	0.904	-0.14561	0.094641	0.210401	2425.5	2193.5	18.6	9.99	3262.4	2425.5	2371.3	1838.6	2202.7	2193.5	High	High	High	High	High	High
O75947	ATP synthase subunit d, mitochondrial OS=Homo sapiens OX=9606 GN=ATP5PD PE=1 SV=3	ATP5PD	0.683	-0.55004	0.094939	0.210676	4077.4	2784.5	16.38	3.89	3047.8	4077.4	4146.7	2959.2	2755.3	2784.5	High	High	High	High	High	High
Q9UKG1	DCC-interacting protein 13-alpha OS=Homo sapiens OX=9606 GN=APPL1 PE=1 SV=1	APPL1	1.225	0.292782	0.095444	0.211588	111.4	136.5	12.52	3.82	136.3	111.4	109.7	144.4	134.4	136.5	High	High	High	High	High	High
Q9UJC5	SH3 domain-binding glutamic acid-rich-like protein 2 OS=Homo sapiens OX=9606 GN=SH3BGRL2 PE=1 SV=2	SH3BGRL2	0.774	-0.36959	0.095657	0.21174	133.9	103.6	9.54	8.76	113.6	133.9	135.4	88.9	104.3	103.6	High	High	High	High	High	High
Q8N684	Cleavage and polyadenylation specificity factor subunit 7 OS=Homo sapiens OX=9606 GN=CPSF7 PE=1 SV=1	CPSF7	0.722	-0.46993	0.096041	0.212369	396.7	286.5	18.01	16.26	287.5	396.7	404.3	216.1	294.8	286.5	High	High	High	High	High	High
P13928	Annexin A8 OS=Homo sapiens OX=9606 GN=ANXA8 PE=1 SV=3	ANXA8	0.88	-0.18442	0.096202	0.212649	5247.8	4619.1	1.82	1.26	5410.5	5247.8	5239.9	4701.5	4588.3	4619.1	High	High	High	High	High	High
Q96AJ9	Vesicle transport through interaction with t-SNAREs homolog 1A OS=Homo sapiens OX=9606 GN=VTI1A PE=1 SV=2	VTI1A	1.174	0.231432	0.097173	0.214281	14.4	16.9	20.27	2.03	10	14.4	14.7	16.9	17.5	16.8	High	High	High	High	High	High
Q01581	Hydroxymethylglutaryl-CoA synthase, cytoplasmic OS=Homo sapiens OX=9606 GN=HMGCS1 PE=1 SV=2	HMGCS1	1.19	0.250962	0.097506	0.214903	162.7	193.6	11.37	4.28	195.5	162.7	160.4	208.3	193.6	193.6	High	High	High	High	High	High
P08727	Keratin, type I cytoskeletal 19 OS=Homo sapiens OX=9606 GN=KRT19 PE=1 SV=4	KRT19	1.237	0.306846	0.097571	0.21501	22752.3	28145.4	12.28	14.57	27736.1	22752.3	22400.5	35898.7	28144.9	28145.4	High	High	High	High	High	High
Q13630	GDP-L-fucose synthase OS=Homo sapiens OX=9606 GN=TSTA3 PE=1 SV=1	TSTA3	1.176	0.233888	0.097752	0.215334	228.5	268.6	7.75	3.91	259.3	228.5	226.4	251.5	268.6	270	High	High	High	High	High	High
Q93052	Lipoma-preferred partner OS=Homo sapiens OX=9606 GN=LPP PE=1 SV=1	LPP	0.68	-0.55639	0.098272	0.216033	1275.9	867.3	21.87	10.01	857	1275.9	1304.8	730.7	879.6	867.3	High	High	High	High	High	High
Q9NR19	Acetyl-coenzyme A synthetase, cytoplasmic OS=Homo sapiens OX=9606 GN=ACSS2 PE=1 SV=1	ACSS2	1.039	0.055196	0.098823	0.217057	172.2	178.9	0.38	2.68	173.3	172.2	172.1	185.8	176.4	178.9	High	High	High	High	High	High
[truncated: 1,488 more rows]
